# Supplementary material for: Heterogeneous Macrophage Activation in Acute Skeletal Muscle Sterile Injury and mdx5cv Model of Muscular Dystrophy
Source: Int J Mol Sci. 2025 Aug 21;26(16):8098. doi: 10.3390/ijms26168098 (PMC12387070; doi:10.3390/ijms26168098)
Supplement: Supplementary file 1 [file ijms-26-08098-s001.zip]

Archive with 3 entries (3 files):
- Data S2.xlsx
- Supplementary information.pdf
- Data S1.xlsx
