# Supplementary material for: Heterogeneous Macrophage Activation in Acute Skeletal Muscle Sterile Injury and mdx5cv Model of Muscular Dystrophy
Source: Int J Mol Sci. 2025 Aug 21;26(16):8098. doi: 10.3390/ijms26168098 (PMC12387070; doi:10.3390/ijms26168098)
Supplement: Supplementary file 1 [file ijms-26-08098-s001.zip › Data S2.xlsx]

## Sheet: Top 50 DEGs of all clusters
Cluster No.	0	1	2	3	4	5	6	7	8
Cluster ID	Gpx3+	MHCIIhi	Ccl8+	Spp1+Arg1+	Spp1+	Pro-inflammatory	Monocytes	MHCIIhi-Resident	IFN-activated
Top 50 DEGs	Ldhb	H2-Eb1	Ccl8	Spp1	Gpnmb	Gja1	Vcan	Clec4b1	Ifit1bl1
	Tspan13	H2-Aa	Cbr2	Fabp4	Atp6v0d2	Ccl7	Slpi	H2-Eb1	Cmpk2
	Ramp1	H2-Ab1	Clec10a	Htr2b	Syngr1	Ccl2	Hp	H2-Ab1	Ifit3b
	Ypel3	Lag3	Stmn1	Arg1	Stra6l	Pf4	Dmkn	Tnip3	Ifit1
	Gpx3	Cd74	Igfbp4	Dhrs9	Fabp5	Ccl6	Trem1	H2-Aa	Rsad2
	Pink1	Myl1	Fxyd2	F7	Gm1673	Gar1	F10	Cd74	Ifit2
	Cx3cr1	Ciita	Gas6	Zranb3	Fbxo32	Mrps28	Ifitm6	Olfm1	Tnfsf10
	Rgs2	Acta1	Folr2	Cgnl1	Ldhb	Utp20	Ptgs2	Plbd1	Serpina3g
	Bckdha	Mylpf	Selenbp1	Rnf128	Galns	Fn1	Plcb1	H2-DMb1	Ifit3
	Ppfia4	Cd81	Fcgrt	Pdpn	Naglu	Odc1	Tarm1	Rnd3	Mx1
	Cyp27a1	H2-DMb1	Ctla2b	Cd36	Itgax	Akr1b8	Mcemp1	Lsp1	Iigp1
	Olfml3	Tmem176a	Ltc4s	Jag1	Mgst1	Timp1	Cxcl3	Hspa1b	Tgtp2
	Il16	Vcam1	Smagp	Chst11	Pld3	Slc39a14	Chil3	Naaa	Cxcl10
	Pltp	Tmem176b	Cfh	Cdk20	Msrb1	Rai14	Ltb4r1	Dnajb1	Gbp2
	Il18bp	Batf3	Npl	Pde4d	F7	Slc35e4	Met	Stap1	Gbp5
	Tnfaip8l2	Clec4b1	Hgsnat	Fabp5	Anpep	Eef1e1	Uck2	Ccr2	Usp18
	Lpcat2	Cd72	Col1a2	Slc6a8	Gpr137b	Pdpn	Slc7a11	Hsph1	Ifi47
	Gyg	Hes1	Stard8	Rgcc	Nr1h3	Srm	S100a8	Traf1	Trim30c
	Rgs1	Hpgd	Mrc1	Adam8	Hebp1	Dok2	Slc16a3	Gpr183	Isg15
	Abi3	Hspa1b	Pmp22	Igf2r	Arl11	Oaf	Agpat9	Slamf9	Herc6
	Man2b1	Egr1	Cela1	Bcar3	Il18bp	Mettl1	Mmp19	H2-DMa	Phf11a
	Mxd4	Scimp	Abca9	Fam20c	Gngt2	Jag1	Il1a	Cd72	Gm4955
	Oxa1l	H2-DMa	Fcrls	Papss2	Creg1	Ifi202b	Cd177	Dcn	Isg20
	Ssh2	Hspa1a	Ap2a2	Nav2	Smpdl3a	Ccnd1	Gsr	Etv3	Igtp
	Tnrc6b	Slamf9	Sbf2	Cd109	Echs1	Kcnn4	Thbs1	Cytip	Gbp7
	Hscb	Axl	Ednrb	Fabp3	Dpp7	Tubb6	Igfbp6	Bcl2a1d	Irgm2
	March1	Gpr34	Rab11fip5	Fn1	Atp1a3	Phldb1	Il1b	Gpr132	Slfn1
	Cir1	Slamf8	Fh1	Adssl1	Vegfb	Olr1	Clec4e	Ptger4	Pydc4
	Tmem86a	Fam26f	Ddx60	Mmp8	Gsto1	Rrp15	Adora2a	Samsn1	Oasl1
	Neurl3	H2-Q7	Sgpp1	Rai14	Socs6	Abce1	Irg1	H2-Q7	Trim21
	Klhl6	Ppfia4	F13a1	Cd24a	Ahnak2	Ddx39	Klra2	Hspa1a	Ifi44
	Pnpla2	Dnajb1	Rnasel	Slc27a1	Cd9	Marcksl1	Sgms2	Pmaip1	Stat2
	Bmyc	Hsph1	Cd33	Arhgap24	Abi3	Tubb4b	B3gnt5	Nr4a3	Phf11b
	Atp13a2	Itgax	Maf	Cadm1	Stmn1	Manf	Flrt3	Mylpf	Phf11d
	Limd2	Pmaip1	Serpinb6a	Mctp1	Bhlhe41	Nomo1	Ccr1	Tmem176a	Gm5431
	Cpq	Pou2f2	Fchsd2	Il7r	Timp2	S100a10	Ly6c2	Fam129a	Gbp3
	Hfe	Tmcc3	Stab1	Prmt2	Tecpr1	Il10	Clcf1	Arl5c	Pyhin1
	Mylip	Slco2b1	Lrp6	Slc41a2	Pla2g16	Mdn1	Timp1	St8sia4	Treml2
	Tifab	Cpq	Reps2	Pf4	Lyst	Gda	Rab11fip1	Tmem176b	Themis2
	Trf	Dcn	H2afv	Myo1e	Hexb	S100a4	Plac8	Axl	Oas3
	Fos	Rhoh	Dab2	Inf2	Comtd1	Tuba1c	Ccl6	Maff	Slc25a22
	Gramd1b	Gdf15	Fbxw4	Ampd3	AU020206	Cbr2	Cxcl2	Napsa	Tor3a
	Fam105a	Btg2	Tbc1d14	Vat1	Hpse	Slc7a8	Gda	Itgax	Gbp9
	Tep1	Txnip	Prune2	Anxa1	Paox	Creld2	Ccl9	Dusp2	Il15
	Pla2g15	Spic	Slc9a9	Akr1b8	Pon3	Tfrc	Fdps	Adrbk2	Tpst1
	AB124611	Trf	Siglec1	Atf1	Gyg	Mdm2	Itgb7	Cd83	Nt5c3
	Adipor1	Lpcat2	Slco2b1	Hk3	Spp1	Ccl9	Slc39a14	Sema4d	Irgm1
	Ccni	Klf2	Cryl1	Tmem120a	Gstm1	Plec	Slc2a1	Sowahc	Ddx60
	Arhgap15	Tsc22d3	Hfe	Psmd1	Bnip3l	Nop58	Clec4d	Sparc	Ccl12
	Irf8	Il16	Ppp1cc	Tmem8	Plxnc1	Lmna	C3	Id3

## Sheet: Gpx3+
p_val	avg_log2FC	pct.1	pct.2	p_val_adj	cluster name	gene
1.05156e-40	1.19527	0.305	0.158	1.95884e-36	Gpx3+	Ldhb
8.51991e-50	1.13574	0.421	0.246	1.58709e-45	Gpx3+	Tspan13
1.82695e-87	1.04992	0.566	0.297	3.40324e-83	Gpx3+	Ramp1
5.38168e-138	1.04087	0.806	0.506	1.0025e-133	Gpx3+	Ypel3
5.55421e-34	0.987265	0.269	0.138	1.03464e-29	Gpx3+	Gpx3
6.63529e-52	0.985722	0.447	0.256	1.23602e-47	Gpx3+	Pink1
2.55045e-82	0.972297	0.642	0.382	4.75097e-78	Gpx3+	Cx3cr1
1.0193e-87	0.961005	0.767	0.513	1.89875e-83	Gpx3+	Rgs2
2.93669e-40	0.955408	0.343	0.185	5.47047e-36	Gpx3+	Bckdha
2.18788e-44	0.928135	0.379	0.207	4.07558e-40	Gpx3+	Ppfia4
1.20229e-40	0.881212	0.381	0.215	2.23963e-36	Gpx3+	Cyp27a1
2.5406e-36	0.853262	0.482	0.329	4.73263e-32	Gpx3+	Olfml3
1.97404e-26	0.850537	0.261	0.144	3.67725e-22	Gpx3+	Il16
5.47589e-143	0.843064	0.949	0.649	1.02005e-138	Gpx3+	Pltp
7.81312e-33	0.831736	0.328	0.185	1.45543e-28	Gpx3+	Il18bp
5.622e-85	0.831613	0.74	0.486	1.04727e-80	Gpx3+	Tnfaip8l2
1.23042e-68	0.802551	0.673	0.446	2.29203e-64	Gpx3+	Lpcat2
3.75642e-38	0.79647	0.548	0.398	6.99746e-34	Gpx3+	Gyg
7.04598e-51	0.795586	0.653	0.475	1.31252e-46	Gpx3+	Rgs1
9.11607e-32	0.777707	0.383	0.233	1.69814e-27	Gpx3+	Abi3
1.28991e-103	0.767306	0.91	0.782	2.40284e-99	Gpx3+	Man2b1
5.5115e-44	0.759934	0.539	0.355	1.02668e-39	Gpx3+	Mxd4
3.14445e-23	0.7355	0.36	0.24	5.85748e-19	Gpx3+	Oxa1l
6.36092e-27	0.717636	0.449	0.314	1.18491e-22	Gpx3+	Ssh2
1.10063e-22	0.712834	0.374	0.254	2.05025e-18	Gpx3+	Tnrc6b
1.36955e-18	0.703324	0.329	0.227	2.5512e-14	Gpx3+	Hscb
8.93254e-24	0.701288	0.345	0.22	1.66395e-19	Gpx3+	March1
2.19325e-19	0.699825	0.369	0.261	4.08558e-15	Gpx3+	Cir1
1.76798e-68	0.696062	0.775	0.556	3.29338e-64	Gpx3+	Tmem86a
1.1661e-55	0.694979	0.648	0.447	2.17221e-51	Gpx3+	Neurl3
1.80686e-18	0.69264	0.312	0.209	3.36582e-14	Gpx3+	Klhl6
1.05563e-23	0.686757	0.454	0.336	1.96643e-19	Gpx3+	Pnpla2
3.09804e-24	0.677689	0.39	0.261	5.77102e-20	Gpx3+	Bmyc
5.4825e-54	0.67539	0.744	0.583	1.02128e-49	Gpx3+	Atp13a2
1.31628e-41	0.673992	0.627	0.465	2.45197e-37	Gpx3+	Limd2
1.17896e-20	0.667411	0.304	0.192	2.19616e-16	Gpx3+	Cpq
3.24624e-49	0.667303	0.637	0.434	6.04709e-45	Gpx3+	Hfe
1.47766e-24	0.665139	0.466	0.341	2.75259e-20	Gpx3+	Mylip
6.75779e-21	0.664501	0.347	0.229	1.25884e-16	Gpx3+	Tifab
2.28448e-71	0.65812	0.853	0.664	4.25553e-67	Gpx3+	Trf
2.80982e-60	0.651935	0.886	0.735	5.23414e-56	Gpx3+	Fos
8.21919e-17	0.651645	0.363	0.262	1.53107e-12	Gpx3+	Gramd1b
9.62854e-54	0.641037	0.75	0.584	1.7936e-49	Gpx3+	Fam105a
7.11256e-32	0.636089	0.584	0.442	1.32493e-27	Gpx3+	Tep1
1.28836e-31	0.63543	0.552	0.405	2.39995e-27	Gpx3+	Pla2g15
3.52966e-41	0.634908	0.671	0.517	6.57505e-37	Gpx3+	AB124611
1.23274e-50	0.621009	0.763	0.628	2.29635e-46	Gpx3+	Adipor1
3.07776e-32	0.617046	0.55	0.401	5.73324e-28	Gpx3+	Ccni
6.43344e-23	0.613944	0.414	0.288	1.19842e-18	Gpx3+	Arhgap15
3.61129e-61	0.61307	0.823	0.633	6.7271e-57	Gpx3+	Irf8
4.15897e-95	0.611173	0.935	0.833	7.74733e-91	Gpx3+	Aldh2
5.82911e-88	0.604332	0.918	0.749	1.08585e-83	Gpx3+	Cox7a2l
8.20209e-21	0.599383	0.53	0.427	1.52788e-16	Gpx3+	Rasgef1b
3.60002e-22	0.597273	0.449	0.321	6.70612e-18	Gpx3+	Mapk14
3.55368e-38	0.593538	0.569	0.39	6.61979e-34	Gpx3+	Sp140
3.47756e-51	0.591475	0.775	0.618	6.47799e-47	Gpx3+	Hacd4
2.11232e-40	0.591393	0.673	0.51	3.93483e-36	Gpx3+	Gpr65
6.65925e-60	0.585438	0.848	0.711	1.24049e-55	Gpx3+	Vsir
1.42628e-21	0.579009	0.436	0.313	2.65687e-17	Gpx3+	Gdf15
1.87081e-65	0.577843	0.848	0.659	3.48494e-61	Gpx3+	Lgals3bp
4.66663e-36	0.577008	0.705	0.549	8.69299e-32	Gpx3+	Atf3
3.29111e-20	0.574137	0.409	0.284	6.13067e-16	Gpx3+	Rcsd1
4.41983e-21	0.572747	0.449	0.329	8.23326e-17	Gpx3+	Crebrf
4.59168e-17	0.569463	0.31	0.207	8.55339e-13	Gpx3+	Tmem140
3.55113e-23	0.568039	0.415	0.283	6.61504e-19	Gpx3+	Fgd2
1.43421e-25	0.565303	0.378	0.24	2.67165e-21	Gpx3+	Gpr34
9.25355e-54	0.56226	0.826	0.676	1.72375e-49	Gpx3+	Cd300a
6.13553e-21	0.558633	0.36	0.238	1.14293e-16	Gpx3+	Hpgd
1.23826e-100	0.551928	0.98	0.859	2.30662e-96	Gpx3+	Serinc3
2.60446e-34	0.551521	0.721	0.601	4.85159e-30	Gpx3+	Clk1
1.11916e-34	0.551507	0.638	0.472	2.08478e-30	Gpx3+	Itga4
3.50749e-18	0.550261	0.48	0.373	6.53375e-14	Gpx3+	Arl11
1.10425e-61	0.546702	0.901	0.769	2.05699e-57	Gpx3+	Pld4
1.24659e-16	0.531498	0.424	0.319	2.32215e-12	Gpx3+	Bin2
5.43028e-18	0.525989	0.493	0.392	1.01155e-13	Gpx3+	Gm10073
1.80954e-21	0.523035	0.615	0.511	3.37081e-17	Gpx3+	Fosb
7.6237e-34	0.522222	0.601	0.421	1.42014e-29	Gpx3+	Abcg1
4.95776e-21	0.51024	0.535	0.417	9.23531e-17	Gpx3+	PISD
2.65224e-16	0.509568	0.483	0.382	4.9406e-12	Gpx3+	Tspan4
2.40569e-27	0.504061	0.426	0.277	4.48131e-23	Gpx3+	AW112010
2.75246e-21	0.50359	0.548	0.429	5.12729e-17	Gpx3+	Ntpcr

## Sheet: NHCII hi
p_val	avg_log2FC	pct.1	pct.2	p_val_adj	cluster name	gene
0	3.42335	1	0.403	0	MHCIIhi	H2-Eb1
0	3.38637	1	0.462	0	MHCIIhi	H2-Aa
0	3.33358	1	0.468	0	MHCIIhi	H2-Ab1
5.88203e-206	3.32429	0.343	0.051	1.0957e-201	MHCIIhi	Lag3
0	3.18808	1	0.665	0	MHCIIhi	Cd74
5.58138e-136	2.67229	0.293	0.058	1.0397e-131	MHCIIhi	Myl1
2.10082e-144	2.6064	0.282	0.049	3.91341e-140	MHCIIhi	Ciita
5.2022e-141	2.47832	0.351	0.083	9.69066e-137	MHCIIhi	Acta1
2.67892e-139	2.35271	0.399	0.111	4.99028e-135	MHCIIhi	Mylpf
1.35487e-164	2.32077	0.567	0.22	2.52385e-160	MHCIIhi	Cd81
0	2.26831	0.93	0.433	0	MHCIIhi	H2-DMb1
0	2.17645	0.897	0.369	0	MHCIIhi	Tmem176a
1.35158e-80	2.13159	0.337	0.122	2.51772e-76	MHCIIhi	Vcam1
0	2.13065	0.957	0.438	0	MHCIIhi	Tmem176b
6.1722e-111	2.04465	0.335	0.094	1.14976e-106	MHCIIhi	Batf3
5.1572e-125	1.96266	0.402	0.122	9.60683e-121	MHCIIhi	Clec4b1
8.92356e-130	1.84308	0.504	0.19	1.66228e-125	MHCIIhi	Cd72
8.32514e-52	1.83315	0.303	0.13	1.55081e-47	MHCIIhi	Hes1
1.21814e-148	1.82779	0.555	0.205	2.26915e-144	MHCIIhi	Hpgd
3.38588e-174	1.81284	0.874	0.525	6.30722e-170	MHCIIhi	Hspa1b
1.71652e-94	1.79448	0.543	0.266	3.19753e-90	MHCIIhi	Egr1
2.29535e-86	1.75321	0.346	0.121	4.27578e-82	MHCIIhi	Scimp
0	1.74413	0.959	0.574	0	MHCIIhi	H2-DMa
3.8274e-172	1.69035	0.913	0.599	7.12968e-168	MHCIIhi	Hspa1a
1.4087e-100	1.64168	0.486	0.21	2.62413e-96	MHCIIhi	Slamf9
2.7308e-151	1.54956	0.644	0.272	5.08694e-147	MHCIIhi	Axl
5.17083e-98	1.49594	0.508	0.221	9.63222e-94	MHCIIhi	Gpr34
2.30102e-44	1.39106	0.262	0.111	4.28635e-40	MHCIIhi	Slamf8
2.96433e-92	1.38927	0.514	0.236	5.52196e-88	MHCIIhi	Fam26f
6.83234e-94	1.38426	0.53	0.247	1.27273e-89	MHCIIhi	H2-Q7
4.93874e-73	1.3791	0.443	0.204	9.19988e-69	MHCIIhi	Ppfia4
2.8641e-27	1.34234	0.444	0.319	5.33524e-23	MHCIIhi	Dnajb1
1.73689e-33	1.32303	0.531	0.397	3.23547e-29	MHCIIhi	Hsph1
3.02774e-33	1.31181	0.269	0.135	5.64007e-29	MHCIIhi	Itgax
5.7099e-32	1.27973	0.28	0.145	1.06364e-27	MHCIIhi	Pmaip1
6.78304e-70	1.26447	0.599	0.368	1.26355e-65	MHCIIhi	Pou2f2
1.63765e-64	1.24375	0.444	0.215	3.05061e-60	MHCIIhi	Tmcc3
1.7079e-40	1.24125	0.306	0.149	3.18147e-36	MHCIIhi	Slco2b1
1.34196e-57	1.23987	0.387	0.181	2.49981e-53	MHCIIhi	Cpq
1.91993e-38	1.23592	0.288	0.137	3.57644e-34	MHCIIhi	Dcn
2.75331e-35	1.23217	0.335	0.184	5.12886e-31	MHCIIhi	Rhoh
6.17064e-25	1.22145	0.448	0.317	1.14947e-20	MHCIIhi	Gdf15
7.76209e-84	1.21917	0.781	0.552	1.44592e-79	MHCIIhi	Btg2
9.9073e-92	1.20361	0.69	0.44	1.84553e-87	MHCIIhi	Txnip
1.21267e-40	1.20131	0.283	0.13	2.25895e-36	MHCIIhi	Spic
4.46694e-202	1.19169	0.949	0.655	8.32101e-198	MHCIIhi	Trf
4.00231e-105	1.12775	0.745	0.445	7.45551e-101	MHCIIhi	Lpcat2
3.39301e-37	1.10902	0.625	0.46	6.32049e-33	MHCIIhi	Klf2
4.66234e-86	1.09399	0.758	0.544	8.68501e-82	MHCIIhi	Tsc22d3
2.86748e-32	1.093	0.285	0.146	5.34155e-28	MHCIIhi	Il16
8.20253e-56	1.0902	0.631	0.422	1.52797e-51	MHCIIhi	Fam46a
2.43257e-45	1.08556	0.425	0.238	4.53138e-41	MHCIIhi	Slc29a1
5.16064e-23	1.08287	0.284	0.169	9.61323e-19	MHCIIhi	Dusp6
1.1023e-67	1.08238	0.562	0.314	2.05337e-63	MHCIIhi	Ramp1
3.17972e-18	1.07708	0.285	0.18	5.92318e-14	MHCIIhi	Lpar6
7.01598e-197	1.06951	0.978	0.779	1.30694e-192	MHCIIhi	Ly86
1.98363e-79	1.06739	0.602	0.331	3.69511e-75	MHCIIhi	Plbd1
1.25596e-37	1.06048	0.352	0.19	2.33961e-33	MHCIIhi	Itga9
6.48713e-40	1.05898	0.331	0.165	1.20842e-35	MHCIIhi	Abca9
1.05683e-80	1.05171	0.915	0.738	1.96867e-76	MHCIIhi	Fos
2.37094e-45	1.05134	0.711	0.576	4.41659e-41	MHCIIhi	Rhob
2.44967e-30	1.04422	0.296	0.16	4.56324e-26	MHCIIhi	Aoah
1.11462e-57	1.04042	0.541	0.325	2.07632e-53	MHCIIhi	H2-Q4
4.01916e-49	1.0381	0.48	0.278	7.48689e-45	MHCIIhi	Fgd2
6.73839e-225	1.03722	0.992	0.806	1.25523e-220	MHCIIhi	C1qa
1.5889e-72	1.03349	0.649	0.396	2.9598e-68	MHCIIhi	Cx3cr1
1.69536e-61	1.03258	0.519	0.28	3.15812e-57	MHCIIhi	9930111J21Rik2
5.51952e-61	1.03236	0.512	0.287	1.02818e-56	MHCIIhi	Col3a1
2.30866e-57	1.01829	0.59	0.371	4.30058e-53	MHCIIhi	Frmd4b
3.314e-25	1.01654	0.274	0.152	6.17331e-21	MHCIIhi	Tanc2
2.26197e-54	1.00866	0.546	0.33	4.21359e-50	MHCIIhi	Gatm
9.93314e-25	1.00254	0.254	0.137	1.85035e-20	MHCIIhi	Plxna4os1
2.20842e-22	0.981899	0.278	0.163	4.11385e-18	MHCIIhi	Abcg3
1.1134e-31	0.981725	0.347	0.198	2.07405e-27	MHCIIhi	Cd82
1.57925e-41	0.981526	0.409	0.225	2.94183e-37	MHCIIhi	Cd38
3.90323e-40	0.979833	0.396	0.217	7.27093e-36	MHCIIhi	2025-03-01
4.11242e-108	0.979038	0.855	0.647	7.66062e-104	MHCIIhi	H2-T23
7.68822e-226	0.97824	0.996	0.838	1.43216e-221	MHCIIhi	C1qc
3.72967e-21	0.971837	0.515	0.401	6.94762e-17	MHCIIhi	Ier2
1.7435e-223	0.971236	0.992	0.886	3.24779e-219	MHCIIhi	Unc93b1
2.23695e-25	0.967421	0.285	0.161	4.167e-21	MHCIIhi	Ppfibp2
1.44227e-62	0.966457	0.679	0.471	2.68666e-58	MHCIIhi	Lair1
5.81518e-69	0.962571	0.511	0.268	1.08325e-64	MHCIIhi	AW112010
1.38454e-71	0.951059	0.732	0.508	2.57913e-67	MHCIIhi	Clec4a1
1.61125e-33	0.945904	0.394	0.232	3.00144e-29	MHCIIhi	Cd33
4.62389e-29	0.938518	0.357	0.21	8.61338e-25	MHCIIhi	Hist3h2a
3.97269e-40	0.937077	0.522	0.349	7.40032e-36	MHCIIhi	Herpud1
2.38642e-25	0.929275	0.32	0.189	4.44542e-21	MHCIIhi	Adrbk2
9.5768e-40	0.919617	0.462	0.281	1.78397e-35	MHCIIhi	Rcsd1
6.10201e-30	0.915241	0.325	0.181	1.13668e-25	MHCIIhi	Lyl1
1.17016e-24	0.913507	0.356	0.224	2.17977e-20	MHCIIhi	P2rx7
1.26059e-105	0.911669	0.871	0.645	2.34822e-101	MHCIIhi	Clec4a3
4.61261e-38	0.903067	0.48	0.304	8.59237e-34	MHCIIhi	H2-M3
6.89156e-34	0.901273	0.416	0.248	1.28376e-29	MHCIIhi	Fam129a
1.60818e-19	0.892289	0.302	0.191	2.99572e-15	MHCIIhi	Arhgap19
2.90885e-27	0.886166	0.407	0.262	5.4186e-23	MHCIIhi	Zbtb20
5.80965e-36	0.881873	0.394	0.222	1.08222e-31	MHCIIhi	Cyp27a1
3.96331e-126	0.880412	0.96	0.664	7.38286e-122	MHCIIhi	Pltp
2.42399e-84	0.870807	0.884	0.714	4.5154e-80	MHCIIhi	Maf
1.7604e-56	0.869749	0.706	0.503	3.27927e-52	MHCIIhi	Hpgds
4.35127e-33	0.860126	0.389	0.228	8.10555e-29	MHCIIhi	Tifab
1.92139e-19	0.854467	0.29	0.179	3.57917e-15	MHCIIhi	Lpcat1
4.50972e-26	0.851787	0.389	0.249	8.4007e-22	MHCIIhi	Stx16
7.21591e-52	0.851065	0.679	0.471	1.34418e-47	MHCIIhi	Slamf7
4.06697e-22	0.850988	0.355	0.232	7.57596e-18	MHCIIhi	Acvrl1
2.43291e-69	0.849085	0.772	0.55	4.53202e-65	MHCIIhi	Mef2c
3.50912e-40	0.843061	0.61	0.435	6.5368e-36	MHCIIhi	Fcgr4
6.57469e-40	0.840392	0.59	0.413	1.22473e-35	MHCIIhi	PISD
3.6435e-34	0.835193	0.458	0.286	6.78711e-30	MHCIIhi	Arhgap15
9.87019e-215	0.831091	0.997	0.87	1.83862e-210	MHCIIhi	C1qb
7.51649e-30	0.825901	0.612	0.466	1.40017e-25	MHCIIhi	Neurl3
8.74302e-33	0.824293	0.471	0.304	1.62865e-28	MHCIIhi	Zfos1
1.09275e-88	0.822693	0.858	0.678	2.03557e-84	MHCIIhi	Cd300a
1.96171e-51	0.821726	0.684	0.468	3.65427e-47	MHCIIhi	Igf1
1.92373e-32	0.80577	0.704	0.559	3.58353e-28	MHCIIhi	Atf3
3.12657e-138	0.805053	0.98	0.866	5.82418e-134	MHCIIhi	Serinc3
6.82537e-41	0.801324	0.39	0.211	1.27143e-36	MHCIIhi	Col1a1
1.09854e-27	0.800606	0.414	0.264	2.04637e-23	MHCIIhi	Bmyc
1.753e-38	0.797609	0.562	0.387	3.26548e-34	MHCIIhi	Tgfbr2
1.03934e-26	0.796196	0.552	0.427	1.93608e-22	MHCIIhi	Adgre5
1.70613e-31	0.79562	0.424	0.255	3.17818e-27	MHCIIhi	Tspan13
8.09128e-75	0.789376	0.801	0.574	1.50724e-70	MHCIIhi	Epsti1
5.67484e-41	0.788913	0.635	0.444	1.05711e-36	MHCIIhi	Acp5
3.52095e-19	0.777062	0.32	0.206	6.55883e-15	MHCIIhi	Hvcn1
6.98232e-28	0.776388	0.434	0.281	1.30067e-23	MHCIIhi	Apobec3
4.96044e-45	0.771446	0.77	0.612	9.2403e-41	MHCIIhi	Zfp36l2
1.40714e-82	0.768365	0.75	0.473	2.62121e-78	MHCIIhi	Clec4n
6.37369e-47	0.764431	0.768	0.621	1.18729e-42	MHCIIhi	Glul
2.47275e-18	0.764264	0.329	0.215	4.60624e-14	MHCIIhi	Clec5a
4.14537e-64	0.764207	0.811	0.664	7.722e-60	MHCIIhi	Ifngr1
1.26147e-17	0.754299	0.334	0.224	2.34987e-13	MHCIIhi	Mknk1
1.4442e-54	0.752901	0.844	0.694	2.69026e-50	MHCIIhi	Cd83
1.88974e-15	0.745596	0.302	0.199	3.5202e-11	MHCIIhi	Il18bp
5.79803e-72	0.739222	0.848	0.642	1.08006e-67	MHCIIhi	Clec4a2
1.16402e-100	0.733322	0.948	0.812	2.16834e-96	MHCIIhi	Cxcl16
1.24125e-60	0.731082	0.774	0.588	2.3122e-56	MHCIIhi	Fam105a
2.29161e-47	0.727128	0.756	0.53	4.26881e-43	MHCIIhi	Rgs2
3.2103e-43	0.72538	0.452	0.258	5.98015e-39	MHCIIhi	Sparc
4.52574e-23	0.720048	0.448	0.315	8.43054e-19	MHCIIhi	Cmtm6
3.9013e-98	0.716115	0.932	0.77	7.26734e-94	MHCIIhi	Pld4
2.10364e-16	0.715685	0.34	0.233	3.91867e-12	MHCIIhi	Hivep3
2.0153e-47	0.711691	0.758	0.612	3.75409e-43	MHCIIhi	Rassf4
6.42344e-22	0.710003	0.427	0.296	1.19656e-17	MHCIIhi	Zfhx3
1.22078e-21	0.702645	0.495	0.369	2.27407e-17	MHCIIhi	Il10ra
1.41851e-38	0.695612	0.695	0.531	2.6424e-34	MHCIIhi	Cd86
1.62876e-51	0.694528	0.81	0.681	3.03406e-47	MHCIIhi	Mbnl1
8.04731e-26	0.693485	0.648	0.525	1.49905e-21	MHCIIhi	Gpr65
6.71764e-20	0.689494	0.396	0.272	1.25136e-15	MHCIIhi	Tmem51
1.69224e-62	0.689368	0.829	0.643	3.1523e-58	MHCIIhi	Irf8
1.01217e-16	0.675298	0.366	0.254	1.88548e-12	MHCIIhi	Agpat3
1.51984e-53	0.671605	0.807	0.629	2.83116e-49	MHCIIhi	Clec12a
4.15509e-31	0.670906	0.617	0.478	7.7401e-27	MHCIIhi	Prcp
8.97338e-18	0.667978	0.391	0.28	1.67156e-13	MHCIIhi	BC028528
4.74222e-24	0.667773	0.501	0.357	8.8338e-20	MHCIIhi	Lacc1
1.13939e-41	0.666877	0.644	0.445	2.12246e-37	MHCIIhi	Hfe
4.21732e-17	0.66557	0.381	0.264	7.85602e-13	MHCIIhi	Hist1h2bc
2.60383e-74	0.663788	0.916	0.772	4.85041e-70	MHCIIhi	Fcgr2b
5.77998e-24	0.660568	0.572	0.45	1.07669e-19	MHCIIhi	Fam174a
1.36457e-28	0.654888	0.621	0.48	2.54192e-24	MHCIIhi	Adap2
1.04939e-36	0.651846	0.82	0.701	1.9548e-32	MHCIIhi	Zfp36l1
1.11396e-31	0.651537	0.672	0.533	2.07509e-27	MHCIIhi	Arhgap17
2.29964e-30	0.647452	0.628	0.489	4.28377e-26	MHCIIhi	Pip4k2a
9.58956e-78	0.643444	0.941	0.835	1.78634e-73	MHCIIhi	Ptms
6.04449e-40	0.639457	0.769	0.661	1.12597e-35	MHCIIhi	Cd48
2.61869e-33	0.638772	0.425	0.26	4.8781e-29	MHCIIhi	Col1a2
3.95476e-27	0.637939	0.606	0.474	7.36692e-23	MHCIIhi	Il6ra
5.37646e-34	0.636089	0.716	0.596	1.00153e-29	MHCIIhi	P2ry6
4.31479e-42	0.628301	0.754	0.574	8.03759e-38	MHCIIhi	Tmem86a
1.29928e-16	0.627917	0.476	0.367	2.4203e-12	MHCIIhi	Eif4a2
5.32477e-17	0.624461	0.295	0.186	9.91899e-13	MHCIIhi	Themis2
1.70071e-23	0.624174	0.549	0.414	3.16807e-19	MHCIIhi	Pla2g15
1.8162e-70	0.616252	0.915	0.76	3.38323e-66	MHCIIhi	Cox7a2l
4.69093e-14	0.615715	0.328	0.228	8.73827e-10	MHCIIhi	Chd3
1.72395e-35	0.614762	0.772	0.666	3.21138e-31	MHCIIhi	Irf2bp2
7.88884e-22	0.609051	0.498	0.363	1.46953e-17	MHCIIhi	Hsd17b11
1.12384e-14	0.606986	0.344	0.24	2.09349e-10	MHCIIhi	Dapp1
7.20226e-38	0.595808	0.693	0.511	1.34164e-33	MHCIIhi	Tnfaip8l2
4.8961e-15	0.592247	0.418	0.307	9.12045e-11	MHCIIhi	Tor3a
1.60382e-22	0.58786	0.655	0.529	2.9876e-18	MHCIIhi	Cyp4f18
3.50797e-15	0.578291	0.488	0.385	6.53465e-11	MHCIIhi	Cd300ld
5.33797e-22	0.564994	0.602	0.479	9.94357e-18	MHCIIhi	Limd2
3.39136e-23	0.563885	0.62	0.485	6.31742e-19	MHCIIhi	Itga4
1.39048e-20	0.559514	0.51	0.372	2.59018e-16	MHCIIhi	Mxd4
9.49068e-26	0.558421	0.661	0.552	1.76792e-21	MHCIIhi	Selplg
6.16639e-16	0.557575	0.478	0.368	1.14868e-11	MHCIIhi	Pdlim4
2.49073e-13	0.552183	0.336	0.236	4.63973e-09	MHCIIhi	Smagp
1.13782e-37	0.546348	0.742	0.537	2.11954e-33	MHCIIhi	Ypel3
2.5145e-19	0.545907	0.552	0.438	4.684e-15	MHCIIhi	Dnajb14
1.60291e-51	0.537315	0.905	0.791	2.9859e-47	MHCIIhi	Man2b1
9.60139e-17	0.536798	0.475	0.349	1.78855e-12	MHCIIhi	H2-T22
1.7301e-12	0.535059	0.403	0.299	3.22282e-08	MHCIIhi	Cdkn1b
5.784e-20	0.526789	0.549	0.426	1.07744e-15	MHCIIhi	Cd302
8.96006e-16	0.526638	0.503	0.385	1.66908e-11	MHCIIhi	Hebp1
5.38918e-21	0.526595	0.572	0.437	1.0039e-16	MHCIIhi	Abcg1
1.777e-35	0.524733	0.779	0.658	3.31019e-31	MHCIIhi	Itm2c
1.12044e-27	0.524242	0.74	0.627	2.08716e-23	MHCIIhi	Evi2a
1.38426e-13	0.523261	0.432	0.326	2.57861e-09	MHCIIhi	Ssh2
4.83818e-18	0.519149	0.567	0.45	9.01255e-14	MHCIIhi	Igbp1
1.04655e-17	0.516066	0.539	0.426	1.94952e-13	MHCIIhi	Arid4a
1.08886e-15	0.512226	0.546	0.438	2.02832e-11	MHCIIhi	Psmb9
1.07056e-14	0.509548	0.441	0.331	1.99424e-10	MHCIIhi	Mapk14

## Sheet: Ccl8+
p_val	avg_log2FC	pct.1	pct.2	p_val_adj	cluster name	gene
1.68912e-131	3.49961	0.547	0.206	3.14649e-127	Ccl8+	Ccl8
9.25063e-114	1.92945	0.682	0.343	1.72321e-109	Ccl8+	Cbr2
1.8861e-45	1.91381	0.355	0.168	3.51342e-41	Ccl8+	Clec10a
3.04249e-33	1.89057	0.339	0.178	5.66755e-29	Ccl8+	Stmn1
7.73824e-133	1.83598	0.672	0.299	1.44148e-128	Ccl8+	Igfbp4
2.0886e-50	1.77253	0.283	0.102	3.89065e-46	Ccl8+	Fxyd2
3.79267e-97	1.64706	0.7	0.406	7.06499e-93	Ccl8+	Gas6
1.42962e-106	1.61935	0.755	0.465	2.66309e-102	Ccl8+	Folr2
1.40317e-29	1.5443	0.278	0.135	2.61383e-25	Ccl8+	Selenbp1
1.42277e-87	1.53415	0.716	0.439	2.65034e-83	Ccl8+	Fcgrt
3.75943e-62	1.51684	0.471	0.219	7.00307e-58	Ccl8+	Ctla2b
3.47817e-38	1.49669	0.346	0.169	6.47914e-34	Ccl8+	Ltc4s
2.06606e-62	1.46064	0.477	0.224	3.84866e-58	Ccl8+	Smagp
1.08767e-24	1.45281	0.294	0.159	2.02611e-20	Ccl8+	Cfh
8.99442e-48	1.41906	0.379	0.171	1.67548e-43	Ccl8+	Npl
3.18969e-22	1.40473	0.328	0.194	5.94175e-18	Ccl8+	Hgsnat
1.94955e-16	1.38709	0.41	0.272	3.63163e-12	Ccl8+	Col1a2
4.72285e-36	1.28561	0.389	0.207	8.79773e-32	Ccl8+	Stard8
5.57407e-104	1.2489	0.858	0.623	1.03834e-99	Ccl8+	Mrc1
8.04801e-58	1.23516	0.634	0.389	1.49918e-53	Ccl8+	Pmp22
4.42421e-28	1.18164	0.333	0.177	8.24143e-24	Ccl8+	Cela1
2.5638e-31	1.15514	0.341	0.174	4.77584e-27	Ccl8+	Abca9
1.43281e-63	1.13223	0.792	0.575	2.66903e-59	Ccl8+	Fcrls
2.69747e-70	1.12421	0.79	0.585	5.02484e-66	Ccl8+	Ap2a2
4.70603e-33	1.10554	0.395	0.214	8.76638e-29	Ccl8+	Sbf2
4.41487e-14	1.09467	0.271	0.171	8.22402e-10	Ccl8+	Ednrb
1.44077e-28	1.04804	0.437	0.273	2.68387e-24	Ccl8+	Rab11fip5
9.67165e-24	1.04691	0.391	0.243	1.80163e-19	Ccl8+	Fh1
9.93848e-26	1.04096	0.308	0.159	1.85134e-21	Ccl8+	Ddx60
6.43641e-18	1.03371	0.273	0.157	1.19897e-13	Ccl8+	Sgpp1
3.02315e-43	1.0283	0.704	0.536	5.63152e-39	Ccl8+	F13a1
4.41596e-25	0.989036	0.412	0.258	8.22605e-21	Ccl8+	Rnasel
4.34758e-34	0.973432	0.433	0.236	8.09867e-30	Ccl8+	Cd33
4.47372e-76	0.966896	0.899	0.723	8.33364e-72	Ccl8+	Maf
5.59735e-50	0.946592	0.732	0.522	1.04267e-45	Ccl8+	Serpinb6a
2.54144e-17	0.938333	0.318	0.197	4.7342e-13	Ccl8+	Fchsd2
1.7128e-48	0.923253	0.836	0.718	3.1906e-44	Ccl8+	Stab1
3.58862e-23	0.923211	0.428	0.274	6.68489e-19	Ccl8+	Lrp6
3.30887e-14	0.908369	0.257	0.155	6.16377e-10	Ccl8+	Reps2
5.99281e-23	0.901192	0.545	0.399	1.11634e-18	Ccl8+	H2afv
8.68981e-72	0.887049	0.9	0.744	1.61874e-67	Ccl8+	Dab2
2.32799e-17	0.865899	0.34	0.215	4.33658e-13	Ccl8+	Fbxw4
1.37783e-13	0.853802	0.255	0.155	2.56662e-09	Ccl8+	Tbc1d14
1.08601e-15	0.85371	0.283	0.17	2.02303e-11	Ccl8+	Prune2
1.68479e-22	0.848927	0.418	0.265	3.13843e-18	Ccl8+	Slc9a9
4.7996e-16	0.822277	0.281	0.167	8.9407e-12	Ccl8+	Siglec1
1.62524e-15	0.816396	0.276	0.163	3.02749e-11	Ccl8+	Slco2b1
5.99618e-14	0.81082	0.263	0.159	1.11697e-09	Ccl8+	Cryl1
5.45333e-36	0.80233	0.66	0.455	1.01585e-31	Ccl8+	Hfe
2.12797e-36	0.794206	0.719	0.559	3.96398e-32	Ccl8+	Ppp1cc
1.01896e-22	0.786639	0.552	0.402	1.89811e-18	Ccl8+	Prdx4
6.44864e-15	0.782899	0.25	0.144	1.20125e-10	Ccl8+	Lifr
9.9153e-37	0.778735	0.69	0.481	1.84702e-32	Ccl8+	Igf1
1.61077e-23	0.767469	0.554	0.403	3.00054e-19	Ccl8+	Eps15
1.52706e-32	0.766333	0.7	0.532	2.84461e-28	Ccl8+	Wwp1
2.54777e-16	0.763225	0.395	0.269	4.74599e-12	Ccl8+	Nav1
2.82605e-30	0.75449	0.666	0.497	5.26437e-26	Ccl8+	Ap1b1
5.85902e-18	0.746895	0.416	0.279	1.09142e-13	Ccl8+	Itsn1
2.73504e-14	0.746753	0.298	0.185	5.09483e-10	Ccl8+	Lpcat1
7.02055e-14	0.734229	0.304	0.193	1.30779e-09	Ccl8+	Lyl1
3.403e-22	0.731715	0.549	0.399	6.33911e-18	Ccl8+	Tgfbr2
5.98123e-25	0.727607	0.656	0.517	1.11418e-20	Ccl8+	Ap1s2
1.86485e-22	0.723668	0.572	0.423	3.47385e-18	Ccl8+	Rab3il1
8.0198e-28	0.723201	0.7	0.569	1.49393e-23	Ccl8+	Snx6
9.53491e-15	0.723132	0.461	0.347	1.77616e-10	Ccl8+	Fam213b
8.9747e-16	0.721475	0.313	0.19	1.67181e-11	Ccl8+	P2ry12
2.06536e-15	0.711397	0.344	0.219	3.84736e-11	Ccl8+	Cysltr1
1.9167e-45	0.693896	0.898	0.691	3.57044e-41	Ccl8+	Pltp
9.87406e-23	0.689639	0.408	0.242	1.83934e-18	Ccl8+	Gbp7
6.35877e-51	0.68183	0.909	0.787	1.18451e-46	Ccl8+	Ehd4
5.96635e-15	0.681238	0.411	0.287	1.11141e-10	Ccl8+	Paics
6.79095e-14	0.679447	0.36	0.245	1.26502e-09	Ccl8+	Rfc1
1.45747e-19	0.666264	0.394	0.243	2.71498e-15	Ccl8+	Gpr183
3.03309e-14	0.663629	0.417	0.299	5.65004e-10	Ccl8+	Rab31
6.06263e-31	0.651198	0.743	0.568	1.12935e-26	Ccl8+	Mef2c
2.97787e-32	0.650371	0.79	0.646	5.54718e-28	Ccl8+	Rnase4
8.09682e-17	0.646571	0.469	0.327	1.50828e-12	Ccl8+	Ssh2
1.54641e-13	0.639287	0.32	0.205	2.88065e-09	Ccl8+	Naaa
1.22087e-14	0.633782	0.479	0.358	2.27423e-10	Ccl8+	Prkacb
1.10741e-27	0.623314	0.78	0.64	2.06289e-23	Ccl8+	Cfp
1.51671e-34	0.618138	0.824	0.695	2.82533e-30	Ccl8+	Gmfg
6.81817e-17	0.612445	0.553	0.433	1.27009e-12	Ccl8+	Cd302
1.01627e-23	0.611769	0.692	0.555	1.89311e-19	Ccl8+	Bin1
2.35811e-12	0.608112	0.499	0.39	4.39269e-08	Ccl8+	Cd300ld
6.71869e-12	0.605171	0.442	0.329	1.25156e-07	Ccl8+	Nupr1
4.15716e-13	0.601859	0.538	0.429	7.74397e-09	Ccl8+	Idh2
2.10175e-13	0.596802	0.523	0.413	3.91514e-09	Ccl8+	Twf1
1.18571e-28	0.592691	0.826	0.722	2.20875e-24	Ccl8+	Blvrb
1.27884e-11	0.585257	0.381	0.271	2.38223e-07	Ccl8+	Vkorc1
2.71935e-22	0.584124	0.745	0.642	5.06561e-18	Ccl8+	Dek
2.04823e-17	0.579256	0.534	0.393	3.81545e-13	Ccl8+	Frmd4b
7.07008e-16	0.563329	0.523	0.383	1.31701e-11	Ccl8+	Dpysl2
1.41735e-11	0.560224	0.458	0.351	2.64023e-07	Ccl8+	Dclre1c
6.89106e-13	0.55993	0.433	0.316	1.28367e-08	Ccl8+	Arhgef6
1.13467e-24	0.558982	0.741	0.599	2.11366e-20	Ccl8+	Tcf4
1.67024e-28	0.547881	0.452	0.257	3.11133e-24	Ccl8+	Cd81
5.09105e-21	0.546945	0.729	0.623	9.48361e-17	Ccl8+	Camk1
2.60884e-20	0.546453	0.743	0.633	4.85975e-16	Ccl8+	Glul
6.61876e-48	0.542348	0.955	0.823	1.23294e-43	Ccl8+	C1qa
1.16897e-11	0.524572	0.523	0.421	2.17755e-07	Ccl8+	Vamp3
9.1597e-19	0.522646	0.545	0.39	1.70627e-14	Ccl8+	Rtp4
2.55168e-11	0.520207	0.523	0.418	4.75327e-07	Ccl8+	Bmp2k
1.4506e-11	0.517892	0.512	0.407	2.70217e-07	Ccl8+	Man1c1
7.57409e-11	0.515336	0.503	0.396	1.4109e-06	Ccl8+	Ophn1
4.25113e-15	0.501145	0.493	0.351	7.91901e-11	Ccl8+	Gatm
5.06546e-12	0.501036	0.559	0.453	9.43594e-08	Ccl8+	Hp1bp3

## Sheet: Spp1+Arg1+
p_val	avg_log2FC	pct.1	pct.2	p_val_adj	cluster name	gene
0	3.54009	1	0.817	0	Spp1+Arg1+	Spp1
4.35684e-253	3.4603	0.668	0.164	8.11592e-249	Spp1+Arg1+	Fabp4
1.97945e-194	3.39012	0.323	0.036	3.68732e-190	Spp1+Arg1+	Htr2b
0	3.22992	0.718	0.111	0	Spp1+Arg1+	Arg1
2.39382e-182	3.17427	0.33	0.041	4.45921e-178	Spp1+Arg1+	Dhrs9
1.40591e-261	3.13518	0.505	0.075	2.61893e-257	Spp1+Arg1+	F7
8.39101e-154	3.00397	0.312	0.045	1.56308e-149	Spp1+Arg1+	Zranb3
4.22845e-151	2.87084	0.297	0.04	7.87676e-147	Spp1+Arg1+	Cgnl1
4.85602e-141	2.63095	0.339	0.059	9.0458e-137	Spp1+Arg1+	Rnf128
0	2.5104	0.915	0.227	0	Spp1+Arg1+	Pdpn
6.04544e-278	2.48677	0.893	0.357	1.12615e-273	Spp1+Arg1+	Cd36
4.47668e-213	2.44135	0.52	0.096	8.33916e-209	Spp1+Arg1+	Jag1
8.4745e-113	2.43645	0.281	0.05	1.57863e-108	Spp1+Arg1+	Chst11
2.41835e-139	2.32866	0.405	0.088	4.50491e-135	Spp1+Arg1+	Cdk20
1.92972e-118	2.25521	0.351	0.075	3.59468e-114	Spp1+Arg1+	Pde4d
5.08085e-230	2.23472	0.969	0.808	9.4646e-226	Spp1+Arg1+	Fabp5
3.82538e-205	2.2111	0.68	0.192	7.12592e-201	Spp1+Arg1+	Slc6a8
2.55563e-208	2.19111	0.662	0.169	4.76063e-204	Spp1+Arg1+	Rgcc
0	2.11706	0.972	0.365	0	Spp1+Arg1+	Adam8
1.09141e-221	2.11071	0.709	0.189	2.03307e-217	Spp1+Arg1+	Igf2r
3.65431e-120	2.08279	0.427	0.11	6.80725e-116	Spp1+Arg1+	Bcar3
3.86589e-238	2.06514	0.889	0.365	7.20139e-234	Spp1+Arg1+	Fam20c
1.60479e-107	2.05977	0.346	0.079	2.98941e-103	Spp1+Arg1+	Papss2
4.90166e-131	2.04632	0.477	0.128	9.13081e-127	Spp1+Arg1+	Nav2
8.54117e-81	2.01925	0.308	0.081	1.59105e-76	Spp1+Arg1+	Cd109
2.9217e-104	2.01191	0.407	0.112	5.44255e-100	Spp1+Arg1+	Fabp3
1.02904e-256	1.99224	0.93	0.38	1.91689e-252	Spp1+Arg1+	Fn1
9.27452e-240	1.96551	0.885	0.347	1.72766e-235	Spp1+Arg1+	Adssl1
1.49479e-73	1.95942	0.274	0.07	2.78449e-69	Spp1+Arg1+	Mmp8
4.00636e-138	1.95792	0.496	0.131	7.46305e-134	Spp1+Arg1+	Rai14
2.16328e-146	1.95259	0.512	0.133	4.02975e-142	Spp1+Arg1+	Cd24a
6.03483e-149	1.94109	0.584	0.175	1.12417e-144	Spp1+Arg1+	Slc27a1
9.4554e-96	1.93505	0.385	0.108	1.76135e-91	Spp1+Arg1+	Arhgap24
9.39385e-137	1.91649	0.578	0.185	1.74989e-132	Spp1+Arg1+	Cadm1
2.39582e-107	1.87618	0.427	0.12	4.46294e-103	Spp1+Arg1+	Mctp1
4.11909e-199	1.85964	0.801	0.285	7.67304e-195	Spp1+Arg1+	Il7r
2.9125e-73	1.85187	0.307	0.086	5.4254e-69	Spp1+Arg1+	Prmt2
3.88858e-72	1.84596	0.28	0.073	7.24366e-68	Spp1+Arg1+	Slc41a2
7.99619e-201	1.83895	0.981	0.818	1.48953e-196	Spp1+Arg1+	Pf4
4.73627e-149	1.79284	0.67	0.239	8.82272e-145	Spp1+Arg1+	Myo1e
1.11666e-75	1.78841	0.338	0.1	2.08012e-71	Spp1+Arg1+	Inf2
1.29084e-55	1.78073	0.253	0.075	2.40458e-51	Spp1+Arg1+	Ampd3
1.35334e-232	1.77524	0.942	0.473	2.521e-228	Spp1+Arg1+	Vat1
3.29248e-235	1.77382	0.969	0.541	6.13324e-231	Spp1+Arg1+	Anxa1
1.65706e-90	1.75946	0.384	0.111	3.08677e-86	Spp1+Arg1+	Akr1b8
4.36236e-137	1.75648	0.703	0.286	8.1262e-133	Spp1+Arg1+	Atf1
4.00111e-113	1.75147	0.545	0.187	7.45326e-109	Spp1+Arg1+	Hk3
1.824e-154	1.75138	0.697	0.251	3.39774e-150	Spp1+Arg1+	Tmem120a
3.13189e-177	1.73731	0.87	0.417	5.83409e-173	Spp1+Arg1+	Psmd1
1.19541e-94	1.72858	0.432	0.134	2.22682e-90	Spp1+Arg1+	Tmem8
1.7923e-74	1.72816	0.341	0.103	3.3387e-70	Spp1+Arg1+	3110002H16Rik
1.98077e-105	1.72679	0.473	0.147	3.68977e-101	Spp1+Arg1+	Cipc
2.00422e-274	1.72122	0.992	0.659	3.73345e-270	Spp1+Arg1+	Pgam1
1.71193e-73	1.69157	0.385	0.13	3.18898e-69	Spp1+Arg1+	Cav2
2.80799e-169	1.68357	0.814	0.345	5.23072e-165	Spp1+Arg1+	Esyt1
6.3021e-68	1.67864	0.318	0.096	1.17396e-63	Spp1+Arg1+	Impdh1
1.20517e-66	1.67788	0.312	0.094	2.24499e-62	Spp1+Arg1+	Trim13
2.23161e-124	1.6677	0.586	0.198	4.15704e-120	Spp1+Arg1+	Comtd1
2.04236e-129	1.66744	0.645	0.239	3.80451e-125	Spp1+Arg1+	Naa20
2.30053e-58	1.64572	0.296	0.095	4.28543e-54	Spp1+Arg1+	Cd200r4
2.25653e-155	1.64178	0.739	0.279	4.20346e-151	Spp1+Arg1+	Kcnn4
3.02001e-116	1.63914	0.539	0.173	5.62568e-112	Spp1+Arg1+	Mrps28
6.62301e-57	1.63293	0.286	0.091	1.23374e-52	Spp1+Arg1+	Nomo1
9.22281e-56	1.61374	0.251	0.073	1.71803e-51	Spp1+Arg1+	Cdk5r1
5.61723e-169	1.61052	0.824	0.356	1.04638e-164	Spp1+Arg1+	Setd8
2.63617e-214	1.60855	0.955	0.516	4.91066e-210	Spp1+Arg1+	Uap1l1
1.11545e-189	1.60452	0.85	0.333	2.07786e-185	Spp1+Arg1+	Ccl7
5.27847e-80	1.60264	0.403	0.131	9.83274e-76	Spp1+Arg1+	Srm
4.59371e-110	1.58953	0.559	0.195	8.55716e-106	Spp1+Arg1+	Dmxl2
2.43932e-73	1.58939	0.366	0.117	4.54397e-69	Spp1+Arg1+	Rhov
2.86424e-92	1.58684	0.468	0.157	5.33551e-88	Spp1+Arg1+	Slc35e4
4.26337e-159	1.57815	0.805	0.336	7.94181e-155	Spp1+Arg1+	Lhfpl2
8.89928e-91	1.56701	0.562	0.228	1.65776e-86	Spp1+Arg1+	Rhoc
7.078e-95	1.5501	0.509	0.181	1.31849e-90	Spp1+Arg1+	Tuba4a
2.69933e-50	1.53528	0.261	0.083	5.02831e-46	Spp1+Arg1+	Mettl1
5.68552e-121	1.51229	0.658	0.251	1.0591e-116	Spp1+Arg1+	Tubb4b
3.47529e-154	1.51171	0.811	0.353	6.47378e-150	Spp1+Arg1+	Nus1
5.17464e-220	1.51027	0.984	0.509	9.63932e-216	Spp1+Arg1+	Por
2.18591e-98	1.50724	0.557	0.21	4.07191e-94	Spp1+Arg1+	Vps13c
3.1432e-57	1.50653	0.338	0.12	5.85515e-53	Spp1+Arg1+	Kcnab2
1.64918e-160	1.50561	0.872	0.43	3.0721e-156	Spp1+Arg1+	Sdf2l1
1.86109e-252	1.50412	0.995	0.799	3.46684e-248	Spp1+Arg1+	Rnh1
1.01748e-113	1.50131	0.627	0.239	1.89535e-109	Spp1+Arg1+	Gnptab
3.21765e-193	1.4976	0.947	0.536	5.99384e-189	Spp1+Arg1+	Lat2
1.54095e-101	1.49612	0.558	0.202	2.87048e-97	Spp1+Arg1+	Stx3
4.95203e-91	1.49053	0.523	0.194	9.22465e-87	Spp1+Arg1+	Bola3
9.34069e-54	1.48912	0.32	0.114	1.73998e-49	Spp1+Arg1+	Vkorc1l1
4.14205e-238	1.48244	0.997	0.618	7.71581e-234	Spp1+Arg1+	Nme1
7.35778e-177	1.4778	0.92	0.475	1.37061e-172	Spp1+Arg1+	Osbpl8
1.88587e-108	1.46727	0.814	0.467	3.513e-104	Spp1+Arg1+	Sgk1
9.67792e-173	1.46618	0.842	0.352	1.8028e-168	Spp1+Arg1+	Slc7a8
2.62604e-73	1.4638	0.431	0.156	4.89178e-69	Spp1+Arg1+	Hacd2
2.01074e-158	1.45271	0.896	0.499	3.74561e-154	Spp1+Arg1+	Gde1
3.22387e-42	1.45142	0.268	0.098	6.00542e-38	Spp1+Arg1+	Acot7
1.32885e-126	1.44014	0.677	0.252	2.47539e-122	Spp1+Arg1+	Creld2
1.20562e-175	1.43825	0.907	0.402	2.24582e-171	Spp1+Arg1+	Fam129b
1.06885e-49	1.43779	0.312	0.114	1.99106e-45	Spp1+Arg1+	Ide
1.37053e-93	1.43635	0.558	0.216	2.55302e-89	Spp1+Arg1+	Arhgap10
1.05085e-105	1.43325	0.703	0.323	1.95751e-101	Spp1+Arg1+	Ugp2
1.10251e-61	1.43299	0.391	0.146	2.05375e-57	Spp1+Arg1+	Spire1
5.01168e-107	1.43201	0.655	0.271	9.33576e-103	Spp1+Arg1+	Ubl4a
1.64036e-51	1.42921	0.291	0.098	3.05566e-47	Spp1+Arg1+	Fmnl2
4.32861e-54	1.42529	0.339	0.124	8.06333e-50	Spp1+Arg1+	Agap1
6.53712e-265	1.42477	0.999	0.804	1.21773e-260	Spp1+Arg1+	Aprt
1.03741e-85	1.42356	0.454	0.151	1.93248e-81	Spp1+Arg1+	Hyou1
1.11916e-57	1.42206	0.353	0.127	2.08478e-53	Spp1+Arg1+	Eef1e1
4.25725e-65	1.41753	0.415	0.157	7.9304e-61	Spp1+Arg1+	Tmem43
2.93302e-54	1.41049	0.349	0.13	5.46363e-50	Spp1+Arg1+	Coq7
1.07108e-84	1.41025	0.507	0.189	1.9952e-80	Spp1+Arg1+	Spryd7
1.84058e-151	1.40601	0.923	0.574	3.42864e-147	Spp1+Arg1+	Syngr1
1.93061e-69	1.40426	0.427	0.157	3.59634e-65	Spp1+Arg1+	Ciapin1
6.88959e-96	1.40326	0.581	0.225	1.28339e-91	Spp1+Arg1+	Galnt6
1.39645e-80	1.39754	0.505	0.195	2.60131e-76	Spp1+Arg1+	Iqsec1
7.109e-41	1.39677	0.27	0.101	1.32426e-36	Spp1+Arg1+	Steap3
2.4004e-37	1.39558	0.259	0.1	4.47147e-33	Spp1+Arg1+	Tsfm
1.19048e-63	1.3954	0.454	0.187	2.21763e-59	Spp1+Arg1+	Ahnak2
3.44806e-140	1.39408	0.858	0.432	6.42304e-136	Spp1+Arg1+	Rexo2
4.8755e-80	1.39395	0.553	0.235	9.08208e-76	Spp1+Arg1+	Mtmr10
1.83464e-66	1.39263	0.453	0.182	3.41757e-62	Spp1+Arg1+	E430025E21Rik
7.88817e-39	1.38775	0.254	0.094	1.46941e-34	Spp1+Arg1+	Prep
4.90175e-66	1.38738	0.412	0.153	9.13097e-62	Spp1+Arg1+	Lrp12
5.09569e-77	1.38615	0.399	0.128	9.49225e-73	Spp1+Arg1+	Itgb7
1.12159e-259	1.3821	0.999	0.822	2.0893e-255	Spp1+Arg1+	Capg
2.32897e-50	1.37945	0.334	0.126	4.33841e-46	Spp1+Arg1+	Afg3l2
2.9572e-70	1.37856	0.47	0.187	5.50868e-66	Spp1+Arg1+	Pno1
1.81607e-224	1.37105	1	0.82	3.38298e-220	Spp1+Arg1+	Anxa2
2.01732e-65	1.36586	0.436	0.17	3.75787e-61	Spp1+Arg1+	Sec23b
2.41408e-36	1.36347	0.265	0.104	4.49695e-32	Spp1+Arg1+	Atg13
1.83924e-143	1.35878	0.864	0.416	3.42613e-139	Spp1+Arg1+	Fnip2
2.08317e-172	1.35194	0.939	0.529	3.88053e-168	Spp1+Arg1+	Ppp1r14b
1.21374e-104	1.34865	0.738	0.358	2.26096e-100	Spp1+Arg1+	Mthfs
4.23296e-127	1.34787	0.824	0.429	7.88516e-123	Spp1+Arg1+	Coro1c
3.78002e-183	1.33974	0.972	0.604	7.04142e-179	Spp1+Arg1+	Manf
1.87264e-50	1.33865	0.309	0.11	3.48835e-46	Spp1+Arg1+	Olr1
2.88121e-51	1.33844	0.358	0.14	5.36712e-47	Spp1+Arg1+	Sssca1
1.03536e-72	1.33763	0.464	0.175	1.92867e-68	Spp1+Arg1+	Ppa1
3.36728e-197	1.33665	0.964	0.448	6.27257e-193	Spp1+Arg1+	Clec4d
1.76168e-38	1.32981	0.276	0.108	3.28165e-34	Spp1+Arg1+	Coprs
2.76244e-57	1.32718	0.401	0.159	5.14588e-53	Spp1+Arg1+	Mrps10
1.64028e-52	1.32715	0.381	0.153	3.05551e-48	Spp1+Arg1+	Chchd4
3.42309e-46	1.32553	0.318	0.121	6.37652e-42	Spp1+Arg1+	Actn1
3.97197e-45	1.31506	0.342	0.14	7.39899e-41	Spp1+Arg1+	Trio
1.52926e-119	1.31306	0.797	0.387	2.84871e-115	Spp1+Arg1+	Tubb6
5.15622e-75	1.30909	0.534	0.225	9.60502e-71	Spp1+Arg1+	Snx12
1.12332e-232	1.30796	1	0.852	2.09252e-228	Spp1+Arg1+	Pkm
9.01451e-121	1.30626	0.785	0.37	1.67922e-116	Spp1+Arg1+	Sh3bp5
1.978e-79	1.3005	0.497	0.186	3.68462e-75	Spp1+Arg1+	Stx11
2.11505e-107	1.30007	0.754	0.355	3.93992e-103	Spp1+Arg1+	Itga6
1.72687e-157	1.29992	0.927	0.497	3.21681e-153	Spp1+Arg1+	Tuba1c
2.82746e-79	1.29818	0.638	0.311	5.267e-75	Spp1+Arg1+	Tulp4
3.98118e-87	1.29572	0.599	0.248	7.41614e-83	Spp1+Arg1+	Ddx39
2.87871e-35	1.29099	0.259	0.102	5.36247e-31	Spp1+Arg1+	Pitrm1
3.82953e-112	1.2909	0.778	0.372	7.13365e-108	Spp1+Arg1+	Cpd
1.40091e-82	1.28963	0.577	0.239	2.60962e-78	Spp1+Arg1+	Piezo1
2.4268e-51	1.28473	0.38	0.154	4.52064e-47	Spp1+Arg1+	Hmbs
7.58006e-34	1.2845	0.261	0.105	1.41201e-29	Spp1+Arg1+	Rrp15
3.77408e-33	1.28251	0.254	0.102	7.03036e-29	Spp1+Arg1+	Map4k3
1.22791e-98	1.28137	0.691	0.311	2.28735e-94	Spp1+Arg1+	Timm17a
2.62656e-91	1.28069	0.634	0.273	4.89276e-87	Spp1+Arg1+	Sms
2.25009e-43	1.27965	0.323	0.129	4.19148e-39	Spp1+Arg1+	Lrpprc
4.32335e-177	1.27727	0.992	0.64	8.05354e-173	Spp1+Arg1+	S100a4
2.69429e-99	1.27419	0.686	0.301	5.01892e-95	Spp1+Arg1+	Slc35b1
3.79945e-134	1.27209	0.866	0.425	7.07762e-130	Spp1+Arg1+	Ezr
5.06725e-58	1.27186	0.446	0.189	9.43927e-54	Spp1+Arg1+	Dennd4c
1.19417e-112	1.27179	0.878	0.531	2.2245e-108	Spp1+Arg1+	Cd9
2.68925e-201	1.26986	0.993	0.817	5.00953e-197	Spp1+Arg1+	Ldha
1.3787e-169	1.26912	0.964	0.636	2.56824e-165	Spp1+Arg1+	Mif
2.24263e-54	1.26828	0.392	0.157	4.17757e-50	Spp1+Arg1+	Dtx2
2.41834e-41	1.26683	0.32	0.131	4.50488e-37	Spp1+Arg1+	Slc39a6
1.07772e-88	1.26662	0.627	0.27	2.00757e-84	Spp1+Arg1+	Fam214b
2.80723e-104	1.26329	0.878	0.581	5.22931e-100	Spp1+Arg1+	Ecm1
8.52241e-100	1.26256	0.735	0.357	1.58755e-95	Spp1+Arg1+	Tmem126a
5.2234e-43	1.25914	0.342	0.143	9.73014e-39	Spp1+Arg1+	Ap3m1
2.64343e-170	1.2547	0.978	0.576	4.92418e-166	Spp1+Arg1+	Plec
1.20824e-28	1.25315	0.254	0.111	2.25072e-24	Spp1+Arg1+	Aven
1.41223e-86	1.25305	0.632	0.28	2.63071e-82	Spp1+Arg1+	Ak6
6.80783e-73	1.2448	0.564	0.251	1.26816e-68	Spp1+Arg1+	Plp2
4.36908e-155	1.24462	0.876	0.4	8.13872e-151	Spp1+Arg1+	Ccl2
1.9736e-45	1.2432	0.373	0.161	3.67642e-41	Spp1+Arg1+	Ergic1
7.90622e-53	1.24287	0.409	0.171	1.47277e-48	Spp1+Arg1+	Gpat4
6.75352e-176	1.23742	0.978	0.69	1.25805e-171	Spp1+Arg1+	Pdia6
3.94781e-60	1.23521	0.47	0.201	7.35398e-56	Spp1+Arg1+	Slc16a10
1.05971e-49	1.23319	0.381	0.156	1.97404e-45	Spp1+Arg1+	Kcnk13
9.603e-35	1.23241	0.285	0.12	1.78885e-30	Spp1+Arg1+	Nup62
5.50966e-40	1.22733	0.303	0.121	1.02634e-35	Spp1+Arg1+	Memo1
1.19475e-128	1.22451	0.881	0.482	2.22558e-124	Spp1+Arg1+	Rpn1
3.35839e-77	1.21988	0.632	0.298	6.25601e-73	Spp1+Arg1+	2010111I01Rik
1.49246e-34	1.21955	0.282	0.118	2.78016e-30	Spp1+Arg1+	Nqo2
1.15431e-135	1.21935	0.908	0.545	2.15024e-131	Spp1+Arg1+	Dtnbp1
2.0762e-37	1.21798	0.301	0.125	3.86755e-33	Spp1+Arg1+	Bop1
1.87541e-73	1.21705	0.589	0.27	3.49351e-69	Spp1+Arg1+	Snrpa1
4.38816e-91	1.21702	0.682	0.309	8.17426e-87	Spp1+Arg1+	Sh2b2
1.1919e-36	1.21688	0.3	0.126	2.22027e-32	Spp1+Arg1+	Hspbp1
3.18628e-55	1.21239	0.438	0.186	5.93539e-51	Spp1+Arg1+	Atp8b4
6.83002e-66	1.20784	0.497	0.209	1.2723e-61	Spp1+Arg1+	Tes
5.44755e-38	1.20717	0.334	0.147	1.01477e-33	Spp1+Arg1+	Pi4ka
3.56715e-79	1.20714	0.604	0.265	6.64489e-75	Spp1+Arg1+	Uso1
9.50913e-37	1.20615	0.311	0.133	1.77136e-32	Spp1+Arg1+	Ell
2.32315e-31	1.20543	0.266	0.113	4.32756e-27	Spp1+Arg1+	Btbd10
5.87571e-29	1.20452	0.257	0.112	1.09453e-24	Spp1+Arg1+	Cdkn2aipnl
1.35973e-84	1.20169	0.673	0.324	2.53291e-80	Spp1+Arg1+	Glrx5
2.21098e-34	1.19861	0.277	0.114	4.11862e-30	Spp1+Arg1+	2510009E07Rik
7.28833e-37	1.1977	0.318	0.137	1.35767e-32	Spp1+Arg1+	Pam
1.29336e-31	1.19427	0.268	0.114	2.40928e-27	Spp1+Arg1+	B4galt7
1.45759e-37	1.18949	0.357	0.164	2.7152e-33	Spp1+Arg1+	Plekhm1
7.27509e-41	1.18911	0.3	0.117	1.3552e-36	Spp1+Arg1+	S1pr1
7.18995e-67	1.18699	0.477	0.191	1.33934e-62	Spp1+Arg1+	Bst1
1.85067e-31	1.18391	0.284	0.125	3.44743e-27	Spp1+Arg1+	Wdr74
8.02887e-52	1.18209	0.295	0.098	1.49562e-47	Spp1+Arg1+	Sgms2
1.04394e-198	1.18048	0.997	0.858	1.94465e-194	Spp1+Arg1+	Txn1
2.96415e-48	1.17602	0.405	0.177	5.52162e-44	Spp1+Arg1+	Eaf1
2.36559e-34	1.17551	0.299	0.129	4.40662e-30	Spp1+Arg1+	Sfxn1
1.18478e-71	1.17381	0.651	0.335	2.207e-67	Spp1+Arg1+	Commd6
9.06728e-166	1.17278	0.996	0.714	1.68905e-161	Spp1+Arg1+	Lmna
5.79251e-46	1.17168	0.372	0.156	1.07903e-41	Spp1+Arg1+	Cd300lf
1.19208e-54	1.17102	0.455	0.2	2.2206e-50	Spp1+Arg1+	Uchl3
3.8851e-99	1.1704	0.745	0.356	7.23717e-95	Spp1+Arg1+	Pdia4
3.3386e-48	1.17006	0.418	0.186	6.21914e-44	Spp1+Arg1+	Enpp1
8.79364e-146	1.16928	0.947	0.587	1.63808e-141	Spp1+Arg1+	Fkbp2
5.868e-41	1.16918	0.369	0.165	1.09309e-36	Spp1+Arg1+	Mrps18b
6.43675e-30	1.16918	0.264	0.114	1.19904e-25	Spp1+Arg1+	Gmppb
3.57799e-57	1.1655	0.516	0.244	6.66508e-53	Spp1+Arg1+	Gorasp2
3.98773e-59	1.16411	0.45	0.186	7.42834e-55	Spp1+Arg1+	Ifi202b
9.57342e-42	1.16306	0.495	0.271	1.78334e-37	Spp1+Arg1+	Lpgat1
6.78402e-107	1.16098	0.846	0.47	1.26373e-102	Spp1+Arg1+	Flna
6.33075e-128	1.16088	0.978	0.706	1.17929e-123	Spp1+Arg1+	Hmox1
9.3983e-122	1.1608	0.891	0.514	1.75072e-117	Spp1+Arg1+	Rala
2.03662e-44	1.1605	0.401	0.181	3.79382e-40	Spp1+Arg1+	Kif3a
3.60228e-34	1.16041	0.391	0.199	6.71032e-30	Spp1+Arg1+	Rsbn1
3.29504e-83	1.1589	0.658	0.302	6.138e-79	Spp1+Arg1+	Pik3r5
8.73305e-34	1.15839	0.303	0.133	1.62679e-29	Spp1+Arg1+	Pfkl
7.34941e-74	1.15531	0.27	0.067	1.36905e-69	Spp1+Arg1+	S100a8
3.87536e-55	1.1549	0.497	0.232	7.21902e-51	Spp1+Arg1+	Fdx1l
2.40836e-58	1.15348	0.528	0.248	4.4863e-54	Spp1+Arg1+	Spcs3
2.50133e-178	1.14863	1	0.795	4.65948e-174	Spp1+Arg1+	S100a10
4.12596e-109	1.14785	0.851	0.459	7.68583e-105	Spp1+Arg1+	Lrrc59
5.58039e-46	1.14746	0.43	0.199	1.03951e-41	Spp1+Arg1+	Slc17a5
1.71029e-28	1.14723	0.282	0.13	3.18593e-24	Spp1+Arg1+	Tppp3
5.31578e-44	1.14715	0.382	0.166	9.90223e-40	Spp1+Arg1+	Nek6
1.98809e-31	1.14594	0.262	0.11	3.7034e-27	Spp1+Arg1+	Tex2
1.8373e-144	1.1453	0.95	0.54	3.42253e-140	Spp1+Arg1+	Cycs
6.663e-35	1.14189	0.297	0.125	1.24118e-30	Spp1+Arg1+	Slc25a24
7.88017e-67	1.13893	0.589	0.28	1.46792e-62	Spp1+Arg1+	Txnl4a
2.22327e-46	1.13829	0.386	0.164	4.1415e-42	Spp1+Arg1+	Usp5
1.51519e-99	1.13821	0.822	0.45	2.82249e-95	Spp1+Arg1+	Slc37a2
1.38479e-28	1.13749	0.253	0.109	2.57958e-24	Spp1+Arg1+	Gart
1.681e-48	1.13727	0.418	0.184	3.13137e-44	Spp1+Arg1+	Cdk14
5.23441e-35	1.13368	0.326	0.146	9.75066e-31	Spp1+Arg1+	Galk1
5.92996e-45	1.13272	0.405	0.182	1.10463e-40	Spp1+Arg1+	Mmadhc
3.51327e-156	1.13265	0.969	0.633	6.54452e-152	Spp1+Arg1+	Card19
3.53811e-53	1.13152	0.457	0.202	6.59079e-49	Spp1+Arg1+	Tollip
9.90271e-44	1.12859	0.392	0.174	1.84468e-39	Spp1+Arg1+	Kif1c
3.49057e-34	1.12749	0.316	0.141	6.50223e-30	Spp1+Arg1+	Pmpca
2.6214e-92	1.12707	0.801	0.446	4.88315e-88	Spp1+Arg1+	Amdhd2
1.22117e-147	1.12505	0.964	0.627	2.2748e-143	Spp1+Arg1+	Psmb5
5.65058e-68	1.1245	0.541	0.237	1.05259e-63	Spp1+Arg1+	Fam162a
6.38494e-103	1.12337	0.828	0.454	1.18939e-98	Spp1+Arg1+	Uqcc2
1.94012e-38	1.12287	0.385	0.183	3.61405e-34	Spp1+Arg1+	Mgst3
1.20126e-59	1.1221	0.52	0.236	2.2377e-55	Spp1+Arg1+	Parvb
9.54493e-45	1.12166	0.365	0.152	1.77803e-40	Spp1+Arg1+	Zdhhc18
2.0932e-158	1.12146	0.991	0.785	3.8992e-154	Spp1+Arg1+	Esd
3.31007e-127	1.11882	0.903	0.494	6.166e-123	Spp1+Arg1+	Ranbp1
4.25436e-80	1.11823	0.701	0.356	7.92502e-76	Spp1+Arg1+	Ckap4
4.60087e-107	1.11523	0.874	0.534	8.5705e-103	Spp1+Arg1+	Ap3s1
3.07029e-71	1.11396	0.631	0.301	5.71934e-67	Spp1+Arg1+	Agfg1
2.23076e-35	1.11387	0.334	0.151	4.15546e-31	Spp1+Arg1+	Pqlc2
8.84093e-46	1.11385	0.458	0.222	1.64689e-41	Spp1+Arg1+	Tuba1a
1.62614e-46	1.11344	0.415	0.185	3.02917e-42	Spp1+Arg1+	Katnbl1
8.96088e-92	1.11278	0.781	0.42	1.66923e-87	Spp1+Arg1+	Nhp2
2.02995e-40	1.1123	0.385	0.177	3.78138e-36	Spp1+Arg1+	Faf1
2.66924e-43	1.10955	0.388	0.172	4.97226e-39	Spp1+Arg1+	Tmem104
1.39024e-57	1.10497	0.522	0.243	2.58975e-53	Spp1+Arg1+	Bcl2l1
3.18647e-57	1.10438	0.543	0.265	5.93576e-53	Spp1+Arg1+	Uchl5
3.04483e-103	1.10426	0.834	0.452	5.67192e-99	Spp1+Arg1+	Ywhag
1.06817e-117	1.10379	0.884	0.499	1.98978e-113	Spp1+Arg1+	Dnajb11
4.78291e-47	1.10254	0.428	0.194	8.90961e-43	Spp1+Arg1+	Gtf2f2
1.62301e-26	1.10245	0.265	0.121	3.02334e-22	Spp1+Arg1+	Pcnx
2.82723e-134	1.10101	0.947	0.598	5.26657e-130	Spp1+Arg1+	Tbcb
9.9292e-96	1.10065	0.812	0.446	1.84961e-91	Spp1+Arg1+	Capn2
7.09026e-43	1.10063	0.412	0.193	1.32077e-38	Spp1+Arg1+	Dnmt1
7.67263e-33	1.09931	0.297	0.13	1.42926e-28	Spp1+Arg1+	Ptpn23
2.35375e-29	1.09891	0.284	0.128	4.38457e-25	Spp1+Arg1+	Anpep
5.20385e-33	1.09867	0.334	0.156	9.69373e-29	Spp1+Arg1+	Sacm1l
2.64055e-176	1.09826	0.991	0.829	4.91881e-172	Spp1+Arg1+	Rps27l
2.01021e-41	1.09687	0.396	0.181	3.74462e-37	Spp1+Arg1+	Utp18
2.68582e-83	1.09674	0.746	0.393	5.00315e-79	Spp1+Arg1+	Hilpda
4.91263e-37	1.0946	0.376	0.179	9.15126e-33	Spp1+Arg1+	Slc38a7
2.12266e-40	1.09339	0.381	0.173	3.95409e-36	Spp1+Arg1+	Xpnpep1
2.61485e-113	1.09311	0.92	0.611	4.87094e-109	Spp1+Arg1+	Nceh1
2.83061e-112	1.09067	0.884	0.498	5.27285e-108	Spp1+Arg1+	Cers2
4.08017e-168	1.08913	1	0.838	7.60054e-164	Spp1+Arg1+	S100a6
1.45054e-43	1.08881	0.426	0.2	2.70207e-39	Spp1+Arg1+	Psme3
4.56492e-103	1.08659	0.896	0.527	8.50354e-99	Spp1+Arg1+	Mdm2
5.70038e-80	1.08634	0.704	0.356	1.06187e-75	Spp1+Arg1+	Rars
2.5384e-29	1.07871	0.301	0.141	4.72854e-25	Spp1+Arg1+	Wars
1.50703e-81	1.07861	0.766	0.434	2.80729e-77	Spp1+Arg1+	Ptpre
1.52254e-57	1.07729	0.528	0.244	2.8362e-53	Spp1+Arg1+	Ebna1bp2
4.25324e-160	1.07653	0.985	0.776	7.92294e-156	Spp1+Arg1+	Psmb6
4.29105e-121	1.07619	0.949	0.661	7.99337e-117	Spp1+Arg1+	Tpi1
1.96591e-34	1.07503	0.346	0.161	3.66209e-30	Spp1+Arg1+	Cisd1
6.70959e-37	1.07477	0.381	0.182	1.24986e-32	Spp1+Arg1+	Thoc6
1.71015e-69	1.0737	0.691	0.374	3.18567e-65	Spp1+Arg1+	Wsb2
1.15246e-33	1.06955	0.327	0.148	2.1468e-29	Spp1+Arg1+	Slc25a37
1.17086e-28	1.06953	0.291	0.134	2.18107e-24	Spp1+Arg1+	Dlat
8.49854e-31	1.06891	0.296	0.133	1.58311e-26	Spp1+Arg1+	Metap1
1.06726e-123	1.06891	0.939	0.639	1.98809e-119	Spp1+Arg1+	Sec11c
3.01009e-86	1.06871	0.822	0.495	5.6072e-82	Spp1+Arg1+	Myof
8.67988e-25	1.06769	0.254	0.116	1.61689e-20	Spp1+Arg1+	Pparg
2.17867e-153	1.06696	0.985	0.678	4.05843e-149	Spp1+Arg1+	Ran
2.41096e-116	1.064	0.912	0.597	4.49114e-112	Spp1+Arg1+	Trappc2l
4.01087e-27	1.06287	0.304	0.148	7.47145e-23	Spp1+Arg1+	Hdac2
2.1067e-66	1.06077	0.658	0.34	3.92436e-62	Spp1+Arg1+	Hras
1.85813e-109	1.06055	0.9	0.559	3.46133e-105	Spp1+Arg1+	Prdx6
6.07869e-35	1.05809	0.343	0.157	1.13234e-30	Spp1+Arg1+	Mrpl46
2.65753e-63	1.05533	0.618	0.311	4.95045e-59	Spp1+Arg1+	Stam2
1.35833e-66	1.05514	0.695	0.383	2.5303e-62	Spp1+Arg1+	Mtss1
5.62585e-61	1.05361	0.561	0.263	1.04798e-56	Spp1+Arg1+	Galns
3.1384e-53	1.05283	0.542	0.27	5.8462e-49	Spp1+Arg1+	Mgat5
2.70525e-35	1.05232	0.358	0.168	5.03935e-31	Spp1+Arg1+	Vac14
3.23523e-28	1.05213	0.297	0.14	6.02659e-24	Spp1+Arg1+	Ltv1
5.98661e-57	1.05197	0.538	0.255	1.11519e-52	Spp1+Arg1+	Uba5
1.75739e-32	1.05146	0.326	0.15	3.27367e-28	Spp1+Arg1+	Atic
2.67011e-28	1.04847	0.327	0.163	4.97388e-24	Spp1+Arg1+	S1pr2
8.33972e-27	1.04797	0.286	0.136	1.55352e-22	Spp1+Arg1+	Pef1
4.02335e-134	1.04511	0.982	0.733	7.49471e-130	Spp1+Arg1+	Bax
1.17687e-26	1.04487	0.268	0.122	2.19228e-22	Spp1+Arg1+	Plxna1
5.07207e-40	1.04379	0.388	0.178	9.44825e-36	Spp1+Arg1+	Rangap1
1.05159e-25	1.0418	0.278	0.132	1.9589e-21	Spp1+Arg1+	Rapgef1
1.76465e-28	1.04169	0.285	0.13	3.28718e-24	Spp1+Arg1+	Nme4
6.87318e-25	1.04161	0.269	0.128	1.28034e-20	Spp1+Arg1+	Arfgap3
5.63425e-44	1.04112	0.434	0.204	1.04955e-39	Spp1+Arg1+	Mrto4
1.64711e-39	1.04038	0.378	0.171	3.06825e-35	Spp1+Arg1+	Pde8a
1.59148e-66	1.04028	0.697	0.389	2.96461e-62	Spp1+Arg1+	Dgkz
2.38335e-99	1.0399	0.868	0.52	4.43971e-95	Spp1+Arg1+	Eea1
2.86013e-86	1.03977	0.805	0.448	5.32785e-82	Spp1+Arg1+	Hspa9
6.93011e-49	1.0396	0.436	0.195	1.29094e-44	Spp1+Arg1+	Fem1b
1.9882e-122	1.03892	0.93	0.627	3.70362e-118	Spp1+Arg1+	Tuba1b
9.52868e-137	1.03855	0.988	0.787	1.775e-132	Spp1+Arg1+	Tagln2
5.88685e-30	1.03815	0.318	0.15	1.0966e-25	Spp1+Arg1+	Rnf121
1.6797e-140	1.03712	0.981	0.767	3.12894e-136	Spp1+Arg1+	Atp6v1a
2.25303e-27	1.0365	0.27	0.122	4.19695e-23	Spp1+Arg1+	Plekha3
2.76064e-26	1.03569	0.284	0.134	5.14252e-22	Spp1+Arg1+	Xpot
3.41298e-34	1.03419	0.359	0.171	6.3577e-30	Spp1+Arg1+	Wbscr22
1.53144e-33	1.03261	0.355	0.169	2.85276e-29	Spp1+Arg1+	Timm10
5.76307e-47	1.03243	0.495	0.245	1.07354e-42	Spp1+Arg1+	Dhps
1.55049e-73	1.03104	0.726	0.404	2.88824e-69	Spp1+Arg1+	Ppp2r1a
2.46182e-44	1.02942	0.495	0.254	4.58589e-40	Spp1+Arg1+	Cpne2
9.25145e-95	1.02904	0.726	0.319	1.72336e-90	Spp1+Arg1+	Ell2
1.78618e-95	1.02846	0.866	0.5	3.3273e-91	Spp1+Arg1+	Eif4g1
6.55249e-37	1.02809	0.349	0.155	1.2206e-32	Spp1+Arg1+	Gm10709
2.55999e-89	1.02739	0.839	0.505	4.76875e-85	Spp1+Arg1+	Ndufab1
6.54439e-29	1.02609	0.278	0.124	1.21909e-24	Spp1+Arg1+	Larp1b
4.78902e-35	1.02522	0.37	0.176	8.92099e-31	Spp1+Arg1+	Nat9
3.2493e-28	1.02449	0.309	0.148	6.0528e-24	Spp1+Arg1+	Tusc2
5.20595e-26	1.02363	0.281	0.133	9.69765e-22	Spp1+Arg1+	Mettl16
2.72243e-48	1.02342	0.469	0.219	5.07133e-44	Spp1+Arg1+	Cdc42ep4
1.04985e-29	1.02306	0.332	0.162	1.95567e-25	Spp1+Arg1+	Tpcn2
4.39086e-38	1.02238	0.428	0.216	8.1793e-34	Spp1+Arg1+	Mtx2
6.91429e-165	1.02236	0.992	0.789	1.28799e-160	Spp1+Arg1+	Atp5g1
1.17037e-68	1.02229	0.684	0.356	2.18017e-64	Spp1+Arg1+	Nme2
7.17204e-103	1.02219	0.882	0.517	1.33601e-98	Spp1+Arg1+	Ostc
4.45905e-41	1.02162	0.403	0.184	8.30632e-37	Spp1+Arg1+	Abce1
5.22277e-80	1.02156	0.818	0.512	9.72898e-76	Spp1+Arg1+	Tnfsf12
3.65884e-58	1.0215	0.588	0.289	6.81568e-54	Spp1+Arg1+	Tatdn2
4.46309e-28	1.0212	0.311	0.15	8.31384e-24	Spp1+Arg1+	Idh3a
6.53929e-125	1.02012	0.947	0.65	1.21814e-120	Spp1+Arg1+	Timm13
7.02116e-27	1.01882	0.3	0.145	1.3079e-22	Spp1+Arg1+	Farsb
3.2502e-37	1.01882	0.4	0.193	6.05447e-33	Spp1+Arg1+	Tmem183a
8.41256e-24	1.0178	0.25	0.116	1.56709e-19	Spp1+Arg1+	Stxbp5
3.78876e-81	1.01658	0.776	0.433	7.0577e-77	Spp1+Arg1+	Cyc1
9.95738e-85	1.01548	0.777	0.405	1.85486e-80	Spp1+Arg1+	Higd1a
2.7255e-40	1.01252	0.43	0.208	5.07706e-36	Spp1+Arg1+	Mfhas1
4.53102e-38	1.01172	0.409	0.199	8.44038e-34	Spp1+Arg1+	Tmem19
1.89704e-48	1.00896	0.524	0.265	3.5338e-44	Spp1+Arg1+	Tomm40
1.69313e-77	1.00868	0.728	0.375	3.15397e-73	Spp1+Arg1+	Eif3b
2.44256e-145	1.00767	0.989	0.84	4.55e-141	Spp1+Arg1+	Aldoa
1.35882e-24	1.00721	0.264	0.124	2.53121e-20	Spp1+Arg1+	Nploc4
3.38163e-97	1.00602	0.88	0.54	6.29929e-93	Spp1+Arg1+	Ndufa12
1.44534e-122	1.00379	0.938	0.57	2.69238e-118	Spp1+Arg1+	Eno1
3.04189e-51	1.00353	0.554	0.284	5.66643e-47	Spp1+Arg1+	Mrps25
2.98408e-86	1.00193	0.818	0.47	5.55874e-82	Spp1+Arg1+	Cct3
3.50489e-30	1.0003	0.319	0.149	6.5289e-26	Spp1+Arg1+	Nol11
5.18535e-40	1.00015	0.454	0.228	9.65926e-36	Spp1+Arg1+	Dpy30
1.1013e-135	1.00005	0.98	0.643	2.0515e-131	Spp1+Arg1+	Emp1
1.0299e-81	1.00001	0.785	0.429	1.9185e-77	Spp1+Arg1+	Lrrfip2
1.12379e-63	0.998009	0.684	0.378	2.09339e-59	Spp1+Arg1+	Snx1
4.01582e-24	0.99702	0.269	0.129	7.48068e-20	Spp1+Arg1+	Tarbp2
2.86949e-30	0.994893	0.355	0.178	5.34529e-26	Spp1+Arg1+	Trnau1ap
1.0924e-33	0.9947	0.377	0.184	2.03492e-29	Spp1+Arg1+	Sae1
1.39103e-33	0.993265	0.377	0.185	2.59121e-29	Spp1+Arg1+	Lyst
1.38302e-32	0.99106	0.407	0.212	2.57629e-28	Spp1+Arg1+	Usp4
1.21867e-46	0.988974	0.507	0.254	2.27014e-42	Spp1+Arg1+	Yif1a
2.73095e-74	0.987894	0.774	0.447	5.08722e-70	Spp1+Arg1+	Tmem208
2.14229e-46	0.987853	0.562	0.304	3.99065e-42	Spp1+Arg1+	Fblim1
9.8879e-74	0.987496	0.727	0.379	1.84192e-69	Spp1+Arg1+	Grpel1
2.51763e-38	0.985552	0.442	0.221	4.68984e-34	Spp1+Arg1+	Xpo1
2.79443e-73	0.985321	0.754	0.425	5.20547e-69	Spp1+Arg1+	Gspt1
5.88613e-58	0.9851	0.654	0.359	1.09647e-53	Spp1+Arg1+	Anxa7
1.12717e-23	0.98468	0.264	0.126	2.0997e-19	Spp1+Arg1+	Mfsd7b
5.6041e-37	0.984662	0.412	0.202	1.04393e-32	Spp1+Arg1+	Atg7
4.04565e-58	0.983117	0.631	0.333	7.53624e-54	Spp1+Arg1+	Glrx2
8.66849e-26	0.982672	0.288	0.138	1.61477e-21	Spp1+Arg1+	Dpagt1
5.84925e-151	0.980374	0.996	0.828	1.0896e-146	Spp1+Arg1+	App
1.61442e-28	0.977752	0.332	0.164	3.00734e-24	Spp1+Arg1+	Gm10116
4.69442e-61	0.977246	0.684	0.376	8.74477e-57	Spp1+Arg1+	Yif1b
1.07897e-69	0.976419	0.536	0.216	2.0099e-65	Spp1+Arg1+	Ankrd33b
9.90887e-57	0.976189	0.632	0.338	1.84582e-52	Spp1+Arg1+	Gtf2b
1.88958e-114	0.97598	0.881	0.478	3.51992e-110	Spp1+Arg1+	Msr1
1.3988e-48	0.975429	0.565	0.303	2.60568e-44	Spp1+Arg1+	Ddb1
1.3419e-22	0.975083	0.276	0.138	2.4997e-18	Spp1+Arg1+	Rnf14
8.48808e-87	0.974577	0.864	0.517	1.58116e-82	Spp1+Arg1+	Naa50
1.76606e-29	0.974071	0.376	0.198	3.28981e-25	Spp1+Arg1+	Scfd1
6.04168e-51	0.973918	0.55	0.275	1.12544e-46	Spp1+Arg1+	Emc4
3.53987e-53	0.973415	0.485	0.219	6.59406e-49	Spp1+Arg1+	Ero1l
2.24867e-43	0.972814	0.497	0.253	4.18882e-39	Spp1+Arg1+	Nsfl1c
3.03618e-37	0.971695	0.43	0.214	5.6558e-33	Spp1+Arg1+	Pdzd11
1.17958e-45	0.971352	0.522	0.266	2.19732e-41	Spp1+Arg1+	Dera
7.35915e-30	0.970797	0.331	0.159	1.37086e-25	Spp1+Arg1+	Rnf126
1.73738e-39	0.969938	0.457	0.231	3.23639e-35	Spp1+Arg1+	Rps19bp1
3.42425e-96	0.969545	0.912	0.598	6.37868e-92	Spp1+Arg1+	Gpnmb
1.092e-87	0.969258	0.85	0.501	2.03417e-83	Spp1+Arg1+	Surf4
4.19343e-42	0.968673	0.441	0.21	7.81152e-38	Spp1+Arg1+	Gtf3c6
8.42631e-33	0.967919	0.385	0.193	1.56965e-28	Spp1+Arg1+	Mrpl55
3.70672e-107	0.967663	0.934	0.649	6.90488e-103	Spp1+Arg1+	Vps29
9.90449e-32	0.967098	0.381	0.192	1.84501e-27	Spp1+Arg1+	Pfdn4
7.49338e-92	0.966738	0.895	0.593	1.39587e-87	Spp1+Arg1+	Ndufs5
1.32203e-39	0.966534	0.332	0.14	2.46267e-35	Spp1+Arg1+	Arg2
1.14286e-25	0.96444	0.314	0.157	2.12892e-21	Spp1+Arg1+	Slc4a2
8.00249e-53	0.964087	0.574	0.293	1.4907e-48	Spp1+Arg1+	Rad23a
1.75691e-40	0.962958	0.45	0.221	3.27277e-36	Spp1+Arg1+	Nsun2
3.8089e-36	0.962343	0.399	0.192	7.09522e-32	Spp1+Arg1+	Farsa
2.05176e-98	0.961373	0.916	0.6	3.82202e-94	Spp1+Arg1+	Ndufc1
2.78509e-88	0.960989	0.522	0.181	5.18806e-84	Spp1+Arg1+	Flrt3
3.82603e-60	0.959395	0.643	0.33	7.12713e-56	Spp1+Arg1+	2310022A10Rik
5.06784e-27	0.956192	0.328	0.164	9.44037e-23	Spp1+Arg1+	2025-09-08
1.70419e-36	0.955101	0.45	0.234	3.17457e-32	Spp1+Arg1+	Bet1
1.37002e-87	0.95507	0.826	0.445	2.55208e-83	Spp1+Arg1+	Atp2a2
7.07905e-27	0.954038	0.316	0.157	1.31869e-22	Spp1+Arg1+	Cdt1
8.3779e-60	0.952599	0.668	0.355	1.56064e-55	Spp1+Arg1+	Banf1
3.48448e-57	0.952312	0.661	0.37	6.49088e-53	Spp1+Arg1+	Mrpl51
1.93208e-21	0.951416	0.25	0.121	3.59909e-17	Spp1+Arg1+	Polr2h
4.22048e-33	0.950891	0.378	0.185	7.86191e-29	Spp1+Arg1+	Sdccag3
3.82414e-31	0.948942	0.401	0.212	7.12361e-27	Spp1+Arg1+	Afg3l1
2.88071e-21	0.948191	0.257	0.127	5.36619e-17	Spp1+Arg1+	Tomm6
8.44898e-22	0.947828	0.266	0.132	1.57388e-17	Spp1+Arg1+	Sec16a
1.40032e-53	0.947256	0.624	0.335	2.60852e-49	Spp1+Arg1+	Psmd3
7.09721e-62	0.946906	0.682	0.366	1.32207e-57	Spp1+Arg1+	Psmc1
2.9032e-19	0.945571	0.25	0.128	5.40808e-15	Spp1+Arg1+	Rab28
4.23106e-30	0.944122	0.372	0.19	7.88162e-26	Spp1+Arg1+	Dcaf13
1.66437e-27	0.943538	0.323	0.159	3.1004e-23	Spp1+Arg1+	Hk1
3.40351e-32	0.942742	0.388	0.195	6.34005e-28	Spp1+Arg1+	Sigmar1
7.21341e-46	0.942181	0.52	0.265	1.34371e-41	Spp1+Arg1+	Znrf1
2.78414e-30	0.940324	0.377	0.192	5.1863e-26	Spp1+Arg1+	Sike1
1.92164e-21	0.940188	0.25	0.121	3.57963e-17	Spp1+Arg1+	Nop16
3.38311e-78	0.939572	0.834	0.519	6.30207e-74	Spp1+Arg1+	Psmd2
1.71748e-73	0.939524	0.811	0.478	3.19932e-69	Spp1+Arg1+	Ndufb6
5.18762e-26	0.939514	0.347	0.183	9.66349e-22	Spp1+Arg1+	Hars
4.51205e-47	0.937086	0.508	0.248	8.40504e-43	Spp1+Arg1+	Ubash3b
8.34091e-67	0.936916	0.772	0.452	1.55374e-62	Spp1+Arg1+	Mcfd2
9.75294e-25	0.93643	0.289	0.141	1.81678e-20	Spp1+Arg1+	Me2
3.97399e-57	0.93606	0.65	0.347	7.40274e-53	Spp1+Arg1+	Hypk
1.88455e-47	0.935325	0.562	0.298	3.51054e-43	Spp1+Arg1+	Baiap2
7.36955e-56	0.935138	0.649	0.358	1.3728e-51	Spp1+Arg1+	Mrpl12
1.05378e-44	0.933105	0.569	0.31	1.96297e-40	Spp1+Arg1+	Pdlim5
4.09625e-68	0.933101	0.786	0.468	7.63049e-64	Spp1+Arg1+	Stx4a
1.96218e-65	0.931838	0.735	0.413	3.65516e-61	Spp1+Arg1+	Psmd14
4.36443e-87	0.931754	0.897	0.577	8.13005e-83	Spp1+Arg1+	Vps35
1.60765e-45	0.931471	0.578	0.322	2.99473e-41	Spp1+Arg1+	Nipsnap3b
5.49513e-28	0.9305	0.336	0.168	1.02363e-23	Spp1+Arg1+	Cd200r1
1.99908e-29	0.930307	0.4	0.213	3.72389e-25	Spp1+Arg1+	Tmem38b
2.5988e-34	0.929093	0.422	0.217	4.84104e-30	Spp1+Arg1+	Actl6a
4.15046e-59	0.928977	0.695	0.395	7.73147e-55	Spp1+Arg1+	Cdk4
6.39921e-27	0.928222	0.296	0.14	1.19204e-22	Spp1+Arg1+	Gclc
1.21037e-22	0.928184	0.318	0.17	2.25468e-18	Spp1+Arg1+	Srprb
5.85775e-23	0.9281	0.291	0.147	1.09118e-18	Spp1+Arg1+	Ikbke
1.87212e-59	0.927765	0.639	0.326	3.48739e-55	Spp1+Arg1+	Ybx3
1.93502e-39	0.927727	0.507	0.272	3.60456e-35	Spp1+Arg1+	Zbtb8os
3.04616e-30	0.927667	0.374	0.189	5.6744e-26	Spp1+Arg1+	Pum3
8.01605e-26	0.927643	0.303	0.148	1.49323e-21	Spp1+Arg1+	Txndc11
7.49733e-143	0.927183	0.989	0.794	1.3966e-138	Spp1+Arg1+	Rbx1
8.36244e-22	0.92703	0.286	0.147	1.55776e-17	Spp1+Arg1+	Cwc27
4.6943e-21	0.926936	0.273	0.139	8.74454e-17	Spp1+Arg1+	Tmem184b
2.60361e-47	0.925926	0.341	0.132	4.85e-43	Spp1+Arg1+	Timp1
1.85883e-138	0.924716	0.989	0.821	3.46263e-134	Spp1+Arg1+	Lrp1
3.70582e-47	0.92291	0.561	0.296	6.90319e-43	Spp1+Arg1+	Agpat5
1.24496e-19	0.922403	0.254	0.13	2.31911e-15	Spp1+Arg1+	Odf2
9.63176e-24	0.921208	0.318	0.165	1.7942e-19	Spp1+Arg1+	Rce1
1.3312e-23	0.92106	0.326	0.172	2.47976e-19	Spp1+Arg1+	Sfxn3
3.1947e-51	0.920753	0.632	0.351	5.9511e-47	Spp1+Arg1+	Mrpl57
4.84943e-94	0.920303	0.897	0.552	9.03351e-90	Spp1+Arg1+	Sod2
2.35987e-22	0.919602	0.278	0.14	4.39596e-18	Spp1+Arg1+	Oxsr1
5.69974e-82	0.919336	0.861	0.527	1.06175e-77	Spp1+Arg1+	Atp6v1c1
8.93869e-142	0.91846	0.992	0.818	1.6651e-137	Spp1+Arg1+	Ostf1
5.26258e-23	0.918233	0.278	0.137	9.80313e-19	Spp1+Arg1+	Golt1b
1.0031e-45	0.917221	0.557	0.295	1.86857e-41	Spp1+Arg1+	Col4a3bp
5.644e-25	0.916487	0.33	0.171	1.05136e-20	Spp1+Arg1+	Sec24c
5.81991e-20	0.916154	0.264	0.135	1.08413e-15	Spp1+Arg1+	Carnmt1
1.59338e-31	0.915099	0.388	0.196	2.96814e-27	Spp1+Arg1+	Plekhm3
1.80056e-34	0.915	0.424	0.216	3.35408e-30	Spp1+Arg1+	Pop7
6.42474e-24	0.914163	0.291	0.143	1.1968e-19	Spp1+Arg1+	Sco2
2.25393e-38	0.913987	0.427	0.207	4.19861e-34	Spp1+Arg1+	Cd180
1.56982e-45	0.912081	0.528	0.266	2.92425e-41	Spp1+Arg1+	Dnajc21
3.20725e-57	0.91094	0.691	0.388	5.97447e-53	Spp1+Arg1+	Ufm1
9.75846e-84	0.910313	0.884	0.559	1.81781e-79	Spp1+Arg1+	Mrpl20
2.3967e-40	0.910005	0.512	0.274	4.46458e-36	Spp1+Arg1+	Mrpl35
4.64667e-48	0.909602	0.581	0.312	8.65582e-44	Spp1+Arg1+	Scamp3
3.4642e-26	0.908277	0.347	0.181	6.45311e-22	Spp1+Arg1+	Anapc15
8.37875e-100	0.907983	0.908	0.584	1.56079e-95	Spp1+Arg1+	Hif1a
2.62492e-28	0.907363	0.37	0.193	4.88969e-24	Spp1+Arg1+	Ndufaf3
2.23016e-27	0.906885	0.315	0.152	4.15433e-23	Spp1+Arg1+	Zak
3.86674e-27	0.905982	0.37	0.199	7.20297e-23	Spp1+Arg1+	Rcan1
1.997e-67	0.905148	0.765	0.434	3.72002e-63	Spp1+Arg1+	Eif2s1
4.62199e-42	0.904503	0.519	0.27	8.60985e-38	Spp1+Arg1+	Snx27
9.1023e-24	0.902893	0.309	0.158	1.69558e-19	Spp1+Arg1+	Ap1m1
3.45521e-22	0.902137	0.292	0.15	6.43637e-18	Spp1+Arg1+	Anapc1
4.66365e-30	0.900937	0.391	0.202	8.68745e-26	Spp1+Arg1+	Yrdc
2.34277e-47	0.900685	0.541	0.273	4.36412e-43	Spp1+Arg1+	Cdk6
5.06257e-22	0.898767	0.28	0.141	9.43055e-18	Spp1+Arg1+	Orai2
5.60361e-63	0.898386	0.764	0.447	1.04384e-58	Spp1+Arg1+	Dnajc19
9.06805e-33	0.897339	0.407	0.206	1.6892e-28	Spp1+Arg1+	Mroh1
2.54637e-33	0.895845	0.469	0.258	4.74339e-29	Spp1+Arg1+	Spsb2
2.57522e-70	0.895727	0.8	0.467	4.79712e-66	Spp1+Arg1+	Polr2f
1.30834e-42	0.895699	0.655	0.4	2.43718e-38	Spp1+Arg1+	Tnf
7.54158e-25	0.895673	0.324	0.166	1.40484e-20	Spp1+Arg1+	Nudt2
2.0399e-51	0.895521	0.465	0.206	3.79992e-47	Spp1+Arg1+	Slc2a1
6.29443e-32	0.895353	0.364	0.175	1.17253e-27	Spp1+Arg1+	Xylt1
3.65854e-51	0.893497	0.627	0.345	6.81513e-47	Spp1+Arg1+	Pin1
1.90801e-42	0.892048	0.568	0.316	3.55424e-38	Spp1+Arg1+	Rftn1
9.18784e-26	0.891886	0.347	0.182	1.71151e-21	Spp1+Arg1+	Sphk2
1.22886e-38	0.891157	0.527	0.289	2.28912e-34	Spp1+Arg1+	Got2
2.89861e-77	0.890913	0.868	0.531	5.39952e-73	Spp1+Arg1+	Cnih4
5.78983e-26	0.890895	0.35	0.183	1.07853e-21	Spp1+Arg1+	Mlx
5.92357e-110	0.890197	0.959	0.723	1.10344e-105	Spp1+Arg1+	Calm3
5.21524e-22	0.890092	0.291	0.149	9.71494e-18	Spp1+Arg1+	Emc1
1.10364e-20	0.889836	0.282	0.147	2.05586e-16	Spp1+Arg1+	Ppme1
1.84796e-29	0.888926	0.377	0.193	3.44238e-25	Spp1+Arg1+	Gipc1
3.46725e-84	0.888451	0.9	0.577	6.4588e-80	Spp1+Arg1+	Pdcd5
1.11756e-90	0.887724	0.92	0.591	2.08178e-86	Spp1+Arg1+	Mdh2
9.25274e-44	0.886999	0.554	0.296	1.7236e-39	Spp1+Arg1+	Pbdc1
5.73045e-27	0.886039	0.389	0.211	1.06747e-22	Spp1+Arg1+	Ykt6
9.34173e-130	0.885928	0.993	0.824	1.74018e-125	Spp1+Arg1+	Rab7
6.94375e-36	0.885712	0.501	0.276	1.29348e-31	Spp1+Arg1+	Noc2l
9.16185e-25	0.884564	0.264	0.122	1.70667e-20	Spp1+Arg1+	Lonrf3
2.86884e-42	0.884259	0.605	0.355	5.34408e-38	Spp1+Arg1+	Tubb2a
1.15226e-27	0.883712	0.3	0.14	2.14644e-23	Spp1+Arg1+	Bhlhe41
3.62018e-64	0.882722	0.765	0.444	6.74367e-60	Spp1+Arg1+	Actn4
2.16938e-41	0.881636	0.523	0.277	4.04113e-37	Spp1+Arg1+	Pcna
7.67331e-43	0.881389	0.573	0.323	1.42938e-38	Spp1+Arg1+	Hip1
1.19876e-30	0.880062	0.407	0.213	2.23306e-26	Spp1+Arg1+	Phb
2.5199e-38	0.879612	0.539	0.303	4.69407e-34	Spp1+Arg1+	Slc39a7
1.64595e-69	0.879487	0.855	0.561	3.06607e-65	Spp1+Arg1+	Dnajc3
1.22e-50	0.878882	0.622	0.338	2.27262e-46	Spp1+Arg1+	Gba
3.3547e-36	0.878526	0.405	0.196	6.24913e-32	Spp1+Arg1+	Nxpe5
3.25311e-32	0.878386	0.478	0.273	6.0599e-28	Spp1+Arg1+	Cnih1
2.40455e-19	0.878386	0.276	0.146	4.4792e-15	Spp1+Arg1+	St6gal1
1.96499e-27	0.878028	0.365	0.19	3.66038e-23	Spp1+Arg1+	Gas2l1
5.85871e-39	0.876666	0.547	0.308	1.09136e-34	Spp1+Arg1+	Tmem165
1.51586e-46	0.876567	0.597	0.327	2.82375e-42	Spp1+Arg1+	Cetn3
1.22059e-60	0.876488	0.719	0.398	2.27371e-56	Spp1+Arg1+	Eif1ax
4.7693e-18	0.876427	0.262	0.14	8.88425e-14	Spp1+Arg1+	Rnf41
1.90068e-20	0.875654	0.269	0.137	3.5406e-16	Spp1+Arg1+	Pspc1
2.34354e-20	0.87557	0.304	0.165	4.36554e-16	Spp1+Arg1+	Tom1
4.86076e-28	0.874942	0.395	0.212	9.05461e-24	Spp1+Arg1+	Prpf31
3.69389e-30	0.874561	0.447	0.251	6.88098e-26	Spp1+Arg1+	Aars
1.17672e-29	0.874041	0.412	0.221	2.192e-25	Spp1+Arg1+	Psmd9
2.97367e-106	0.873916	0.97	0.753	5.53935e-102	Spp1+Arg1+	Psmd8
1.39045e-31	0.873307	0.443	0.24	2.59012e-27	Spp1+Arg1+	Drg1
7.56612e-46	0.871685	0.578	0.314	1.40942e-41	Spp1+Arg1+	Xdh
2.77594e-16	0.870999	0.25	0.136	5.17101e-12	Spp1+Arg1+	Hsdl1
1.05837e-19	0.870536	0.274	0.143	1.97154e-15	Spp1+Arg1+	Nop9
2.70013e-22	0.870303	0.318	0.169	5.02981e-18	Spp1+Arg1+	Ptgr1
3.00402e-22	0.869608	0.299	0.153	5.59589e-18	Spp1+Arg1+	Trappc8
1.15568e-23	0.868253	0.319	0.165	2.1528e-19	Spp1+Arg1+	Cyp20a1
2.37364e-22	0.867447	0.308	0.16	4.42161e-18	Spp1+Arg1+	Dtymk
3.86374e-61	0.867011	0.732	0.419	7.19738e-57	Spp1+Arg1+	Glrx
2.91601e-80	0.866901	0.914	0.649	5.43194e-76	Spp1+Arg1+	Soat1
7.51255e-19	0.864508	0.257	0.132	1.39944e-14	Spp1+Arg1+	Cpsf3l
1.43377e-24	0.864158	0.362	0.196	2.67083e-20	Spp1+Arg1+	Dars
4.10908e-40	0.864135	0.531	0.286	7.6544e-36	Spp1+Arg1+	Ldlrap1
5.17758e-39	0.864066	0.551	0.31	9.64479e-35	Spp1+Arg1+	Plin3
2.90213e-17	0.864004	0.259	0.14	5.40609e-13	Spp1+Arg1+	Psd4
1.00198e-68	0.863463	0.799	0.464	1.86649e-64	Spp1+Arg1+	Lasp1
2.77753e-41	0.863137	0.568	0.317	5.17399e-37	Spp1+Arg1+	Wdfy1
1.1846e-33	0.861983	0.464	0.25	2.20667e-29	Spp1+Arg1+	Cln5
1.77591e-77	0.861934	0.9	0.627	3.30816e-73	Spp1+Arg1+	Atp6v1b2
1.9617e-22	0.861458	0.335	0.182	3.65425e-18	Spp1+Arg1+	Eftud2
6.90608e-26	0.861029	0.385	0.212	1.28646e-21	Spp1+Arg1+	Zwint
7.44147e-18	0.861002	0.257	0.136	1.3862e-13	Spp1+Arg1+	Ercc1
5.61425e-89	0.86029	0.938	0.635	1.04582e-84	Spp1+Arg1+	Rab7b
9.48727e-54	0.86028	0.723	0.44	1.76729e-49	Spp1+Arg1+	Psmd6
8.18187e-46	0.857989	0.649	0.38	1.52412e-41	Spp1+Arg1+	Chchd1
7.71169e-23	0.856826	0.318	0.167	1.43653e-18	Spp1+Arg1+	Mrpl39
1.36812e-42	0.855313	0.581	0.325	2.54853e-38	Spp1+Arg1+	Lsm6
5.51722e-18	0.853818	0.27	0.146	1.02775e-13	Spp1+Arg1+	Gpatch11
7.28041e-17	0.853355	0.25	0.134	1.35619e-12	Spp1+Arg1+	Rpp30
5.55936e-51	0.85334	0.699	0.412	1.0356e-46	Spp1+Arg1+	Vti1b
7.45205e-45	0.852599	0.601	0.335	1.38817e-40	Spp1+Arg1+	Aldh3b1
4.90781e-50	0.85149	0.691	0.398	9.14227e-46	Spp1+Arg1+	Ap1s1
6.94803e-19	0.851461	0.288	0.156	1.29428e-14	Spp1+Arg1+	Prkrip1
6.99577e-115	0.849887	0.992	0.754	1.30317e-110	Spp1+Arg1+	Basp1
2.54167e-20	0.849047	0.28	0.145	4.73463e-16	Spp1+Arg1+	Mbp
3.0801e-47	0.847108	0.726	0.463	5.73762e-43	Spp1+Arg1+	Slc48a1
4.3883e-48	0.84695	0.616	0.336	8.17453e-44	Spp1+Arg1+	Alcam
1.75746e-58	0.846437	0.764	0.46	3.2738e-54	Spp1+Arg1+	Magt1
4.1629e-51	0.846353	0.586	0.294	7.75466e-47	Spp1+Arg1+	Itga5
3.21189e-78	0.845585	0.882	0.563	5.98312e-74	Spp1+Arg1+	Mrps14
2.85153e-24	0.845291	0.361	0.196	5.31183e-20	Spp1+Arg1+	Mpv17l2
3.71421e-23	0.845194	0.316	0.164	6.91883e-19	Spp1+Arg1+	Eif2b5
1.30347e-32	0.845026	0.404	0.202	2.42809e-28	Spp1+Arg1+	3110043O21Rik
5.67474e-62	0.845021	0.785	0.471	1.05709e-57	Spp1+Arg1+	Psmd12
1.21672e-21	0.844807	0.33	0.18	2.26651e-17	Spp1+Arg1+	Eci1
3.87857e-97	0.844242	0.931	0.691	7.22501e-93	Spp1+Arg1+	Park7
2.20342e-70	0.84402	0.691	0.346	4.10454e-66	Spp1+Arg1+	Cbr2
5.10307e-23	0.84299	0.32	0.167	9.50599e-19	Spp1+Arg1+	Pacs2
8.11828e-33	0.842952	0.465	0.252	1.51227e-28	Spp1+Arg1+	Pik3ca
1.3692e-20	0.842217	0.293	0.155	2.55054e-16	Spp1+Arg1+	Pik3cb
1.02564e-119	0.841767	0.992	0.891	1.91056e-115	Spp1+Arg1+	Pdia3
3.14027e-75	0.841178	0.811	0.473	5.84969e-71	Spp1+Arg1+	Nrp2
2.05012e-42	0.840956	0.676	0.435	3.81896e-38	Spp1+Arg1+	Dbnl
6.21721e-36	0.840456	0.491	0.267	1.15814e-31	Spp1+Arg1+	Sgms1
1.10097e-38	0.839885	0.549	0.306	2.05088e-34	Spp1+Arg1+	Adrm1
1.47746e-37	0.839192	0.534	0.297	2.75221e-33	Spp1+Arg1+	Mrpl15
2.0195e-34	0.839047	0.472	0.253	3.76193e-30	Spp1+Arg1+	Uhrf1bp1l
9.91111e-41	0.838339	0.551	0.3	1.84624e-36	Spp1+Arg1+	Mphosph10
8.74774e-58	0.83807	0.828	0.58	1.62953e-53	Spp1+Arg1+	Anxa3
2.02447e-41	0.838015	0.576	0.321	3.77118e-37	Spp1+Arg1+	Alyref
1.58537e-19	0.837338	0.281	0.149	2.95323e-15	Spp1+Arg1+	Gmppa
7.00262e-41	0.836431	0.419	0.193	1.30445e-36	Spp1+Arg1+	Atp2b4
1.9429e-44	0.836219	0.727	0.476	3.61924e-40	Spp1+Arg1+	Ahsa1
3.59155e-28	0.835747	0.404	0.218	6.69034e-24	Spp1+Arg1+	Clcn7
6.79465e-28	0.835308	0.42	0.231	1.26571e-23	Spp1+Arg1+	Spr
1.52816e-35	0.834811	0.504	0.277	2.84666e-31	Spp1+Arg1+	Asna1
6.09225e-27	0.833681	0.412	0.229	1.13486e-22	Spp1+Arg1+	Mpnd
1.33477e-18	0.832948	0.295	0.162	2.48641e-14	Spp1+Arg1+	Dhrs7b
6.47165e-26	0.832293	0.388	0.213	1.20554e-21	Spp1+Arg1+	Letm1
2.23921e-19	0.831771	0.316	0.177	4.17121e-15	Spp1+Arg1+	Fbxo22
7.76455e-65	0.831002	0.805	0.487	1.44638e-60	Spp1+Arg1+	Psmc5
3.03141e-37	0.829985	0.509	0.28	5.64691e-33	Spp1+Arg1+	Samd8
1.17665e-65	0.829684	0.83	0.536	2.19186e-61	Spp1+Arg1+	Mydgf
6.10673e-45	0.828424	0.655	0.395	1.13756e-40	Spp1+Arg1+	Trappc4
2.11221e-20	0.827953	0.276	0.142	3.93463e-16	Spp1+Arg1+	Mcm3
1.56414e-54	0.827744	0.735	0.444	2.91369e-50	Spp1+Arg1+	Psmc4
8.64004e-21	0.827354	0.327	0.18	1.60947e-16	Spp1+Arg1+	Abhd5
3.035e-43	0.82731	0.593	0.329	5.6536e-39	Spp1+Arg1+	Lman1
5.45585e-50	0.827228	0.695	0.406	1.01632e-45	Spp1+Arg1+	Immt
1.23655e-45	0.826443	0.605	0.337	2.30345e-41	Spp1+Arg1+	Fam177a
4.68301e-87	0.826153	0.939	0.671	8.72351e-83	Spp1+Arg1+	Metrnl
4.36722e-63	0.826053	0.797	0.471	8.13525e-59	Spp1+Arg1+	Hsd17b12
9.28577e-22	0.825875	0.32	0.172	1.72975e-17	Spp1+Arg1+	Nudcd2
1.3889e-84	0.825539	0.942	0.683	2.58724e-80	Spp1+Arg1+	Prelid1
7.09667e-110	0.824882	0.978	0.745	1.32197e-105	Spp1+Arg1+	Psma3
3.37619e-96	0.824231	0.974	0.719	6.28917e-92	Spp1+Arg1+	Vcp
3.46748e-41	0.823354	0.588	0.33	6.45922e-37	Spp1+Arg1+	2700029M09Rik
2.67868e-54	0.822474	0.764	0.489	4.98985e-50	Spp1+Arg1+	Atg3
2.89863e-25	0.822166	0.366	0.196	5.39958e-21	Spp1+Arg1+	Clcn5
2.60439e-112	0.821894	0.984	0.779	4.85146e-108	Spp1+Arg1+	Txndc17
8.4634e-32	0.821536	0.459	0.252	1.57656e-27	Spp1+Arg1+	Fmn1
7.68217e-26	0.821493	0.369	0.196	1.43103e-21	Spp1+Arg1+	Fam204a
2.44628e-81	0.821338	0.903	0.598	4.55693e-77	Spp1+Arg1+	Cct8
1.90121e-23	0.819667	0.373	0.209	3.54158e-19	Spp1+Arg1+	Ubfd1
1.00135e-64	0.819527	0.826	0.505	1.86532e-60	Spp1+Arg1+	Psmd13
1.81128e-38	0.819293	0.605	0.374	3.37404e-34	Spp1+Arg1+	Gm8797
8.41248e-24	0.818884	0.314	0.159	1.56708e-19	Spp1+Arg1+	Atp1a3
1.05405e-16	0.818854	0.25	0.134	1.96348e-12	Spp1+Arg1+	Nxt1
3.09635e-64	0.818478	0.819	0.483	5.76788e-60	Spp1+Arg1+	Snrpd3
7.00037e-27	0.818358	0.426	0.241	1.30403e-22	Spp1+Arg1+	Dpp3
2.78128e-47	0.817737	0.651	0.372	5.18096e-43	Spp1+Arg1+	Vma21
2.26234e-33	0.817569	0.569	0.348	4.21429e-29	Spp1+Arg1+	Ifi27
9.57045e-60	0.81715	0.835	0.559	1.78278e-55	Spp1+Arg1+	Cap1
1.44803e-58	0.817075	0.772	0.459	2.6974e-54	Spp1+Arg1+	Atp6v1h
2.38122e-21	0.816685	0.347	0.196	4.43574e-17	Spp1+Arg1+	Aga
1.49251e-22	0.816484	0.361	0.201	2.78024e-18	Spp1+Arg1+	Nol12
9.13259e-42	0.815875	0.62	0.357	1.70122e-37	Spp1+Arg1+	Azin1
2.36292e-30	0.815733	0.385	0.194	4.40164e-26	Spp1+Arg1+	Irf2bpl
6.55407e-33	0.815385	0.505	0.29	1.22089e-28	Spp1+Arg1+	Rrp7a
1.02408e-62	0.814319	0.814	0.505	1.90766e-58	Spp1+Arg1+	Psmd11
2.30225e-38	0.813469	0.562	0.316	4.28864e-34	Spp1+Arg1+	Dpp7
1.4446e-49	0.813463	0.786	0.545	2.691e-45	Spp1+Arg1+	Bin1
1.32689e-16	0.81341	0.257	0.139	2.47174e-12	Spp1+Arg1+	Tradd
4.82631e-64	0.813294	0.841	0.559	8.99044e-60	Spp1+Arg1+	Bola2
3.40292e-16	0.810401	0.259	0.143	6.33895e-12	Spp1+Arg1+	Snrnp25
3.27403e-37	0.810011	0.585	0.346	6.09886e-33	Spp1+Arg1+	Mthfsl
3.37928e-75	0.809967	0.888	0.561	6.29492e-71	Spp1+Arg1+	Eif6
7.13484e-43	0.809862	0.53	0.272	1.32908e-38	Spp1+Arg1+	2025-09-11
4.15488e-18	0.809418	0.278	0.151	7.7397e-14	Spp1+Arg1+	Ppil3
1.0327e-67	0.80862	0.868	0.565	1.92372e-63	Spp1+Arg1+	Anxa4
6.14581e-19	0.808426	0.277	0.147	1.14484e-14	Spp1+Arg1+	Kctd10
2.2251e-61	0.808273	0.832	0.542	4.14491e-57	Spp1+Arg1+	Tceb1
7.46993e-35	0.807516	0.518	0.295	1.3915e-30	Spp1+Arg1+	Pitpnc1
5.49052e-32	0.807278	0.446	0.237	1.02277e-27	Spp1+Arg1+	Mybbp1a
4.40025e-52	0.806707	0.716	0.418	8.19678e-48	Spp1+Arg1+	Mtch2
5.49983e-33	0.80644	0.482	0.263	1.02451e-28	Spp1+Arg1+	Stt3b
1.05594e-20	0.804175	0.324	0.178	1.967e-16	Spp1+Arg1+	Dnlz
2.71042e-54	0.803945	0.774	0.486	5.04896e-50	Spp1+Arg1+	Renbp
2.67463e-32	0.801878	0.504	0.287	4.98229e-28	Spp1+Arg1+	Nubp1
2.10767e-15	0.801736	0.27	0.155	3.92616e-11	Spp1+Arg1+	Tufm
3.56925e-38	0.801465	0.634	0.401	6.6488e-34	Spp1+Arg1+	Tspan3
6.3043e-43	0.801209	0.651	0.388	1.17436e-38	Spp1+Arg1+	Stx8
3.13453e-71	0.800694	0.881	0.592	5.83899e-67	Spp1+Arg1+	Mrps24
5.69619e-110	0.800198	0.997	0.873	1.06109e-105	Spp1+Arg1+	Tmsb10
4.90391e-29	0.799784	0.434	0.237	9.135e-25	Spp1+Arg1+	Smarcb1
9.49674e-24	0.798021	0.389	0.221	1.76905e-19	Spp1+Arg1+	Slain2
1.28875e-91	0.796718	0.97	0.719	2.40068e-87	Spp1+Arg1+	Vapa
3.30545e-30	0.796425	0.442	0.241	6.15739e-26	Spp1+Arg1+	Nr1h3
1.45114e-17	0.79636	0.305	0.175	2.70319e-13	Spp1+Arg1+	Gpaa1
2.92771e-18	0.796301	0.282	0.153	5.45374e-14	Spp1+Arg1+	Hccs
5.8434e-23	0.793905	0.373	0.209	1.08851e-18	Spp1+Arg1+	Ddx1
3.06743e-29	0.793013	0.435	0.235	5.714e-25	Spp1+Arg1+	1500011K16Rik
3.0527e-29	0.792655	0.459	0.258	5.68658e-25	Spp1+Arg1+	Gadd45gip1
8.03884e-30	0.79193	0.48	0.274	1.49748e-25	Spp1+Arg1+	Fkbp4
6.58262e-23	0.791406	0.373	0.21	1.22621e-18	Spp1+Arg1+	Spns1
4.87889e-25	0.791326	0.388	0.213	9.0884e-21	Spp1+Arg1+	1110008P14Rik
5.1886e-20	0.789794	0.324	0.18	9.66532e-16	Spp1+Arg1+	9130401M01Rik
1.95098e-37	0.789212	0.523	0.285	3.63429e-33	Spp1+Arg1+	Ipo5
2.29331e-43	0.788573	0.676	0.409	4.27197e-39	Spp1+Arg1+	Adh5
2.11128e-22	0.787682	0.323	0.171	3.93289e-18	Spp1+Arg1+	Ugdh
4.34319e-21	0.786685	0.312	0.166	8.09049e-17	Spp1+Arg1+	Pcgf5
4.34649e-50	0.786187	0.719	0.432	8.09665e-46	Spp1+Arg1+	Clptm1l
2.22336e-37	0.785451	0.605	0.368	4.14167e-33	Spp1+Arg1+	Mbd3
2.291e-74	0.785205	0.895	0.595	4.26767e-70	Spp1+Arg1+	Hnrnpab
3.75377e-22	0.785	0.334	0.18	6.99253e-18	Spp1+Arg1+	5730508B09Rik
6.36482e-21	0.784885	0.322	0.174	1.18564e-16	Spp1+Arg1+	Ahctf1
3.44093e-15	0.784631	0.262	0.148	6.40977e-11	Spp1+Arg1+	Sf3a2
1.21839e-20	0.783601	0.295	0.154	2.26962e-16	Spp1+Arg1+	Patl1
1.37318e-51	0.781773	0.782	0.487	2.55796e-47	Spp1+Arg1+	Psmd7
7.5334e-18	0.77998	0.282	0.154	1.40332e-13	Spp1+Arg1+	Get4
5.94406e-21	0.779562	0.346	0.194	1.10726e-16	Spp1+Arg1+	Bcap29
1.54252e-16	0.779246	0.264	0.144	2.8734e-12	Spp1+Arg1+	Cul4a
1.21127e-51	0.777863	0.703	0.399	2.25635e-47	Spp1+Arg1+	Srsf7
2.14388e-18	0.777343	0.314	0.177	3.99362e-14	Spp1+Arg1+	Rps6ka4
1.0419e-20	0.777144	0.362	0.208	1.94085e-16	Spp1+Arg1+	Zmpste24
3.22363e-49	0.777077	0.747	0.472	6.00498e-45	Spp1+Arg1+	Wdr83os
2.43017e-48	0.776859	0.555	0.268	4.52692e-44	Spp1+Arg1+	Adora2b
4.79509e-20	0.776577	0.328	0.182	8.9323e-16	Spp1+Arg1+	Nae1
2.32268e-26	0.775903	0.407	0.223	4.32669e-22	Spp1+Arg1+	Ganab
1.15131e-21	0.774564	0.378	0.219	2.14467e-17	Spp1+Arg1+	Timm50
1.22063e-17	0.774065	0.299	0.168	2.2738e-13	Spp1+Arg1+	Abcf2
9.06221e-41	0.773596	0.624	0.369	1.68811e-36	Spp1+Arg1+	Rab21
1.53713e-31	0.77354	0.428	0.223	2.86337e-27	Spp1+Arg1+	Agpat4
1.51659e-26	0.773138	0.438	0.249	2.8251e-22	Spp1+Arg1+	Pop5
4.31625e-58	0.772919	0.797	0.487	8.04031e-54	Spp1+Arg1+	Riok3
3.18012e-15	0.772671	0.286	0.168	5.92394e-11	Spp1+Arg1+	Agpat2
2.63025e-38	0.772571	0.654	0.411	4.89963e-34	Spp1+Arg1+	Slc9a3r1
1.09704e-40	0.772557	0.528	0.274	2.04356e-36	Spp1+Arg1+	Abcc1
1.41896e-106	0.771813	0.973	0.82	2.64324e-102	Spp1+Arg1+	Ndufb8
1.2282e-22	0.771692	0.37	0.206	2.2879e-18	Spp1+Arg1+	Htt
1.82549e-17	0.771474	0.311	0.179	3.40052e-13	Spp1+Arg1+	2410004B18Rik
1.54717e-14	0.770863	0.251	0.142	2.88207e-10	Spp1+Arg1+	Clpp
2.43944e-26	0.770134	0.418	0.231	4.54419e-22	Spp1+Arg1+	Clns1a
1.37838e-20	0.770055	0.354	0.202	2.56765e-16	Spp1+Arg1+	Mrpl41
5.65599e-29	0.769458	0.442	0.242	1.0536e-24	Spp1+Arg1+	Entpd7
1.60679e-53	0.769187	0.8	0.536	2.99312e-49	Spp1+Arg1+	Mien1
1.08991e-24	0.769046	0.397	0.221	2.03029e-20	Spp1+Arg1+	Dap3
2.52172e-44	0.768602	0.676	0.399	4.69747e-40	Spp1+Arg1+	Morf4l2
4.60294e-21	0.768026	0.345	0.192	8.57436e-17	Spp1+Arg1+	Mak16
3.72491e-16	0.767163	0.264	0.145	6.93876e-12	Spp1+Arg1+	Bola1
1.6021e-27	0.766183	0.48	0.281	2.98439e-23	Spp1+Arg1+	Cdc34
2.59221e-22	0.764479	0.366	0.205	4.82877e-18	Spp1+Arg1+	Wdr18
3.61756e-132	0.764352	0.988	0.751	6.73879e-128	Spp1+Arg1+	S100a11
9.17696e-18	0.764273	0.319	0.184	1.70948e-13	Spp1+Arg1+	Sptlc1
1.17952e-19	0.764058	0.307	0.167	2.19721e-15	Spp1+Arg1+	Rngtt
3.14554e-62	0.763777	0.847	0.532	5.8595e-58	Spp1+Arg1+	Tmem189
4.21549e-18	0.763612	0.318	0.181	7.85262e-14	Spp1+Arg1+	Ctps2
1.68382e-28	0.763433	0.464	0.264	3.13663e-24	Spp1+Arg1+	Snx30
5.0221e-22	0.763133	0.366	0.206	9.35516e-18	Spp1+Arg1+	Prpf19
2.62384e-50	0.762771	0.758	0.463	4.88769e-46	Spp1+Arg1+	Copb2
2.2532e-35	0.762205	0.576	0.337	4.19726e-31	Spp1+Arg1+	Vps36
1.18174e-37	0.761093	0.604	0.355	2.20135e-33	Spp1+Arg1+	Hipk1
4.49632e-24	0.761074	0.409	0.234	8.37574e-20	Spp1+Arg1+	B3gat3
6.24208e-17	0.76102	0.296	0.168	1.16278e-12	Spp1+Arg1+	Bloc1s4
1.10232e-91	0.760878	0.954	0.745	2.0534e-87	Spp1+Arg1+	Ndufb9
5.40248e-23	0.760761	0.397	0.229	1.00637e-18	Spp1+Arg1+	Vps13d
3.52946e-15	0.760522	0.261	0.147	6.57468e-11	Spp1+Arg1+	Cdc42bpb
2.15926e-16	0.760114	0.282	0.159	4.02227e-12	Spp1+Arg1+	Atp13a1
2.58484e-61	0.759086	0.845	0.532	4.81503e-57	Spp1+Arg1+	Txnl1
8.01271e-57	0.758754	0.818	0.519	1.49261e-52	Spp1+Arg1+	Ube2a
4.50643e-16	0.758596	0.264	0.145	8.39458e-12	Spp1+Arg1+	Nup54
2.99508e-25	0.758176	0.43	0.247	5.57924e-21	Spp1+Arg1+	Sf3b4
6.74609e-18	0.75729	0.296	0.164	1.25666e-13	Spp1+Arg1+	Wdfy4
1.58292e-69	0.757157	0.901	0.62	2.94867e-65	Spp1+Arg1+	Erh
1.71948e-68	0.756369	0.92	0.659	3.20304e-64	Spp1+Arg1+	Mpp1
1.1929e-30	0.756182	0.45	0.243	2.22214e-26	Spp1+Arg1+	St3gal1
2.21576e-16	0.755954	0.266	0.147	4.12752e-12	Spp1+Arg1+	Crybg3
1.8522e-24	0.755183	0.408	0.231	3.45029e-20	Spp1+Arg1+	Sfmbt1
2.67674e-56	0.755178	0.942	0.735	4.98623e-52	Spp1+Arg1+	Ifrd1
1.89031e-35	0.752991	0.614	0.376	3.52126e-31	Spp1+Arg1+	Pacsin2
5.307e-36	0.752878	0.582	0.336	9.88589e-32	Spp1+Arg1+	Siva1
1.76483e-60	0.752728	0.839	0.552	3.28753e-56	Spp1+Arg1+	Vimp
2.93377e-16	0.752474	0.273	0.152	5.46502e-12	Spp1+Arg1+	Mtf2
1.5063e-25	0.752177	0.382	0.205	2.80593e-21	Spp1+Arg1+	Rhbdf2
3.28391e-46	0.752013	0.734	0.453	6.11727e-42	Spp1+Arg1+	Commd1
6.73602e-78	0.751772	0.938	0.685	1.25479e-73	Spp1+Arg1+	Ap2m1
4.03074e-109	0.751049	0.992	0.857	7.50847e-105	Spp1+Arg1+	Msn
8.98828e-20	0.750215	0.353	0.203	1.67434e-15	Spp1+Arg1+	Elp5
2.308e-18	0.750171	0.311	0.174	4.29934e-14	Spp1+Arg1+	Kars
3.09804e-72	0.750048	0.943	0.748	5.77103e-68	Spp1+Arg1+	Lamtor4
8.37566e-39	0.749778	0.655	0.407	1.56022e-34	Spp1+Arg1+	Stub1
4.01825e-36	0.749244	0.627	0.386	7.48519e-32	Spp1+Arg1+	Derl2
7.32212e-26	0.749151	0.455	0.267	1.36396e-21	Spp1+Arg1+	Fibp
9.91452e-52	0.748667	0.791	0.5	1.84688e-47	Spp1+Arg1+	Ssr2
5.67703e-55	0.748291	0.755	0.437	1.05752e-50	Spp1+Arg1+	Syncrip
1.93864e-26	0.747904	0.466	0.274	3.61131e-22	Spp1+Arg1+	Sec31a
3.72839e-40	0.747764	0.655	0.393	6.94525e-36	Spp1+Arg1+	B4galt1
3.53775e-20	0.747268	0.357	0.204	6.59012e-16	Spp1+Arg1+	Eif2s3x
2.99577e-14	0.746851	0.265	0.153	5.58052e-10	Spp1+Arg1+	Rad17
4.76475e-49	0.746669	0.777	0.5	8.87578e-45	Spp1+Arg1+	2810428I15Rik
3.90382e-15	0.746445	0.251	0.139	7.27203e-11	Spp1+Arg1+	Pip4k2c
6.40559e-15	0.745828	0.264	0.15	1.19323e-10	Spp1+Arg1+	Rhot1
1.55379e-13	0.745636	0.253	0.146	2.89441e-09	Spp1+Arg1+	Polr3k
1.57879e-22	0.745231	0.361	0.198	2.94096e-18	Spp1+Arg1+	Zdhhc5
2.62875e-19	0.744881	0.32	0.178	4.89683e-15	Spp1+Arg1+	Ado
4.41655e-23	0.744881	0.404	0.234	8.22715e-19	Spp1+Arg1+	Tlr13
5.26132e-18	0.743211	0.307	0.173	9.80078e-14	Spp1+Arg1+	Ftsj3
1.61189e-20	0.74304	0.372	0.216	3.00264e-16	Spp1+Arg1+	Tmem248
9.82431e-52	0.742941	0.788	0.521	1.83007e-47	Spp1+Arg1+	Degs1
6.95364e-17	0.742152	0.311	0.179	1.29532e-12	Spp1+Arg1+	Hgs
3.85506e-32	0.741255	0.554	0.329	7.18121e-28	Spp1+Arg1+	Prkcsh
1.20645e-38	0.741201	0.611	0.357	2.24738e-34	Spp1+Arg1+	Naa15
1.10805e-17	0.739887	0.326	0.189	2.06408e-13	Spp1+Arg1+	Nup88
3.7972e-15	0.739128	0.282	0.164	7.07342e-11	Spp1+Arg1+	Rwdd4a
6.18934e-25	0.7384	0.442	0.258	1.15295e-20	Spp1+Arg1+	Cyth2
3.1416e-14	0.738205	0.273	0.16	5.85217e-10	Spp1+Arg1+	Spg7
1.37545e-18	0.738152	0.343	0.2	2.56219e-14	Spp1+Arg1+	Rnf5
6.70734e-34	0.738119	0.57	0.336	1.24944e-29	Spp1+Arg1+	Ndufa9
1.75362e-18	0.737922	0.319	0.18	3.26665e-14	Spp1+Arg1+	Ilf2
2.65859e-23	0.73752	0.391	0.22	4.95242e-19	Spp1+Arg1+	Egln1
1.50989e-20	0.737342	0.349	0.195	2.81263e-16	Spp1+Arg1+	Txndc5
1.33492e-21	0.737022	0.385	0.222	2.48668e-17	Spp1+Arg1+	Ppfia1
2.50261e-67	0.736817	0.919	0.717	4.66187e-63	Spp1+Arg1+	Pycard
7.9955e-23	0.73619	0.408	0.237	1.4894e-18	Spp1+Arg1+	Commd2
1.12057e-114	0.735679	0.997	0.874	2.08741e-110	Spp1+Arg1+	Snx3
1.87801e-15	0.735594	0.277	0.158	3.49835e-11	Spp1+Arg1+	Zfp593
3.96817e-25	0.735571	0.427	0.243	7.3919e-21	Spp1+Arg1+	Npm3
1.71003e-25	0.734952	0.441	0.254	3.18544e-21	Spp1+Arg1+	Fam63a
2.41354e-65	0.734314	0.904	0.619	4.49594e-61	Spp1+Arg1+	Mfsd1
8.63124e-21	0.734151	0.369	0.211	1.60783e-16	Spp1+Arg1+	Tmem11
2.0498e-48	0.733874	0.758	0.481	3.81836e-44	Spp1+Arg1+	Psmb7
8.35275e-61	0.733842	0.862	0.581	1.55595e-56	Spp1+Arg1+	Npc1
6.68426e-17	0.733281	0.274	0.15	1.24514e-12	Spp1+Arg1+	Tbcc
5.64619e-49	0.732923	0.745	0.452	1.05177e-44	Spp1+Arg1+	Snrpd1
6.12622e-73	0.73261	0.92	0.629	1.14119e-68	Spp1+Arg1+	Atp1a1
3.23784e-32	0.731984	0.562	0.337	6.03144e-28	Spp1+Arg1+	Plxnd1
1.05096e-30	0.731545	0.553	0.333	1.95774e-26	Spp1+Arg1+	Polr2c
8.38405e-32	0.731419	0.565	0.343	1.56178e-27	Spp1+Arg1+	Med8
1.55059e-49	0.731278	0.795	0.526	2.88844e-45	Spp1+Arg1+	Emc7
1.02909e-33	0.731206	0.568	0.331	1.91699e-29	Spp1+Arg1+	Mrpl4
5.21005e-17	0.729664	0.316	0.184	9.70527e-13	Spp1+Arg1+	Isca2
1.82269e-21	0.729469	0.374	0.212	3.3953e-17	Spp1+Arg1+	Tmem230
5.14292e-25	0.728485	0.458	0.272	9.58024e-21	Spp1+Arg1+	Trpv2
1.17311e-49	0.7269	0.814	0.561	2.18526e-45	Spp1+Arg1+	Ube2m
1.59689e-27	0.726603	0.504	0.304	2.97468e-23	Spp1+Arg1+	Pcbd2
9.33725e-48	0.726069	0.78	0.513	1.73934e-43	Spp1+Arg1+	Mrpl54
1.38482e-56	0.725382	0.851	0.573	2.57964e-52	Spp1+Arg1+	Ndufs6
1.88563e-85	0.724405	0.97	0.752	3.51255e-81	Spp1+Arg1+	Cox6a1
1.99074e-16	0.724089	0.3	0.172	3.70836e-12	Spp1+Arg1+	Fyttd1
7.72718e-38	0.723688	0.676	0.427	1.43942e-33	Spp1+Arg1+	Erp44
1.15112e-41	0.7233	0.718	0.46	2.14431e-37	Spp1+Arg1+	Coa3
1.23952e-18	0.721838	0.323	0.182	2.30898e-14	Spp1+Arg1+	Nip7
1.37076e-60	0.721605	0.872	0.592	2.55345e-56	Spp1+Arg1+	Psma6
2.71356e-13	0.721525	0.251	0.146	5.05481e-09	Spp1+Arg1+	Sf3b3
5.94795e-26	0.721086	0.493	0.299	1.10798e-21	Spp1+Arg1+	Snd1
8.6359e-59	0.72098	0.864	0.572	1.60869e-54	Spp1+Arg1+	Hspa4
2.09087e-17	0.720686	0.307	0.173	3.89487e-13	Spp1+Arg1+	Ino80
1.33743e-29	0.720664	0.531	0.319	2.49137e-25	Spp1+Arg1+	Slc38a10
8.58591e-42	0.719801	0.688	0.413	1.59938e-37	Spp1+Arg1+	Uba1
7.52878e-74	0.71949	0.941	0.721	1.40246e-69	Spp1+Arg1+	Ndufb7
8.55615e-93	0.718932	0.98	0.813	1.59384e-88	Spp1+Arg1+	Canx
1.77909e-21	0.718763	0.404	0.238	3.31408e-17	Spp1+Arg1+	Emc8
1.66539e-19	0.718557	0.322	0.177	3.10229e-15	Spp1+Arg1+	Tars
1.06358e-52	0.717874	0.845	0.605	1.98124e-48	Spp1+Arg1+	Tmem160
1.25391e-38	0.7174	0.632	0.372	2.33579e-34	Spp1+Arg1+	Emc2
1.22864e-22	0.717196	0.405	0.234	2.28872e-18	Spp1+Arg1+	Bccip
5.39248e-18	0.715559	0.315	0.179	1.00451e-13	Spp1+Arg1+	Fbxw7
6.36461e-15	0.715299	0.277	0.16	1.1856e-10	Spp1+Arg1+	Pphln1
1.20561e-38	0.714499	0.658	0.402	2.24581e-34	Spp1+Arg1+	Golga4
2.22877e-22	0.71406	0.469	0.292	4.15174e-18	Spp1+Arg1+	Limd1
1.55301e-18	0.71395	0.319	0.178	2.89295e-14	Spp1+Arg1+	Osbp
8.79868e-15	0.713787	0.27	0.155	1.63902e-10	Spp1+Arg1+	0610037L13Rik
8.7425e-34	0.713418	0.65	0.424	1.62855e-29	Spp1+Arg1+	Commd3
2.42508e-27	0.712272	0.539	0.333	4.51743e-23	Spp1+Arg1+	2025-09-09
4.28653e-14	0.711883	0.266	0.155	7.98495e-10	Spp1+Arg1+	Bnip3
5.45373e-35	0.711857	0.68	0.445	1.01592e-30	Spp1+Arg1+	Adam15
1.58065e-29	0.710723	0.573	0.357	2.94444e-25	Spp1+Arg1+	Ddx54
1.32075e-23	0.709365	0.455	0.272	2.46029e-19	Spp1+Arg1+	9030624J02Rik
1.4669e-13	0.709199	0.262	0.153	2.73253e-09	Spp1+Arg1+	Msra
4.90013e-13	0.709066	0.254	0.149	9.12797e-09	Spp1+Arg1+	Flot2
1.2689e-13	0.708654	0.255	0.147	2.36371e-09	Spp1+Arg1+	Ddx49
5.00999e-31	0.708558	0.562	0.34	9.33262e-27	Spp1+Arg1+	Ndfip2
7.57691e-26	0.708298	0.489	0.295	1.41143e-21	Spp1+Arg1+	Dda1
6.92945e-21	0.708292	0.349	0.194	1.29082e-16	Spp1+Arg1+	Lsm2
2.22657e-47	0.707958	0.816	0.551	4.14765e-43	Spp1+Arg1+	BC031181
1.87239e-14	0.707832	0.257	0.146	3.48788e-10	Spp1+Arg1+	Mrps5
6.20355e-17	0.706571	0.339	0.203	1.1556e-12	Spp1+Arg1+	Brpf1
7.64189e-18	0.706281	0.359	0.216	1.42353e-13	Spp1+Arg1+	Sdhaf4
4.8707e-43	0.705114	0.739	0.483	9.07313e-39	Spp1+Arg1+	Rwdd1
2.61226e-18	0.704618	0.368	0.22	4.86612e-14	Spp1+Arg1+	Mrpl40
4.12467e-35	0.704034	0.641	0.394	7.68343e-31	Spp1+Arg1+	Ccdc124
1.82924e-17	0.703962	0.346	0.205	3.40752e-13	Spp1+Arg1+	Immp1l
6.77666e-21	0.702947	0.401	0.237	1.26236e-16	Spp1+Arg1+	Mfsd5
8.52312e-31	0.702664	0.55	0.327	1.58769e-26	Spp1+Arg1+	Stt3a
5.2677e-23	0.702418	0.42	0.244	9.81266e-19	Spp1+Arg1+	Pam16
2.42284e-78	0.702224	0.876	0.487	4.51326e-74	Spp1+Arg1+	Ehd1
2.68779e-13	0.702215	0.277	0.167	5.00681e-09	Spp1+Arg1+	Bicd2
1.00001e-79	0.701436	0.964	0.769	1.86282e-75	Spp1+Arg1+	Dad1
3.76735e-64	0.701396	0.922	0.705	7.01782e-60	Spp1+Arg1+	Tmed9
9.60829e-75	0.701291	0.938	0.706	1.78983e-70	Spp1+Arg1+	Tmed2
6.46557e-22	0.700852	0.422	0.252	1.20441e-17	Spp1+Arg1+	Gps1
5.45864e-35	0.70066	0.651	0.413	1.01684e-30	Spp1+Arg1+	Mrpl18
1.58777e-27	0.700368	0.508	0.304	2.9577e-23	Spp1+Arg1+	Ppdpf
1.11391e-24	0.700184	0.431	0.245	2.07499e-20	Spp1+Arg1+	Calu
4.18705e-39	0.69945	0.68	0.423	7.79964e-35	Spp1+Arg1+	St6galnac4
5.18884e-19	0.698707	0.342	0.196	9.66577e-15	Spp1+Arg1+	Snx16
3.57924e-26	0.698691	0.495	0.298	6.66741e-22	Spp1+Arg1+	Pak1ip1
1.32031e-32	0.69759	0.605	0.373	2.45948e-28	Spp1+Arg1+	Mrps18a
5.12213e-89	0.69758	0.984	0.824	9.54151e-85	Spp1+Arg1+	Eif4g2
1.26562e-22	0.697308	0.461	0.282	2.35761e-18	Spp1+Arg1+	Snx4
3.65103e-22	0.697293	0.424	0.252	6.80113e-18	Spp1+Arg1+	Stoml2
2.41409e-14	0.696826	0.273	0.158	4.49696e-10	Spp1+Arg1+	Ap2a1
1.94006e-51	0.696822	0.772	0.483	3.61394e-47	Spp1+Arg1+	Cox17
2.06828e-95	0.696305	0.899	0.63	3.8528e-91	Spp1+Arg1+	Thbs1
7.11307e-18	0.695937	0.358	0.215	1.32502e-13	Spp1+Arg1+	Ube2v2
1.00774e-85	0.695638	0.984	0.773	1.87722e-81	Spp1+Arg1+	Lilrb4a
5.5664e-64	0.695545	0.934	0.725	1.03691e-59	Spp1+Arg1+	Gsn
1.5582e-14	0.694924	0.304	0.184	2.90262e-10	Spp1+Arg1+	Ruvbl1
1.42751e-31	0.69396	0.535	0.309	2.65916e-27	Spp1+Arg1+	Imp4
4.52461e-29	0.692941	0.511	0.297	8.42845e-25	Spp1+Arg1+	Gtpbp4
7.04651e-47	0.692124	0.78	0.505	1.31262e-42	Spp1+Arg1+	Lsm4
3.67904e-61	0.691984	0.918	0.687	6.85332e-57	Spp1+Arg1+	Prkar1a
1.62053e-19	0.691486	0.297	0.158	3.01871e-15	Spp1+Arg1+	Zswim4
1.09859e-14	0.691486	0.295	0.174	2.04646e-10	Spp1+Arg1+	Brix1
9.21406e-19	0.69123	0.374	0.228	1.71639e-14	Spp1+Arg1+	Tmx4
5.83177e-14	0.690436	0.285	0.17	1.08634e-09	Spp1+Arg1+	Parg
1.76913e-53	0.690111	0.868	0.619	3.29553e-49	Spp1+Arg1+	Atp5g3
3.26795e-13	0.689223	0.255	0.149	6.08754e-09	Spp1+Arg1+	Ppp4r1
1.33685e-13	0.689183	0.291	0.176	2.49028e-09	Spp1+Arg1+	Opa1
7.56896e-19	0.689016	0.341	0.194	1.40995e-14	Spp1+Arg1+	Mrpl3
4.43676e-41	0.68827	0.757	0.506	8.2648e-37	Spp1+Arg1+	Tram1
1.13827e-39	0.687996	0.747	0.486	2.12036e-35	Spp1+Arg1+	Map7d1
2.97802e-47	0.687033	0.8	0.529	5.54746e-43	Spp1+Arg1+	Rnf7
8.47343e-60	0.685573	0.908	0.637	1.57843e-55	Spp1+Arg1+	Cmpk1
2.29719e-26	0.68539	0.451	0.255	4.2792e-22	Spp1+Arg1+	Larp4
4.72477e-18	0.685117	0.308	0.171	8.80131e-14	Spp1+Arg1+	Traf3
8.23347e-32	0.685095	0.591	0.359	1.53373e-27	Spp1+Arg1+	C1qbp
1.931e-26	0.684147	0.493	0.293	3.59708e-22	Spp1+Arg1+	Pole4
3.19109e-14	0.6838	0.286	0.17	5.94436e-10	Spp1+Arg1+	Cryzl1
9.86418e-14	0.68326	0.265	0.154	1.8375e-09	Spp1+Arg1+	Arl2
1.42797e-47	0.682463	0.795	0.505	2.66002e-43	Spp1+Arg1+	Zcrb1
1.20905e-20	0.682416	0.374	0.213	2.25221e-16	Spp1+Arg1+	Sntb2
2.27559e-17	0.682029	0.351	0.209	4.23897e-13	Spp1+Arg1+	Pold3
7.40001e-28	0.682001	0.539	0.331	1.37847e-23	Spp1+Arg1+	Sec63
1.12517e-22	0.681982	0.427	0.251	2.09596e-18	Spp1+Arg1+	Anxa11
1.81748e-16	0.681936	0.25	0.132	3.38559e-12	Spp1+Arg1+	Spdl1
7.03491e-19	0.681868	0.411	0.254	1.31046e-14	Spp1+Arg1+	Ube2z
5.18809e-72	0.681222	0.964	0.776	9.66437e-68	Spp1+Arg1+	Spcs2
2.25735e-14	0.680944	0.291	0.172	4.20499e-10	Spp1+Arg1+	Commd10
1.86516e-60	0.680884	0.927	0.708	3.47441e-56	Spp1+Arg1+	Stab1
3.1844e-28	0.68003	0.497	0.287	5.9319e-24	Spp1+Arg1+	Vav3
1.29815e-23	0.679417	0.473	0.286	2.41819e-19	Spp1+Arg1+	2210016F16Rik
8.09683e-36	0.679305	0.669	0.423	1.50828e-31	Spp1+Arg1+	Kcmf1
5.84576e-20	0.678927	0.335	0.185	1.08895e-15	Spp1+Arg1+	Gnl3
2.9676e-39	0.678824	0.734	0.473	5.52804e-35	Spp1+Arg1+	Ndufb2
9.18026e-16	0.678765	0.288	0.164	1.7101e-11	Spp1+Arg1+	Naa35
5.78828e-22	0.678206	0.423	0.249	1.07824e-17	Spp1+Arg1+	Acot13
4.26029e-20	0.677211	0.416	0.251	7.93606e-16	Spp1+Arg1+	Gemin7
9.47368e-32	0.676933	0.536	0.31	1.76476e-27	Spp1+Arg1+	Pxk
1.84746e-53	0.676855	0.869	0.634	3.44145e-49	Spp1+Arg1+	Cct2
3.22446e-51	0.676612	0.819	0.52	6.00653e-47	Spp1+Arg1+	Hnrnpd
1.31376e-21	0.676241	0.43	0.258	2.44728e-17	Spp1+Arg1+	Uggt1
1.1023e-17	0.676123	0.351	0.207	2.05336e-13	Spp1+Arg1+	Cox19
1.94801e-43	0.675772	0.773	0.512	3.62875e-39	Spp1+Arg1+	Arl8b
7.43323e-57	0.67523	0.927	0.695	1.38466e-52	Spp1+Arg1+	Atp6v0d1
2.37396e-23	0.674464	0.439	0.257	4.42221e-19	Spp1+Arg1+	Pip5k1a
3.9928e-64	0.674357	0.955	0.733	7.43778e-60	Spp1+Arg1+	Bag1
8.1317e-27	0.674321	0.514	0.306	1.51477e-22	Spp1+Arg1+	Smu1
4.68075e-64	0.673934	0.873	0.564	8.7193e-60	Spp1+Arg1+	Diaph1
4.45458e-14	0.673894	0.273	0.159	8.29799e-10	Spp1+Arg1+	Vamp7
8.25426e-19	0.673308	0.409	0.255	1.5376e-14	Spp1+Arg1+	2510039O18Rik
3.67527e-69	0.673014	0.959	0.774	6.8463e-65	Spp1+Arg1+	Cndp2
6.25651e-17	0.672633	0.277	0.152	1.16546e-12	Spp1+Arg1+	Cdc42ep3
6.01754e-44	0.672242	0.75	0.467	1.12095e-39	Spp1+Arg1+	Arl8a
4.68508e-15	0.671774	0.327	0.2	8.72737e-11	Spp1+Arg1+	Chchd7
6.25816e-29	0.670562	0.58	0.364	1.16577e-24	Spp1+Arg1+	Tmem9b
3.97915e-71	0.670432	0.953	0.718	7.41237e-67	Spp1+Arg1+	Psma2
8.88868e-37	0.670059	0.292	0.114	1.65578e-32	Spp1+Arg1+	Ltb4r1
8.95046e-13	0.669751	0.281	0.172	1.66729e-08	Spp1+Arg1+	Med30
3.12887e-26	0.669739	0.577	0.377	5.82845e-22	Spp1+Arg1+	Samm50
5.226e-36	0.669471	0.689	0.435	9.735e-32	Spp1+Arg1+	Commd4
7.53403e-33	0.668827	0.686	0.452	1.40344e-28	Spp1+Arg1+	Med28
3.25964e-97	0.668465	0.993	0.891	6.07205e-93	Spp1+Arg1+	Sec61b
4.32909e-29	0.667853	0.542	0.321	8.06422e-25	Spp1+Arg1+	Stip1
1.05814e-19	0.667789	0.418	0.256	1.9711e-15	Spp1+Arg1+	Smim3
5.24152e-64	0.667102	0.93	0.689	9.76391e-60	Spp1+Arg1+	Psmb3
2.42163e-41	0.666922	0.816	0.592	4.511e-37	Spp1+Arg1+	Dock2
2.89576e-13	0.666905	0.253	0.146	5.39422e-09	Spp1+Arg1+	2810004N23Rik
5.80756e-76	0.666848	0.962	0.749	1.08183e-71	Spp1+Arg1+	Tomm20
6.58204e-13	0.665846	0.272	0.163	1.2261e-08	Spp1+Arg1+	Clpx
8.22977e-35	0.665826	0.643	0.387	1.53304e-30	Spp1+Arg1+	Fam96b
3.63527e-21	0.6653	0.404	0.237	6.77178e-17	Spp1+Arg1+	Sestd1
4.09828e-97	0.665047	0.988	0.882	7.63427e-93	Spp1+Arg1+	Ndufa4
8.69129e-12	0.664357	0.27	0.168	1.61901e-07	Spp1+Arg1+	Rae1
4.37575e-43	0.664263	0.781	0.511	8.15115e-39	Spp1+Arg1+	Fam104a
1.47547e-18	0.664247	0.391	0.236	2.74851e-14	Spp1+Arg1+	Dld
1.42697e-16	0.664129	0.334	0.198	2.65817e-12	Spp1+Arg1+	Rfk
3.91674e-32	0.6635	0.496	0.27	7.29611e-28	Spp1+Arg1+	Gcsh
1.06364e-41	0.663062	0.788	0.531	1.98135e-37	Spp1+Arg1+	Snf8
3.96193e-14	0.662844	0.258	0.148	7.38027e-10	Spp1+Arg1+	Ddhd1
3.18529e-26	0.662661	0.503	0.3	5.93355e-22	Spp1+Arg1+	Parl
1.1792e-57	0.661619	0.923	0.681	2.19662e-53	Spp1+Arg1+	Taf10
5.55186e-12	0.661203	0.262	0.159	1.0342e-07	Spp1+Arg1+	Nudt5
5.42028e-28	0.660952	0.534	0.32	1.00969e-23	Spp1+Arg1+	Mcee
8.29518e-13	0.660654	0.25	0.146	1.54523e-08	Spp1+Arg1+	Mfsd6
5.27087e-59	0.660589	0.924	0.712	9.81858e-55	Spp1+Arg1+	1110008F13Rik
3.88337e-32	0.660075	0.649	0.413	7.23394e-28	Spp1+Arg1+	Gnai3
2.40671e-29	0.659952	0.646	0.439	4.48321e-25	Spp1+Arg1+	Pfdn1
1.92086e-35	0.65951	0.707	0.468	3.57818e-31	Spp1+Arg1+	Nras
1.30879e-24	0.659152	0.485	0.291	2.43801e-20	Spp1+Arg1+	Nans
2.48891e-27	0.659087	0.539	0.329	4.63634e-23	Spp1+Arg1+	Mpdu1
2.77588e-59	0.658416	0.931	0.688	5.17091e-55	Spp1+Arg1+	Srp9
9.86784e-24	0.657976	0.505	0.317	1.83818e-19	Spp1+Arg1+	1810043H04Rik
1.06219e-39	0.657907	0.773	0.526	1.97866e-35	Spp1+Arg1+	Gtf2h5
1.08385e-37	0.657751	0.739	0.498	2.01899e-33	Spp1+Arg1+	Dap
1.95826e-22	0.657695	0.476	0.295	3.64784e-18	Spp1+Arg1+	Tmem192
4.14458e-19	0.657137	0.427	0.266	7.72053e-15	Spp1+Arg1+	Prpf8
3.26498e-26	0.656929	0.516	0.31	6.08201e-22	Spp1+Arg1+	Usp14
6.12484e-45	0.656845	0.824	0.551	1.14093e-40	Spp1+Arg1+	Ndufa8
1.16188e-65	0.656742	0.904	0.546	2.16435e-61	Spp1+Arg1+	C5ar1
1.67786e-23	0.655885	0.482	0.293	3.12552e-19	Spp1+Arg1+	Pdcl3
1.447e-25	0.655777	0.558	0.358	2.69547e-21	Spp1+Arg1+	Suclg1
1.77152e-13	0.6553	0.3	0.184	3.29999e-09	Spp1+Arg1+	Capn1
5.13239e-17	0.654856	0.346	0.205	9.56062e-13	Spp1+Arg1+	Htatsf1
1.82003e-26	0.654646	0.595	0.385	3.39035e-22	Spp1+Arg1+	Atxn10
3.27162e-14	0.654335	0.334	0.209	6.09437e-10	Spp1+Arg1+	Lyar
6.2548e-35	0.653846	0.672	0.416	1.16514e-30	Spp1+Arg1+	Sar1a
4.86975e-12	0.653822	0.254	0.152	9.07138e-08	Spp1+Arg1+	Hspa13
1.80815e-49	0.653732	0.878	0.639	3.36823e-45	Spp1+Arg1+	Sgpl1
9.7838e-37	0.652689	0.766	0.522	1.82253e-32	Spp1+Arg1+	Spg21
1.95704e-73	0.652671	0.974	0.82	3.64558e-69	Spp1+Arg1+	Cyfip1
1.52199e-16	0.652337	0.341	0.203	2.83517e-12	Spp1+Arg1+	Whsc1
3.96079e-31	0.652152	0.645	0.42	7.37816e-27	Spp1+Arg1+	Tomm5
5.47212e-27	0.651836	0.581	0.368	1.01935e-22	Spp1+Arg1+	Sec13
1.60123e-18	0.651697	0.422	0.266	2.98277e-14	Spp1+Arg1+	Tmem87b
1.07489e-17	0.650789	0.366	0.218	2.0023e-13	Spp1+Arg1+	Gars
9.29962e-69	0.650595	0.966	0.771	1.73233e-64	Spp1+Arg1+	Gnb1
5.19182e-24	0.649915	0.468	0.279	9.67133e-20	Spp1+Arg1+	Naglu
1.33131e-18	0.649118	0.381	0.227	2.47997e-14	Spp1+Arg1+	Ppp1r7
2.20233e-17	0.648587	0.38	0.233	4.10249e-13	Spp1+Arg1+	As3mt
3.44622e-22	0.648163	0.449	0.269	6.41961e-18	Spp1+Arg1+	Ubqln1
1.4073e-11	0.647374	0.259	0.158	2.62151e-07	Spp1+Arg1+	Ccdc90b
2.32753e-66	0.647254	0.97	0.769	4.33572e-62	Spp1+Arg1+	Ube2l3
1.16166e-25	0.647171	0.586	0.385	2.16395e-21	Spp1+Arg1+	Elovl1
4.19089e-63	0.647003	0.801	0.436	7.80679e-59	Spp1+Arg1+	Emilin2
1.08617e-13	0.644329	0.324	0.204	2.02331e-09	Spp1+Arg1+	Slc35a4
1.29567e-29	0.643658	0.638	0.416	2.41357e-25	Spp1+Arg1+	Nt5c
2.01668e-36	0.641044	0.739	0.483	3.75667e-32	Spp1+Arg1+	H13
2.84678e-16	0.640867	0.349	0.211	5.30299e-12	Spp1+Arg1+	Atf6b
4.13567e-16	0.640297	0.323	0.189	7.70392e-12	Spp1+Arg1+	Ddx27
3.67382e-13	0.639797	0.291	0.177	6.8436e-09	Spp1+Arg1+	Lypla1
7.58581e-18	0.639514	0.42	0.265	1.41309e-13	Spp1+Arg1+	Sec22b
2.09289e-15	0.639321	0.358	0.224	3.89864e-11	Spp1+Arg1+	Nubp2
1.91962e-11	0.639228	0.265	0.165	3.57587e-07	Spp1+Arg1+	Prkd3
3.11854e-36	0.638744	0.759	0.53	5.80921e-32	Spp1+Arg1+	Edem1
3.03029e-17	0.637883	0.297	0.165	5.64482e-13	Spp1+Arg1+	Mex3c
8.48881e-20	0.63725	0.439	0.27	1.5813e-15	Spp1+Arg1+	Nup50
2.60727e-14	0.636955	0.299	0.177	4.85683e-10	Spp1+Arg1+	Gnptg
2.51031e-45	0.635766	0.812	0.534	4.6762e-41	Spp1+Arg1+	Cdv3
1.01296e-12	0.635476	0.284	0.173	1.88694e-08	Spp1+Arg1+	Ccdc25
1.14856e-23	0.635439	0.492	0.3	2.13953e-19	Spp1+Arg1+	Atp6v0a1
7.93208e-14	0.635104	0.316	0.195	1.47759e-09	Spp1+Arg1+	Bms1
7.64349e-28	0.634559	0.596	0.383	1.42383e-23	Spp1+Arg1+	Mrps36
8.9054e-14	0.634402	0.296	0.178	1.6589e-09	Spp1+Arg1+	Armc1
1.26889e-21	0.634121	0.524	0.344	2.36368e-17	Spp1+Arg1+	Tmx1
1.54987e-12	0.633981	0.303	0.19	2.88711e-08	Spp1+Arg1+	Chtf8
3.59529e-16	0.632985	0.349	0.211	6.69731e-12	Spp1+Arg1+	Cyb561d2
1.62798e-39	0.632319	0.785	0.548	3.0326e-35	Spp1+Arg1+	Ndufb4
1.04874e-14	0.632143	0.297	0.175	1.95358e-10	Spp1+Arg1+	Vps50
8.01374e-59	0.63166	0.903	0.614	1.4928e-54	Spp1+Arg1+	Itgb2
4.11945e-43	0.63162	0.838	0.6	7.67372e-39	Spp1+Arg1+	Ndufa11
1.18192e-73	0.631503	0.973	0.822	2.20169e-69	Spp1+Arg1+	Vdac2
2.06485e-14	0.631434	0.339	0.212	3.8464e-10	Spp1+Arg1+	Taf12
1.17699e-15	0.631176	0.332	0.199	2.19251e-11	Spp1+Arg1+	Tm2d3
2.67432e-25	0.629992	0.569	0.367	4.98173e-21	Spp1+Arg1+	Tmem147
7.38095e-41	0.629829	0.784	0.519	1.37492e-36	Spp1+Arg1+	Snrpf
1.17722e-36	0.629719	0.731	0.476	2.19292e-32	Spp1+Arg1+	Ndufs4
1.73704e-32	0.629463	0.657	0.416	3.23577e-28	Spp1+Arg1+	Cln8
4.37073e-15	0.62886	0.311	0.184	8.1418e-11	Spp1+Arg1+	Zcchc2
1.97296e-16	0.628376	0.364	0.223	3.67523e-12	Spp1+Arg1+	Eri1
1.2776e-60	0.628204	0.938	0.752	2.37991e-56	Spp1+Arg1+	Hn1
6.4488e-23	0.627912	0.469	0.281	1.20128e-18	Spp1+Arg1+	Ube2j1
4.81732e-13	0.626763	0.291	0.177	8.9737e-09	Spp1+Arg1+	Nudt3
1.56785e-23	0.62556	0.493	0.302	2.9206e-19	Spp1+Arg1+	Prmt1
1.50141e-14	0.624601	0.301	0.178	2.79682e-10	Spp1+Arg1+	Tnfaip1
2.80318e-22	0.624572	0.473	0.289	5.22175e-18	Spp1+Arg1+	Gmfb
9.66955e-24	0.624165	0.485	0.291	1.80124e-19	Spp1+Arg1+	Rnf4
5.2474e-32	0.623717	0.701	0.467	9.77486e-28	Spp1+Arg1+	Psmc2
1.01365e-27	0.623272	0.605	0.38	1.88822e-23	Spp1+Arg1+	Pfdn6
6.05815e-17	0.623184	0.397	0.249	1.12851e-12	Spp1+Arg1+	Lemd2
7.81917e-18	0.621961	0.434	0.278	1.45655e-13	Spp1+Arg1+	Tbk1
9.92018e-20	0.621823	0.469	0.302	1.84793e-15	Spp1+Arg1+	Ormdl2
7.11805e-13	0.621355	0.293	0.18	1.32595e-08	Spp1+Arg1+	Ccnh
1.21377e-43	0.620498	0.834	0.589	2.26102e-39	Spp1+Arg1+	Tcp1
3.782e-18	0.620264	0.419	0.263	7.0451e-14	Spp1+Arg1+	Tceal8
1.6865e-12	0.619801	0.278	0.169	3.14161e-08	Spp1+Arg1+	Lyrm2
2.15761e-16	0.619752	0.381	0.238	4.0192e-12	Spp1+Arg1+	l7Rn6
3.15711e-26	0.619739	0.551	0.345	5.88107e-22	Spp1+Arg1+	Tmem65
2.7731e-34	0.619631	0.716	0.472	5.16572e-30	Spp1+Arg1+	Cacybp
4.24477e-46	0.619584	0.886	0.641	7.90716e-42	Spp1+Arg1+	Lamtor5
3.09505e-11	0.618916	0.262	0.162	5.76546e-07	Spp1+Arg1+	Trap1
2.05544e-14	0.618717	0.332	0.205	3.82887e-10	Spp1+Arg1+	Ufl1
1.50702e-22	0.618471	0.514	0.326	2.80728e-18	Spp1+Arg1+	Flot1
2.26038e-17	0.617328	0.435	0.281	4.21064e-13	Spp1+Arg1+	Tm2d1
1.7229e-50	0.617106	0.899	0.659	3.20942e-46	Spp1+Arg1+	Ost4
1.95388e-50	0.617015	0.807	0.491	3.63969e-46	Spp1+Arg1+	Tgm2
3.14624e-21	0.616712	0.482	0.304	5.86081e-17	Spp1+Arg1+	B4galt6
2.31724e-37	0.616111	0.768	0.521	4.31655e-33	Spp1+Arg1+	Phb2
1.17245e-14	0.615818	0.347	0.216	2.18404e-10	Spp1+Arg1+	Fbxw11
2.37176e-29	0.615458	0.653	0.418	4.41811e-25	Spp1+Arg1+	Fam50a
1.10509e-20	0.615243	0.47	0.294	2.05857e-16	Spp1+Arg1+	Kpna3
5.89432e-15	0.615113	0.374	0.239	1.09799e-10	Spp1+Arg1+	Ccdc22
7.32708e-19	0.614194	0.332	0.186	1.36489e-14	Spp1+Arg1+	Gk
3.77787e-26	0.613927	0.605	0.392	7.03741e-22	Spp1+Arg1+	Ctbp1
9.78971e-18	0.613746	0.445	0.29	1.82363e-13	Spp1+Arg1+	Bak1
4.26582e-11	0.613735	0.28	0.178	7.94637e-07	Spp1+Arg1+	Ash2l
6.54952e-11	0.613735	0.28	0.178	1.22004e-06	Spp1+Arg1+	Exosc3
7.00183e-56	0.613577	0.757	0.432	1.3043e-51	Spp1+Arg1+	Odc1
7.1752e-20	0.613484	0.434	0.265	1.3366e-15	Spp1+Arg1+	Atxn2l
5.15314e-47	0.612613	0.885	0.656	9.59927e-43	Spp1+Arg1+	Rab11a
1.16358e-32	0.612408	0.734	0.494	2.16751e-28	Spp1+Arg1+	Gm16286
1.32681e-11	0.611907	0.324	0.213	2.47158e-07	Spp1+Arg1+	Chmp6
2.57944e-15	0.611544	0.345	0.211	4.80498e-11	Spp1+Arg1+	Agps
7.69725e-44	0.611057	0.815	0.544	1.43384e-39	Spp1+Arg1+	Ube2s
6.59397e-23	0.610713	0.509	0.314	1.22832e-18	Spp1+Arg1+	Oat
1.85707e-37	0.610649	0.757	0.499	3.45935e-33	Spp1+Arg1+	Dusp3
9.34933e-53	0.610373	0.923	0.723	1.74159e-48	Spp1+Arg1+	P4hb
1.22251e-40	0.610255	0.762	0.475	2.2773e-36	Spp1+Arg1+	G3bp1
7.05914e-73	0.609751	0.968	0.812	1.31498e-68	Spp1+Arg1+	Edf1
6.37139e-47	0.609704	0.885	0.655	1.18686e-42	Spp1+Arg1+	Tbca
1.81788e-11	0.60863	0.278	0.174	3.38635e-07	Spp1+Arg1+	Ptgr2
1.31604e-18	0.608507	0.405	0.248	2.45152e-14	Spp1+Arg1+	Tbc1d9
2.11231e-12	0.608427	0.292	0.181	3.93482e-08	Spp1+Arg1+	Dgcr6
3.67156e-11	0.608189	0.286	0.183	6.83938e-07	Spp1+Arg1+	2025-03-06
2.79502e-61	0.60738	0.953	0.727	5.20657e-57	Spp1+Arg1+	Pafah1b1
8.92976e-57	0.607349	0.947	0.724	1.66344e-52	Spp1+Arg1+	Psmb4
1.21691e-17	0.607082	0.442	0.286	2.26687e-13	Spp1+Arg1+	Mkks
6.34996e-21	0.606892	0.396	0.228	1.18287e-16	Spp1+Arg1+	Slc11a2
5.93727e-17	0.606797	0.388	0.24	1.10599e-12	Spp1+Arg1+	Plaa
1.14061e-37	0.606341	0.766	0.51	2.12473e-33	Spp1+Arg1+	Pdcd6
5.31235e-34	0.606163	0.608	0.358	9.89584e-30	Spp1+Arg1+	Gch1
1.0895e-26	0.605938	0.632	0.422	2.02953e-22	Spp1+Arg1+	Emc6
6.06432e-26	0.605383	0.545	0.331	1.12966e-21	Spp1+Arg1+	Sec61a1
1.47158e-80	0.605343	0.991	0.887	2.74126e-76	Spp1+Arg1+	Arhgdia
8.02321e-21	0.605081	0.539	0.358	1.49456e-16	Spp1+Arg1+	Bub3
4.42476e-37	0.605016	0.665	0.388	8.24245e-33	Spp1+Arg1+	Dot1l
5.28633e-18	0.604793	0.427	0.27	9.84738e-14	Spp1+Arg1+	Ralgds
5.52183e-59	0.604737	0.961	0.743	1.02861e-54	Spp1+Arg1+	Cd93
2.00124e-22	0.603431	0.501	0.311	3.72791e-18	Spp1+Arg1+	Mrpl11
2.2472e-38	0.603396	0.824	0.591	4.18608e-34	Spp1+Arg1+	Ywhaq
2.10995e-19	0.602931	0.424	0.257	3.93042e-15	Spp1+Arg1+	Gmps
6.98424e-43	0.602282	0.876	0.638	1.30102e-38	Spp1+Arg1+	Mpc1
1.23023e-15	0.602033	0.35	0.214	2.29167e-11	Spp1+Arg1+	Kpna1
8.80721e-50	0.601632	0.903	0.683	1.64061e-45	Spp1+Arg1+	Psmb2
1.68496e-63	0.601587	0.98	0.834	3.13874e-59	Spp1+Arg1+	Eef1g
1.39886e-13	0.599067	0.338	0.213	2.6058e-09	Spp1+Arg1+	Pqlc3
1.90722e-24	0.598961	0.589	0.385	3.55277e-20	Spp1+Arg1+	Pcmt1
2.33479e-22	0.598254	0.524	0.333	4.34926e-18	Spp1+Arg1+	Suds3
3.76871e-26	0.597596	0.622	0.411	7.02035e-22	Spp1+Arg1+	Ube2j2
1.4661e-16	0.596948	0.418	0.268	2.73105e-12	Spp1+Arg1+	Nsmce2
6.13745e-19	0.596766	0.376	0.219	1.14328e-14	Spp1+Arg1+	Eepd1
8.10151e-20	0.596696	0.327	0.178	1.50915e-15	Spp1+Arg1+	Zc3h12c
4.55625e-14	0.596297	0.339	0.212	8.48739e-10	Spp1+Arg1+	Arhgef10l
2.84275e-23	0.596055	0.557	0.355	5.29548e-19	Spp1+Arg1+	Cops5
1.3193e-11	0.595919	0.272	0.168	2.4576e-07	Spp1+Arg1+	Nifk
5.29172e-15	0.595559	0.37	0.234	9.85742e-11	Spp1+Arg1+	Mrps26
8.31737e-13	0.595559	0.28	0.168	1.54936e-08	Spp1+Arg1+	Phrf1
1.13786e-25	0.594834	0.619	0.414	2.1196e-21	Spp1+Arg1+	Mrps18c
3.88861e-24	0.594471	0.589	0.388	7.24369e-20	Spp1+Arg1+	Mrpl17
8.49847e-12	0.594205	0.281	0.174	1.58309e-07	Spp1+Arg1+	Dpp9
2.18624e-15	0.593394	0.399	0.258	4.07253e-11	Spp1+Arg1+	Ngdn
3.75472e-26	0.592537	0.638	0.431	6.9943e-22	Spp1+Arg1+	Ola1
2.64259e-13	0.592416	0.284	0.168	4.92261e-09	Spp1+Arg1+	Pank3
6.49389e-17	0.592385	0.465	0.31	1.20968e-12	Spp1+Arg1+	Gatad1
5.7337e-16	0.591657	0.386	0.243	1.06807e-11	Spp1+Arg1+	Mettl6
3.46615e-11	0.591535	0.286	0.181	6.45674e-07	Spp1+Arg1+	Polr2b
2.70257e-15	0.589672	0.397	0.255	5.03435e-11	Spp1+Arg1+	Glo1
1.01467e-41	0.588775	0.857	0.63	1.89013e-37	Spp1+Arg1+	Dynlrb1
7.24163e-36	0.588464	0.788	0.537	1.34897e-31	Spp1+Arg1+	Hprt
2.61117e-11	0.587679	0.291	0.185	4.86408e-07	Spp1+Arg1+	Med9
9.34774e-17	0.586994	0.451	0.3	1.7413e-12	Spp1+Arg1+	Dazap1
1.08246e-22	0.586856	0.547	0.354	2.01641e-18	Spp1+Arg1+	Rsl1d1
2.55407e-46	0.58684	0.896	0.633	4.75772e-42	Spp1+Arg1+	Kif5b
4.65402e-11	0.586721	0.257	0.157	8.6695e-07	Spp1+Arg1+	Snhg6
3.97193e-14	0.586422	0.324	0.198	7.39891e-10	Spp1+Arg1+	Ebpl
5.24847e-42	0.586071	0.822	0.546	9.77686e-38	Spp1+Arg1+	Kras
2.98724e-46	0.585995	0.915	0.691	5.56463e-42	Spp1+Arg1+	Tmem256
5.50239e-21	0.585735	0.473	0.29	1.02498e-16	Spp1+Arg1+	Exoc5
7.166e-20	0.585435	0.501	0.323	1.33488e-15	Spp1+Arg1+	Gatad2a
7.77958e-29	0.584738	0.677	0.448	1.44918e-24	Spp1+Arg1+	Srp54b
7.46736e-16	0.584563	0.447	0.299	1.39102e-11	Spp1+Arg1+	Psen2
1.41054e-15	0.584055	0.347	0.21	2.62756e-11	Spp1+Arg1+	Lars
7.1805e-13	0.583765	0.358	0.235	1.33758e-08	Spp1+Arg1+	Trabd
6.43711e-13	0.583733	0.288	0.174	1.1991e-08	Spp1+Arg1+	Smn1
4.28587e-24	0.583405	0.586	0.379	7.98372e-20	Spp1+Arg1+	Dcun1d5
1.95437e-19	0.583251	0.499	0.327	3.6406e-15	Spp1+Arg1+	Mrpl13
1.92832e-14	0.583168	0.346	0.215	3.59207e-10	Spp1+Arg1+	Pias4
4.15888e-12	0.582647	0.332	0.216	7.74716e-08	Spp1+Arg1+	Mrpl2
8.77993e-47	0.582531	0.899	0.682	1.63553e-42	Spp1+Arg1+	Rab1a
6.0557e-53	0.582456	0.942	0.748	1.12806e-48	Spp1+Arg1+	Uqcr11
2.45823e-14	0.582132	0.3	0.177	4.5792e-10	Spp1+Arg1+	Pon3
5.26092e-56	0.581756	0.943	0.678	9.80004e-52	Spp1+Arg1+	Lilr4b
1.06248e-19	0.581593	0.438	0.267	1.97919e-15	Spp1+Arg1+	Htatip2
4.32737e-14	0.580674	0.382	0.251	8.06102e-10	Spp1+Arg1+	Lpcat3
4.35667e-13	0.580664	0.303	0.185	8.1156e-09	Spp1+Arg1+	Dock7
1.9983e-19	0.580254	0.431	0.262	3.72244e-15	Spp1+Arg1+	Gtf2h1
2.12307e-20	0.579665	0.465	0.289	3.95485e-16	Spp1+Arg1+	Cpsf2
1.07532e-23	0.579643	0.37	0.199	2.00311e-19	Spp1+Arg1+	Rab11fip1
5.46689e-11	0.579486	0.272	0.17	1.01837e-06	Spp1+Arg1+	2025-03-08
3.46672e-14	0.579337	0.341	0.211	6.45781e-10	Spp1+Arg1+	Diablo
1.22782e-38	0.579273	0.842	0.606	2.28719e-34	Spp1+Arg1+	Atp6v1d
4.03873e-19	0.57909	0.377	0.218	7.52335e-15	Spp1+Arg1+	Nop56
1.27918e-35	0.578477	0.812	0.576	2.38286e-31	Spp1+Arg1+	Pgd
5.10948e-23	0.578299	0.549	0.352	9.51794e-19	Spp1+Arg1+	Mea1
2.10058e-16	0.578167	0.459	0.306	3.91296e-12	Spp1+Arg1+	Nfu1
3.11361e-56	0.577661	0.934	0.722	5.80003e-52	Spp1+Arg1+	Bzw1
4.87705e-56	0.577425	0.957	0.752	9.08498e-52	Spp1+Arg1+	Ap2s1
5.91935e-16	0.576924	0.395	0.249	1.10266e-11	Spp1+Arg1+	Dhx38
8.12858e-20	0.5766	0.451	0.28	1.51419e-15	Spp1+Arg1+	Fndc3b
1.02095e-40	0.576583	0.868	0.639	1.90183e-36	Spp1+Arg1+	Tpp1
6.31346e-21	0.576175	0.508	0.323	1.17607e-16	Spp1+Arg1+	Rab22a
4.80531e-13	0.575642	0.361	0.236	8.95133e-09	Spp1+Arg1+	Eif1ad
2.49417e-23	0.575593	0.624	0.43	4.64614e-19	Spp1+Arg1+	Mrps15
6.55033e-75	0.575386	0.768	0.378	1.22019e-70	Spp1+Arg1+	Clec4e
1.41749e-16	0.575322	0.396	0.247	2.6405e-12	Spp1+Arg1+	Cs
1.29456e-13	0.574815	0.336	0.211	2.4115e-09	Spp1+Arg1+	Cyb5r1
4.84504e-23	0.574602	0.565	0.373	9.02535e-19	Spp1+Arg1+	Frrs1
2.36081e-18	0.57449	0.449	0.283	4.39772e-14	Spp1+Arg1+	Lage3
7.88322e-59	0.573939	0.539	0.235	1.46849e-54	Spp1+Arg1+	Slc16a3
1.30057e-28	0.573167	0.715	0.497	2.4227e-24	Spp1+Arg1+	Ten1
5.06829e-13	0.573037	0.361	0.236	9.44122e-09	Spp1+Arg1+	Mta2
9.00347e-13	0.571695	0.315	0.196	1.67717e-08	Spp1+Arg1+	Ckap5
1.53521e-20	0.570811	0.504	0.323	2.85979e-16	Spp1+Arg1+	Tex264
8.83243e-21	0.570333	0.519	0.336	1.6453e-16	Spp1+Arg1+	Adss
4.15704e-12	0.570199	0.301	0.189	7.74374e-08	Spp1+Arg1+	Hmgcr
2.92763e-18	0.56896	0.501	0.333	5.45358e-14	Spp1+Arg1+	Pigt
3.70381e-15	0.568928	0.376	0.235	6.89946e-11	Spp1+Arg1+	Ncbp2
8.82055e-19	0.568912	0.519	0.347	1.64309e-14	Spp1+Arg1+	Zeb2os
5.48485e-23	0.568865	0.531	0.335	1.02172e-18	Spp1+Arg1+	Abcc3
3.44618e-30	0.568827	0.716	0.478	6.41954e-26	Spp1+Arg1+	Dync1h1
6.31992e-32	0.568709	0.697	0.449	1.17727e-27	Spp1+Arg1+	Larp4b
4.37167e-13	0.568429	0.289	0.174	8.14355e-09	Spp1+Arg1+	Reps1
1.29833e-29	0.568129	0.685	0.452	2.41852e-25	Spp1+Arg1+	Acbd3
2.40073e-34	0.567812	0.78	0.541	4.47209e-30	Spp1+Arg1+	Blvra
2.40691e-24	0.56741	0.582	0.375	4.4836e-20	Spp1+Arg1+	Mapk1
1.35679e-25	0.567068	0.561	0.343	2.52742e-21	Spp1+Arg1+	Sertad1
9.98346e-25	0.567023	0.574	0.359	1.85972e-20	Spp1+Arg1+	Rad23b
1.02215e-14	0.56701	0.431	0.29	1.90406e-10	Spp1+Arg1+	Itgb1bp1
6.09397e-31	0.565998	0.764	0.533	1.13518e-26	Spp1+Arg1+	Etfb
1.27017e-51	0.565174	0.945	0.713	2.36607e-47	Spp1+Arg1+	Gna13
1.56417e-12	0.565103	0.305	0.189	2.91374e-08	Spp1+Arg1+	Tsta3
9.33172e-127	0.564194	0.558	0.165	1.73831e-122	Spp1+Arg1+	Cxcl3
6.44119e-35	0.564118	0.77	0.509	1.19986e-30	Spp1+Arg1+	Eif1a
9.48554e-16	0.564105	0.37	0.227	1.76697e-11	Spp1+Arg1+	Lfng
6.1397e-29	0.563809	0.73	0.504	1.1437e-24	Spp1+Arg1+	Chic2
3.44083e-57	0.563804	0.97	0.812	6.40958e-53	Spp1+Arg1+	Cox7b
2.70394e-35	0.56374	0.451	0.224	5.03691e-31	Spp1+Arg1+	Srxn1
6.40533e-18	0.56346	0.45	0.286	1.19319e-13	Spp1+Arg1+	Plcg2
9.72393e-14	0.563067	0.308	0.187	1.81137e-09	Spp1+Arg1+	Gga2
2.75826e-15	0.562773	0.408	0.263	5.13809e-11	Spp1+Arg1+	Hax1
6.07462e-11	0.562165	0.3	0.193	1.13158e-06	Spp1+Arg1+	Scyl1
8.40941e-18	0.562006	0.468	0.303	1.5665e-13	Spp1+Arg1+	Fcf1
7.36114e-29	0.561769	0.704	0.474	1.37123e-24	Spp1+Arg1+	Cerk
8.83837e-21	0.561469	0.555	0.37	1.64641e-16	Spp1+Arg1+	2610001J05Rik
6.83046e-14	0.560447	0.364	0.233	1.27238e-09	Spp1+Arg1+	Lsm8
1.70909e-22	0.560422	0.541	0.343	3.18369e-18	Spp1+Arg1+	Mlec
8.4036e-61	0.559892	0.974	0.842	1.56542e-56	Spp1+Arg1+	Smdt1
5.03219e-32	0.559122	0.784	0.549	9.37396e-28	Spp1+Arg1+	Mpc2
6.6823e-11	0.558793	0.293	0.188	1.24478e-06	Spp1+Arg1+	A430005L14Rik
3.58468e-12	0.557989	0.338	0.22	6.67754e-08	Spp1+Arg1+	Lxn
2.14074e-16	0.557686	0.376	0.229	3.98777e-12	Spp1+Arg1+	Rab3gap2
3.43295e-22	0.55741	0.497	0.305	6.3949e-18	Spp1+Arg1+	Irak2
1.37788e-21	0.557304	0.45	0.27	2.56672e-17	Spp1+Arg1+	Pfkp
1.09707e-22	0.557298	0.546	0.35	2.04361e-18	Spp1+Arg1+	Anp32e
1.65121e-12	0.557073	0.319	0.201	3.07588e-08	Spp1+Arg1+	Wwp2
2.17482e-62	0.556297	0.964	0.831	4.05126e-58	Spp1+Arg1+	Uqcrq
3.42587e-23	0.555971	0.62	0.421	6.38171e-19	Spp1+Arg1+	Tbxas1
8.98473e-31	0.555783	0.781	0.564	1.67367e-26	Spp1+Arg1+	Ndufs7
2.02796e-19	0.5554	0.512	0.333	3.77769e-15	Spp1+Arg1+	Prrc2a
4.9168e-53	0.555378	0.964	0.797	9.15901e-49	Spp1+Arg1+	Gusb
6.62816e-46	0.555335	0.939	0.765	1.23469e-41	Spp1+Arg1+	Lamtor1
2.17912e-24	0.554798	0.631	0.423	4.05927e-20	Spp1+Arg1+	Cyb5r3
4.97356e-11	0.554763	0.324	0.214	9.26475e-07	Spp1+Arg1+	Sucla2
4.23731e-16	0.554722	0.391	0.244	7.89327e-12	Spp1+Arg1+	Mapk1ip1l
1.54621e-14	0.554667	0.359	0.223	2.88028e-10	Spp1+Arg1+	Ufd1l
3.60123e-16	0.554445	0.435	0.283	6.70837e-12	Spp1+Arg1+	Gak
1.5119e-45	0.553974	0.915	0.684	2.81636e-41	Spp1+Arg1+	Set
4.91426e-16	0.55388	0.474	0.32	9.15429e-12	Spp1+Arg1+	Mrps7
1.80575e-10	0.55385	0.282	0.181	3.36375e-06	Spp1+Arg1+	Chid1
1.32762e-15	0.553759	0.405	0.259	2.47309e-11	Spp1+Arg1+	Asl
6.03523e-36	0.553748	0.832	0.604	1.12424e-31	Spp1+Arg1+	Hdlbp
7.67898e-17	0.553503	0.48	0.318	1.43044e-12	Spp1+Arg1+	Gtf2f1
9.73598e-24	0.553367	0.766	0.594	1.81362e-19	Spp1+Arg1+	Apobec1
4.66506e-16	0.552741	0.423	0.271	8.69008e-12	Spp1+Arg1+	Zmat5
1.10012e-12	0.55225	0.374	0.248	2.0493e-08	Spp1+Arg1+	Ppp2r2d
1.20786e-14	0.550878	0.392	0.254	2.25e-10	Spp1+Arg1+	Galk2
8.92148e-11	0.550471	0.301	0.196	1.66189e-06	Spp1+Arg1+	Tiprl
2.58607e-12	0.550344	0.342	0.223	4.81734e-08	Spp1+Arg1+	Ubap1
2.21173e-23	0.550102	0.614	0.406	4.12001e-19	Spp1+Arg1+	Trappc6b
7.79141e-12	0.549797	0.284	0.175	1.45138e-07	Spp1+Arg1+	Ctr9
1.00673e-25	0.549416	0.353	0.18	1.87533e-21	Spp1+Arg1+	Vegfa
3.95339e-12	0.549311	0.349	0.229	7.36437e-08	Spp1+Arg1+	Dlst
2.66084e-71	0.549285	0.991	0.882	4.95662e-67	Spp1+Arg1+	Atp5f1
6.91501e-21	0.549098	0.541	0.352	1.28813e-16	Spp1+Arg1+	Kdelr2
1.98963e-25	0.548362	0.653	0.439	3.70628e-21	Spp1+Arg1+	Ndufa5
2.35382e-45	0.548334	0.941	0.767	4.3847e-41	Spp1+Arg1+	Tmem14c
2.4313e-39	0.548115	0.878	0.657	4.52902e-35	Spp1+Arg1+	Swi5
3.3453e-20	0.54767	0.474	0.302	6.23162e-16	Spp1+Arg1+	Tnip1
1.17816e-11	0.54755	0.373	0.256	2.19468e-07	Spp1+Arg1+	Nabp2
4.94931e-13	0.547528	0.332	0.209	9.21958e-09	Spp1+Arg1+	Srsf1
4.35823e-12	0.547316	0.335	0.218	8.11852e-08	Spp1+Arg1+	Pgp
3.30251e-11	0.546961	0.266	0.165	6.15191e-07	Spp1+Arg1+	Ern1
2.57763e-16	0.546887	0.43	0.275	4.8016e-12	Spp1+Arg1+	Btf3l4
1.41501e-15	0.546576	0.392	0.247	2.63589e-11	Spp1+Arg1+	Prdx3
2.93512e-18	0.546001	0.381	0.226	5.46753e-14	Spp1+Arg1+	Nop58
1.1738e-27	0.545911	0.676	0.447	2.18655e-23	Spp1+Arg1+	Cul3
1.64019e-33	0.545087	0.786	0.535	3.05535e-29	Spp1+Arg1+	Nol7
5.85322e-14	0.54428	0.404	0.268	1.09034e-09	Spp1+Arg1+	Bre
7.83277e-13	0.544044	0.308	0.19	1.45909e-08	Spp1+Arg1+	Cep83
7.33073e-37	0.543291	0.859	0.616	1.36557e-32	Spp1+Arg1+	Fkbp1a
2.75423e-27	0.542366	0.646	0.424	5.13059e-23	Spp1+Arg1+	Cdc42se1
5.76713e-12	0.542366	0.296	0.184	1.0743e-07	Spp1+Arg1+	Vps37a
1.09857e-29	0.542105	0.765	0.549	2.04641e-25	Spp1+Arg1+	Cct7
3.90696e-40	0.54192	0.904	0.663	7.27788e-36	Spp1+Arg1+	Tmem106a
1.14517e-16	0.540772	0.274	0.149	2.13323e-12	Spp1+Arg1+	Slc39a14
2.26752e-11	0.540754	0.301	0.192	4.22393e-07	Spp1+Arg1+	Jmjd6
1.47671e-25	0.540542	0.704	0.505	2.75081e-21	Spp1+Arg1+	Vdac3
6.005e-20	0.540298	0.592	0.412	1.11861e-15	Spp1+Arg1+	Mvb12a
2.65683e-38	0.539676	0.923	0.742	4.94914e-34	Spp1+Arg1+	Srp14
1.59566e-15	0.539452	0.381	0.237	2.97239e-11	Spp1+Arg1+	Tomm70a
1.49067e-82	0.539426	0.985	0.728	2.77682e-78	Spp1+Arg1+	Cd44
2.89054e-11	0.539203	0.326	0.214	5.38451e-07	Spp1+Arg1+	Nelfe
3.62281e-13	0.539037	0.376	0.246	6.74857e-09	Spp1+Arg1+	Luc7l
1.39573e-89	0.538902	0.946	0.633	2.59996e-85	Spp1+Arg1+	Cxcl2
1.61912e-30	0.538406	0.765	0.54	3.01609e-26	Spp1+Arg1+	Srsf9
3.67861e-16	0.537907	0.427	0.274	6.85251e-12	Spp1+Arg1+	Psmd10
7.08138e-12	0.537804	0.318	0.202	1.31912e-07	Spp1+Arg1+	Htra2
6.92431e-31	0.537533	0.715	0.473	1.28986e-26	Spp1+Arg1+	Fubp1
2.71646e-34	0.537142	0.845	0.613	5.06022e-30	Spp1+Arg1+	Dctn3
3.89787e-12	0.537127	0.328	0.21	7.26096e-08	Spp1+Arg1+	Mphosph8
2.40187e-12	0.537121	0.366	0.242	4.4742e-08	Spp1+Arg1+	Ppp3r1
4.93799e-28	0.536384	0.751	0.562	9.19849e-24	Spp1+Arg1+	Cuta
1.72558e-38	0.535836	0.847	0.581	3.21442e-34	Spp1+Arg1+	Tmem167
5.35497e-29	0.535491	0.708	0.491	9.97524e-25	Spp1+Arg1+	Lsm12
3.05072e-10	0.53537	0.295	0.192	5.68289e-06	Spp1+Arg1+	Sf3a1
6.31984e-12	0.53477	0.296	0.184	1.17726e-07	Spp1+Arg1+	Cyb5b
1.06653e-22	0.534337	0.576	0.37	1.98674e-18	Spp1+Arg1+	Actr10
1.21612e-22	0.533768	0.665	0.461	2.26539e-18	Spp1+Arg1+	Psmc6
8.90896e-13	0.53349	0.357	0.231	1.65956e-08	Spp1+Arg1+	Impa1
2.82474e-14	0.533312	0.314	0.186	5.26192e-10	Spp1+Arg1+	Tnfrsf12a
3.70304e-16	0.533134	0.431	0.278	6.89802e-12	Spp1+Arg1+	Smarcc1
6.50925e-25	0.532519	0.614	0.391	1.21254e-20	Spp1+Arg1+	Aco2
1.27159e-17	0.532486	0.476	0.309	2.36872e-13	Spp1+Arg1+	Tmem128
3.13281e-19	0.532471	0.569	0.383	5.8358e-15	Spp1+Arg1+	Eif3g
3.94075e-23	0.532437	0.65	0.446	7.34083e-19	Spp1+Arg1+	Lims1
1.29611e-33	0.53237	0.846	0.648	2.4144e-29	Spp1+Arg1+	Map2k2
1.63577e-13	0.531619	0.403	0.269	3.04712e-09	Spp1+Arg1+	Cdc123
3.99057e-16	0.530962	0.435	0.28	7.43364e-12	Spp1+Arg1+	Ccdc53
2.56312e-29	0.530926	0.822	0.621	4.77459e-25	Spp1+Arg1+	Nckap1l
8.2927e-13	0.530877	0.369	0.241	1.54476e-08	Spp1+Arg1+	Dohh
1.72897e-15	0.529692	0.404	0.256	3.22073e-11	Spp1+Arg1+	Dynll2
4.78329e-12	0.529631	0.328	0.211	8.9103e-08	Spp1+Arg1+	Preb
1.14679e-10	0.529468	0.314	0.206	2.13623e-06	Spp1+Arg1+	Rab3gap1
4.55461e-24	0.529441	0.668	0.453	8.48432e-20	Spp1+Arg1+	Pfdn2
8.18173e-12	0.529078	0.324	0.209	1.52409e-07	Spp1+Arg1+	Ift22
4.05521e-34	0.528714	0.649	0.393	7.55405e-30	Spp1+Arg1+	Nlrp3
1.07387e-18	0.528463	0.53	0.35	2.0004e-14	Spp1+Arg1+	P4ha1
9.72999e-49	0.528131	0.974	0.817	1.8125e-44	Spp1+Arg1+	Eif3a
6.24026e-35	0.528009	0.823	0.578	1.16244e-30	Spp1+Arg1+	Aurkaip1
5.31415e-15	0.527913	0.399	0.253	9.89919e-11	Spp1+Arg1+	Ncln
1.73218e-19	0.527659	0.499	0.32	3.22671e-15	Spp1+Arg1+	Med29
3.25522e-12	0.5264	0.353	0.23	6.06383e-08	Spp1+Arg1+	Guk1
2.12777e-13	0.52636	0.388	0.253	3.96361e-09	Spp1+Arg1+	Adam9
2.53668e-21	0.526123	0.608	0.415	4.72534e-17	Spp1+Arg1+	Mrpl28
1.12758e-12	0.525607	0.347	0.223	2.10046e-08	Spp1+Arg1+	Usp47
2.65292e-22	0.525299	0.484	0.29	4.94185e-18	Spp1+Arg1+	Noct
2.89278e-11	0.52423	0.322	0.21	5.38867e-07	Spp1+Arg1+	Gtf2a1
8.95627e-21	0.524113	0.568	0.375	1.66837e-16	Spp1+Arg1+	Strap
1.28014e-59	0.524026	0.984	0.867	2.38465e-55	Spp1+Arg1+	Cox7a2
7.97062e-14	0.523995	0.326	0.199	1.48477e-09	Spp1+Arg1+	Apobr
1.83946e-21	0.52394	0.631	0.432	3.42655e-17	Spp1+Arg1+	Akirin1
1.41688e-32	0.523923	0.814	0.593	2.63937e-28	Spp1+Arg1+	Zbtb7a
1.13521e-52	0.523109	0.766	0.422	2.11468e-48	Spp1+Arg1+	Txnrd1
5.42318e-15	0.522419	0.395	0.251	1.01023e-10	Spp1+Arg1+	Golph3
1.17966e-10	0.522351	0.301	0.195	2.19747e-06	Spp1+Arg1+	Dpcd
4.04499e-46	0.522159	0.891	0.609	7.535e-42	Spp1+Arg1+	Id2
2.01292e-10	0.522113	0.284	0.181	3.74967e-06	Spp1+Arg1+	Sepn1
1.7111e-29	0.52106	0.782	0.566	3.18744e-25	Spp1+Arg1+	Ier3ip1
8.94514e-15	0.520962	0.427	0.281	1.6663e-10	Spp1+Arg1+	Actr1a
2.59767e-51	0.520749	0.974	0.8	4.83895e-47	Spp1+Arg1+	Ywhab
4.63094e-26	0.520297	0.701	0.479	8.62651e-22	Spp1+Arg1+	Ptpra
3.13858e-40	0.520247	0.918	0.74	5.84655e-36	Spp1+Arg1+	Lamtor2
6.08221e-29	0.519479	0.807	0.602	1.13299e-24	Spp1+Arg1+	Wdr1
1.80339e-20	0.518426	0.576	0.382	3.35935e-16	Spp1+Arg1+	Dph3
8.88715e-22	0.518281	0.58	0.376	1.6555e-17	Spp1+Arg1+	Specc1
7.81352e-30	0.518115	0.801	0.598	1.4555e-25	Spp1+Arg1+	Krtcap2
1.02565e-10	0.517813	0.345	0.232	1.91058e-06	Spp1+Arg1+	Smek1
6.45031e-37	0.517559	0.9	0.687	1.20156e-32	Spp1+Arg1+	Atp6ap1
2.50119e-21	0.517323	0.614	0.422	4.65921e-17	Spp1+Arg1+	Cab39
3.80132e-15	0.516919	0.405	0.26	7.08111e-11	Spp1+Arg1+	Map2k1
2.75562e-13	0.516141	0.416	0.28	5.13318e-09	Spp1+Arg1+	Ufsp2
2.04039e-31	0.515349	0.808	0.577	3.80084e-27	Spp1+Arg1+	Sf3b5
1.09178e-24	0.51425	0.7	0.482	2.03377e-20	Spp1+Arg1+	Lamtor3
1.91098e-21	0.513833	0.639	0.442	3.55977e-17	Spp1+Arg1+	Srp19
2.57749e-52	0.512641	0.97	0.83	4.80134e-48	Spp1+Arg1+	Uqcrb
4.8587e-15	0.512563	0.431	0.281	9.05078e-11	Spp1+Arg1+	Lsm3
2.45965e-11	0.51243	0.358	0.24	4.58183e-07	Spp1+Arg1+	Pmpcb
4.90657e-19	0.512167	0.565	0.382	9.13996e-15	Spp1+Arg1+	Npepps
3.44674e-10	0.511776	0.319	0.213	6.42058e-06	Spp1+Arg1+	Smarcad1
2.32993e-29	0.51164	0.7	0.456	4.3402e-25	Spp1+Arg1+	Rbm47
3.46367e-33	0.511279	0.869	0.649	6.45212e-29	Spp1+Arg1+	Mtpn
8.52249e-10	0.511223	0.303	0.201	1.58757e-05	Spp1+Arg1+	Srp68
8.11054e-48	0.510925	0.98	0.861	1.51083e-43	Spp1+Arg1+	Hexb
7.96162e-27	0.510854	0.746	0.521	1.48309e-22	Spp1+Arg1+	Ube2k
2.43263e-14	0.510818	0.342	0.21	4.53151e-10	Spp1+Arg1+	Nolc1
1.62347e-30	0.510748	0.834	0.608	3.0242e-26	Spp1+Arg1+	Zmiz1
7.83384e-30	0.510476	0.773	0.53	1.45929e-25	Spp1+Arg1+	Sf3b6
9.27065e-11	0.510067	0.328	0.219	1.72694e-06	Spp1+Arg1+	Exosc8
1.20875e-25	0.50998	0.7	0.476	2.25166e-21	Spp1+Arg1+	Ssr1
5.09368e-17	0.508814	0.493	0.325	9.48851e-13	Spp1+Arg1+	Cops4
3.3907e-30	0.508717	0.796	0.565	6.3162e-26	Spp1+Arg1+	Pdcd6ip
1.11193e-62	0.508174	0.98	0.794	2.0713e-58	Spp1+Arg1+	Plek
5.236e-12	0.508159	0.347	0.225	9.75362e-08	Spp1+Arg1+	Cltb
4.37714e-40	0.507942	0.897	0.702	8.15374e-36	Spp1+Arg1+	2025-09-07
5.79287e-23	0.507901	0.651	0.446	1.0791e-18	Spp1+Arg1+	Ggnbp2
2.17373e-23	0.507839	0.67	0.457	4.04922e-19	Spp1+Arg1+	Bcas2
1.41678e-12	0.507359	0.418	0.288	2.63918e-08	Spp1+Arg1+	Med10
6.32912e-27	0.507203	0.809	0.6	1.17899e-22	Spp1+Arg1+	Fam96a
5.73711e-12	0.506791	0.393	0.268	1.06871e-07	Spp1+Arg1+	Vta1
5.16296e-29	0.506715	0.777	0.545	9.61756e-25	Spp1+Arg1+	Rheb
5.71065e-22	0.506537	0.623	0.419	1.06378e-17	Spp1+Arg1+	Lpxn
7.70656e-23	0.506357	0.553	0.346	1.43558e-18	Spp1+Arg1+	Tnfrsf11a
1.12936e-10	0.506103	0.327	0.217	2.10377e-06	Spp1+Arg1+	Pafah1b2
1.19906e-13	0.505802	0.392	0.256	2.23361e-09	Spp1+Arg1+	Cdipt
1.56026e-31	0.504697	0.632	0.383	2.90645e-27	Spp1+Arg1+	Gas2l3
8.39004e-33	0.503798	0.843	0.631	1.5629e-28	Spp1+Arg1+	Sfr1
9.20143e-24	0.502952	0.676	0.467	1.71404e-19	Spp1+Arg1+	Polr2j
1.2658e-24	0.502783	0.735	0.536	2.35794e-20	Spp1+Arg1+	Copb1
2.87605e-11	0.502097	0.315	0.203	5.3575e-07	Spp1+Arg1+	1810013L24Rik
3.26014e-10	0.501785	0.285	0.183	6.07299e-06	Spp1+Arg1+	Jkamp
7.06776e-28	0.501626	0.822	0.617	1.31658e-23	Spp1+Arg1+	Ssu72
5.70962e-18	0.501423	0.527	0.352	1.06359e-13	Spp1+Arg1+	Ano6
1.80836e-16	0.500639	0.485	0.319	3.3686e-12	Spp1+Arg1+	Nap1l4
8.13731e-23	0.500546	0.615	0.403	1.51582e-18	Spp1+Arg1+	Twf1
1.28891e-35	0.500164	0.845	0.579	2.40097e-31	Spp1+Arg1+	Etf1

## Sheet: Spp1+
p_val	avg_log2FC	pct.1	pct.2	p_val_adj	cluster name	gene
2.54036e-279	2.44905	0.981	0.594	4.73219e-275	Spp1+	Gpnmb
2.66271e-58	2.16943	0.286	0.088	4.9601e-54	Spp1+	Atp6v0d2
5.51041e-224	1.8743	0.972	0.573	1.02648e-219	Spp1+	Syngr1
2.33095e-64	1.86862	0.292	0.083	4.3421e-60	Spp1+	Stra6l
2.06277e-178	1.70385	0.994	0.807	3.84252e-174	Spp1+	Fabp5
8.23438e-41	1.52702	0.287	0.109	1.5339e-36	Spp1+	Gm1673
1.26243e-37	1.52434	0.323	0.137	2.35166e-33	Spp1+	Fbxo32
7.9427e-53	1.48193	0.404	0.167	1.47957e-48	Spp1+	Ldhb
3.8331e-77	1.45348	0.584	0.264	7.1403e-73	Spp1+	Galns
1.05598e-62	1.39977	0.556	0.271	1.96708e-58	Spp1+	Naglu
1.86799e-40	1.37925	0.335	0.139	3.47969e-36	Spp1+	Itgax
5.08289e-82	1.37615	0.676	0.332	9.4684e-78	Spp1+	Mgst1
9.78443e-145	1.3742	0.948	0.679	1.82264e-140	Spp1+	Pld3
8.07085e-128	1.30334	0.948	0.708	1.50344e-123	Spp1+	Msrb1
1.60783e-29	1.27484	0.256	0.106	2.99506e-25	Spp1+	F7
2.327e-31	1.22669	0.295	0.129	4.33474e-27	Spp1+	Anpep
1.02947e-44	1.18184	0.533	0.285	1.91771e-40	Spp1+	Gpr137b
6.97502e-39	1.15856	0.467	0.24	1.29931e-34	Spp1+	Nr1h3
9.3626e-58	1.13158	0.662	0.378	1.74407e-53	Spp1+	Hebp1
3.7411e-69	1.11455	0.695	0.364	6.96893e-65	Spp1+	Arl11
2.23174e-25	1.10895	0.369	0.2	4.15728e-21	Spp1+	Il18bp
1.75698e-102	1.10193	0.923	0.657	3.2729e-98	Spp1+	Gngt2
2.73498e-121	1.09856	0.979	0.812	5.09472e-117	Spp1+	Creg1
9.75085e-96	1.08805	0.91	0.649	1.81639e-91	Spp1+	Smpdl3a
6.66598e-59	1.08306	0.664	0.372	1.24174e-54	Spp1+	Echs1
2.47307e-44	1.06836	0.567	0.318	4.60684e-40	Spp1+	Dpp7
4.10062e-27	1.05986	0.324	0.16	7.63864e-23	Spp1+	Atp1a3
1.32354e-29	1.05586	0.382	0.198	2.4655e-25	Spp1+	Vegfb
3.07985e-41	1.0549	0.524	0.288	5.73714e-37	Spp1+	Gsto1
2.36338e-33	1.04485	0.43	0.223	4.4025e-29	Spp1+	Socs6
2.09767e-31	1.02401	0.39	0.197	3.90754e-27	Spp1+	Ahnak2
3.40636e-70	1.00736	0.844	0.538	6.34538e-66	Spp1+	Cd9
1.22037e-31	0.991011	0.447	0.246	2.27331e-27	Spp1+	Abi3
4.73842e-13	0.986543	0.299	0.186	8.82673e-09	Spp1+	Stmn1
2.27734e-16	0.979679	0.265	0.146	4.24222e-12	Spp1+	Bhlhe41
3.3972e-112	0.974096	0.994	0.84	6.32831e-108	Spp1+	Timp2
3.28311e-31	0.973167	0.401	0.204	6.11577e-27	Spp1+	Tecpr1
4.09253e-14	0.970817	0.256	0.148	7.62356e-10	Spp1+	Pla2g16
7.24323e-19	0.969432	0.332	0.192	1.34927e-14	Spp1+	Lyst
1.3966e-94	0.948045	0.99	0.861	2.60159e-90	Spp1+	Hexb
5.33283e-26	0.943593	0.401	0.222	9.93399e-22	Spp1+	Comtd1
1.00043e-28	0.941517	0.391	0.203	1.8636e-24	Spp1+	AU020206
8.70769e-34	0.934823	0.486	0.266	1.62207e-29	Spp1+	Hpse
8.59109e-32	0.934246	0.459	0.249	1.60035e-27	Spp1+	Paox
7.44472e-21	0.928169	0.323	0.176	1.3868e-16	Spp1+	Pon3
2.81422e-44	0.925041	0.659	0.406	5.24233e-40	Spp1+	Gyg
1.02187e-135	0.924024	0.993	0.82	1.90355e-131	Spp1+	Spp1
2.26411e-25	0.914661	0.427	0.243	4.21759e-21	Spp1+	Gstm1
8.75674e-47	0.911575	0.775	0.546	1.6312e-42	Spp1+	Bnip3l
6.16415e-27	0.889323	0.427	0.239	1.14826e-22	Spp1+	Plxnc1
1.77348e-17	0.878741	0.287	0.158	3.30363e-13	Spp1+	Pqlc2
1.26486e-22	0.867939	0.363	0.198	2.35618e-18	Spp1+	Klc4
3.20637e-27	0.862089	0.535	0.337	5.97282e-23	Spp1+	Abcc3
5.38217e-14	0.85743	0.256	0.147	1.00259e-09	Spp1+	B3gnt8
2.49545e-27	0.844029	0.453	0.259	4.64852e-23	Spp1+	Glb1
1.09624e-22	0.841364	0.369	0.203	2.04207e-18	Spp1+	Slc27a1
6.17985e-24	0.840348	0.372	0.201	1.15118e-19	Spp1+	Fabp4
1.36642e-31	0.837026	0.567	0.347	2.54537e-27	Spp1+	Gba
1.61265e-23	0.8367	0.53	0.347	3.00404e-19	Spp1+	Dnmt3a
4.57486e-33	0.836268	0.668	0.432	8.52204e-29	Spp1+	Lpl
5.15277e-16	0.832639	0.296	0.17	9.59858e-12	Spp1+	Gm10116
2.45768e-15	0.831614	0.391	0.255	4.57817e-11	Spp1+	Scoc
6.78243e-24	0.82314	0.413	0.234	1.26343e-19	Spp1+	Cyp4v3
4.09226e-27	0.821401	0.57	0.375	7.62305e-23	Spp1+	Rap2a
1.01903e-25	0.818099	0.575	0.392	1.89825e-21	Spp1+	Aph1c
4.30438e-24	0.8068	0.452	0.266	8.01819e-20	Spp1+	Hist1h2bc
1.11425e-14	0.803844	0.295	0.173	2.07562e-10	Spp1+	Ptgr1
1.40263e-32	0.800378	0.664	0.459	2.61282e-28	Spp1+	Fuca2
1.64273e-15	0.795419	0.313	0.184	3.06007e-11	Spp1+	Csrp1
4.72656e-23	0.794416	0.498	0.325	8.80463e-19	Spp1+	Bin2
3.33985e-19	0.789226	0.431	0.274	6.22147e-15	Spp1+	Gaa
1.89305e-17	0.782053	0.388	0.239	3.52638e-13	Spp1+	Mfsd12
2.84153e-18	0.777254	0.406	0.254	5.2932e-14	Spp1+	Galc
6.61476e-35	0.776718	0.644	0.408	1.2322e-30	Spp1+	Tgfbr1
5.94691e-27	0.775458	0.653	0.458	1.10779e-22	Spp1+	Acp5
4.33241e-17	0.77451	0.444	0.296	8.07042e-13	Spp1+	Ipo5
8.2546e-15	0.773295	0.286	0.164	1.53767e-10	Spp1+	Zfp704
9.59551e-12	0.772766	0.256	0.155	1.78745e-07	Spp1+	Msra
5.04984e-22	0.768185	0.468	0.292	9.40684e-18	Spp1+	Cebpzos
5.10333e-23	0.762764	0.52	0.345	9.50649e-19	Spp1+	Idh1
1.74325e-25	0.761953	0.49	0.294	3.24733e-21	Spp1+	Tmem205
3.70548e-40	0.761796	0.754	0.499	6.90257e-36	Spp1+	Vat1
3.43605e-37	0.761233	0.687	0.436	6.40068e-33	Spp1+	Abcg1
7.00142e-36	0.75919	0.77	0.576	1.30423e-31	Spp1+	Tmem37
3.81258e-20	0.758358	0.419	0.259	7.10208e-16	Spp1+	Haus8
9.24357e-52	0.757093	0.841	0.579	1.72189e-47	Spp1+	Tmem86a
6.62447e-14	0.756216	0.298	0.179	1.23401e-09	Spp1+	Gnptg
4.15738e-28	0.755826	0.553	0.342	7.74437e-24	Spp1+	Olfml3
1.37565e-21	0.748394	0.422	0.25	2.56257e-17	Spp1+	Pnpla7
1.25988e-11	0.745265	0.336	0.223	2.3469e-07	Spp1+	Hist1h1c
4.77104e-52	0.741185	0.921	0.706	8.88749e-48	Spp1+	Lipa
2.58609e-33	0.735051	0.684	0.462	4.81737e-29	Spp1+	Amdhd2
7.19726e-24	0.729703	0.564	0.374	1.34071e-19	Spp1+	Glipr1
3.12528e-14	0.728603	0.308	0.182	5.82177e-10	Spp1+	Selm
3.08262e-38	0.726218	0.825	0.646	5.7423e-34	Spp1+	Mpc1
1.29102e-18	0.723169	0.39	0.233	2.40491e-14	Spp1+	Hadh
3.69038e-20	0.719415	0.57	0.403	6.87445e-16	Spp1+	Prdx4
1.07037e-13	0.718847	0.286	0.169	1.99389e-09	Spp1+	1110059G10Rik
5.4704e-16	0.710295	0.385	0.245	1.01903e-11	Spp1+	Ptk2b
6.8896e-12	0.701693	0.265	0.16	1.28339e-07	Spp1+	Pik3cb
6.6378e-17	0.700758	0.418	0.268	1.23649e-12	Spp1+	Usp12
8.44179e-14	0.700244	0.345	0.22	1.57254e-09	Spp1+	1110008P14Rik
1.81616e-17	0.694325	0.453	0.3	3.38315e-13	Spp1+	Psen2
9.40068e-20	0.691316	0.437	0.268	1.75116e-15	Spp1+	Cir1
5.69934e-41	0.68853	0.859	0.681	1.06167e-36	Spp1+	Gns
1.50323e-49	0.687803	0.92	0.785	2.80021e-45	Spp1+	Psmb6
7.07115e-11	0.684605	0.262	0.161	1.31721e-06	Spp1+	Dtx4
1.44785e-11	0.682682	0.296	0.186	2.69706e-07	Spp1+	Nat9
6.58164e-13	0.679485	0.316	0.198	1.22603e-08	Spp1+	Gdpd1
1.98422e-14	0.679127	0.299	0.175	3.69621e-10	Spp1+	Arhgap22
7.90574e-14	0.676734	0.381	0.248	1.47268e-09	Spp1+	Galnt7
1.10256e-10	0.674762	0.298	0.193	2.05385e-06	Spp1+	Ncapg2
4.15512e-20	0.67475	0.569	0.397	7.74016e-16	Spp1+	S100a1
6.96515e-11	0.669217	0.27	0.168	1.29747e-06	Spp1+	Naip2
2.4496e-10	0.669217	0.287	0.186	4.56312e-06	Spp1+	Npl
1.60774e-17	0.66887	0.434	0.277	2.9949e-13	Spp1+	Edem2
1.2896e-10	0.666318	0.29	0.185	2.40227e-06	Spp1+	Cela1
4.70892e-17	0.661699	0.473	0.317	8.77177e-13	Spp1+	Fblim1
1.69147e-14	0.661443	0.353	0.216	3.15087e-10	Spp1+	Tmem140
1.38826e-17	0.659611	0.461	0.302	2.58605e-13	Spp1+	Acads
3.24504e-12	0.657265	0.302	0.188	6.04486e-08	Spp1+	H1f0
1.41578e-20	0.654427	0.519	0.345	2.63732e-16	Spp1+	Pnpla2
1.0206e-44	0.642537	0.923	0.803	1.90117e-40	Spp1+	Gusb
2.53848e-23	0.637921	0.578	0.378	4.72868e-19	Spp1+	Itga6
2.41198e-16	0.637867	0.425	0.272	4.49304e-12	Spp1+	Pkib
5.56345e-26	0.637496	0.726	0.527	1.03636e-21	Spp1+	Serpinb6a
6.2264e-11	0.636431	0.351	0.236	1.15985e-06	Spp1+	Knop1
5.99709e-37	0.625237	0.871	0.706	1.11714e-32	Spp1+	Atp5k
9.22658e-19	0.622893	0.538	0.365	1.71873e-14	Spp1+	Ddt
1.58085e-18	0.621372	0.532	0.36	2.94481e-14	Spp1+	Apoa1bp
3.37206e-17	0.62073	0.493	0.329	6.28147e-13	Spp1+	Fam46c
1.47857e-10	0.619789	0.295	0.19	2.75428e-06	Spp1+	Sord
1.83894e-26	0.618463	0.764	0.58	3.42559e-22	Spp1+	Anxa4
3.89685e-15	0.616702	0.372	0.23	7.25906e-11	Spp1+	Slc6a8
1.80483e-12	0.61304	0.439	0.314	3.36203e-08	Spp1+	Acaa2
1.54734e-10	0.612712	0.308	0.202	2.88239e-06	Spp1+	Aga
7.09498e-13	0.611638	0.4	0.271	1.32165e-08	Spp1+	Sla
2.44337e-13	0.607816	0.441	0.31	4.5515e-09	Spp1+	Plekhf2
8.97249e-11	0.607816	0.326	0.215	1.67139e-06	Spp1+	Hvcn1
1.04646e-27	0.607276	0.753	0.541	1.94934e-23	Spp1+	Myo1f
2.57678e-32	0.607218	0.861	0.672	4.80002e-28	Spp1+	Itgb5
1.21602e-11	0.60697	0.341	0.223	2.26521e-07	Spp1+	Tnfrsf21
3.91877e-10	0.605699	0.286	0.184	7.29989e-06	Spp1+	Jkamp
1.36379e-12	0.599614	0.415	0.286	2.54047e-08	Spp1+	Erlec1
2.27343e-36	0.595209	0.87	0.727	4.23494e-32	Spp1+	Vsir
6.5508e-18	0.589707	0.523	0.353	1.22028e-13	Spp1+	Znhit1
1.18614e-10	0.588503	0.372	0.257	2.20954e-06	Spp1+	Ngfrap1
3.50152e-16	0.587185	0.542	0.382	6.52263e-12	Spp1+	Igsf8
9.90449e-28	0.585346	0.818	0.646	1.84501e-23	Spp1+	Tpp1
1.91162e-11	0.583382	0.347	0.228	3.56097e-07	Spp1+	Sorl1
3.50485e-14	0.57936	0.496	0.353	6.52883e-10	Spp1+	Tmem65
2.55674e-15	0.578395	0.535	0.382	4.76269e-11	Spp1+	Ethe1
5.17263e-28	0.573481	0.834	0.702	9.63557e-24	Spp1+	Glmp
4.78427e-12	0.572627	0.452	0.323	8.91214e-08	Spp1+	Plin3
5.88525e-15	0.572442	0.452	0.301	1.09631e-10	Spp1+	Pnkd
2.04701e-31	0.572414	0.847	0.659	3.81316e-27	Spp1+	Soat1
7.55617e-21	0.571977	0.618	0.439	1.40756e-16	Spp1+	Rcbtb2
5.17244e-29	0.568948	0.806	0.614	9.63522e-25	Spp1+	Mdh1
2.85504e-09	0.568736	0.317	0.217	5.31836e-05	Spp1+	Pqlc3
1.72675e-10	0.568111	0.286	0.18	3.21659e-06	Spp1+	Zfp385a
1.64707e-34	0.562353	0.753	0.478	3.06817e-30	Spp1+	Igf1
1.63962e-11	0.562098	0.391	0.271	3.05429e-07	Spp1+	Atg12
1.34137e-34	0.56093	0.865	0.65	2.4987e-30	Spp1+	Mif
1.30554e-13	0.56051	0.421	0.279	2.43196e-09	Spp1+	Nub1
3.65698e-10	0.560032	0.354	0.245	6.81222e-06	Spp1+	Dctpp1
2.41589e-14	0.559158	0.45	0.305	4.50031e-10	Spp1+	Pbxip1
2.38709e-14	0.558545	0.384	0.242	4.44667e-10	Spp1+	Tifab
6.44788e-44	0.551647	0.972	0.826	1.20111e-39	Spp1+	Capg
6.30632e-16	0.551341	0.544	0.39	1.17474e-11	Spp1+	Tspan4
1.68708e-10	0.550483	0.333	0.222	3.14269e-06	Spp1+	Lxn
6.68789e-14	0.547289	0.492	0.35	1.24582e-09	Spp1+	Aldh3b1
3.55183e-13	0.542607	0.489	0.345	6.61635e-09	Spp1+	Nagk
8.45336e-10	0.541307	0.378	0.269	1.57469e-05	Spp1+	Triap1
1.8004e-20	0.541092	0.572	0.376	3.35378e-16	Spp1+	Esyt1
7.98164e-12	0.540964	0.434	0.308	1.48682e-07	Spp1+	Hint2
3.3576e-10	0.540594	0.345	0.235	6.25454e-06	Spp1+	Arhgap25
1.59926e-10	0.539028	0.407	0.287	2.97911e-06	Spp1+	Mgat5
1.65824e-09	0.535608	0.363	0.256	3.08897e-05	Spp1+	Apip
4.1405e-09	0.534226	0.353	0.248	7.71292e-05	Spp1+	Commd9
4.15803e-10	0.533434	0.323	0.214	7.74559e-06	Spp1+	Dnpep
1.13301e-12	0.532701	0.51	0.374	2.11058e-08	Spp1+	Gpr137b-ps
5.70227e-27	0.53162	0.652	0.427	1.06222e-22	Spp1+	Adgre5
6.28594e-19	0.530255	0.65	0.462	1.17095e-14	Spp1+	Daglb
2.58323e-24	0.529283	0.785	0.6	4.81204e-20	Spp1+	Atp13a2
2.28599e-21	0.528982	0.724	0.522	4.25835e-17	Spp1+	Gde1
3.62308e-20	0.526267	0.683	0.504	6.74908e-16	Spp1+	Oxct1
7.90195e-13	0.524712	0.468	0.33	1.47198e-08	Spp1+	Mcee
4.17354e-35	0.523842	0.957	0.842	7.77448e-31	Spp1+	Ptms
4.22705e-15	0.522585	0.508	0.35	7.87415e-11	Spp1+	Wipf1
3.57222e-26	0.522455	0.803	0.606	6.65433e-22	Spp1+	Fkbp2
6.70704e-14	0.521786	0.582	0.44	1.24939e-09	Spp1+	Akirin1
2.36102e-09	0.52143	0.351	0.245	4.3981e-05	Spp1+	Pigk
1.61772e-23	0.520473	0.809	0.645	3.01349e-19	Spp1+	Tcirg1
5.63319e-24	0.516675	0.841	0.684	1.04935e-19	Spp1+	Cd84
9.47407e-23	0.516567	0.738	0.545	1.76483e-18	Spp1+	Uap1l1
9.17721e-15	0.51494	0.567	0.417	1.70953e-10	Spp1+	Acadl
1.3357e-25	0.514769	0.858	0.699	2.48815e-21	Spp1+	Tmem256
1.30622e-10	0.513722	0.424	0.303	2.43322e-06	Spp1+	Bad
3.8804e-17	0.511793	0.655	0.488	7.22841e-13	Spp1+	Sgk1
2.8286e-12	0.511317	0.495	0.357	5.26912e-08	Spp1+	Mocs2
4.79169e-08	0.506576	0.446	0.34	0.000892596	Spp1+	2700094K13Rik
1.93337e-09	0.506455	0.373	0.265	3.60148e-05	Spp1+	Rfc2
3.22235e-31	0.502734	0.89	0.681	6.00259e-27	Spp1+	Lgals3bp
8.15289e-13	0.502021	0.489	0.348	1.51872e-08	Spp1+	Rab9
1.927e-14	0.501378	0.479	0.325	3.58962e-10	Spp1+	Rassf3
1.74526e-13	0.50066	0.462	0.319	3.25107e-09	Spp1+	Ly9
1.99759e-10	0.500654	0.379	0.261	3.72111e-06	Spp1+	Sptbn1
1.1639e-09	0.500102	0.399	0.285	2.16812e-05	Spp1+	Acadm

## Sheet: Pro-inflammatory
p_val	avg_log2FC	pct.1	pct.2	p_val_adj	cluster name	gene
1.39553e-97	2.8262	0.25	0.043	2.5996e-93	Pro-inflammatory	Gja1
3.65829e-216	2.48031	0.871	0.337	6.81466e-212	Pro-inflammatory	Ccl7
1.2022e-180	1.99566	0.902	0.404	2.23945e-176	Pro-inflammatory	Ccl2
7.76212e-192	1.84465	0.988	0.819	1.44593e-187	Pro-inflammatory	Pf4
5.14046e-131	1.84218	0.918	0.678	9.57565e-127	Pro-inflammatory	Ccl6
9.6237e-59	1.75621	0.329	0.11	1.7927e-54	Pro-inflammatory	Gar1
6.55386e-102	1.74731	0.527	0.179	1.22085e-97	Pro-inflammatory	Mrps28
1.36144e-49	1.73995	0.252	0.076	2.5361e-45	Pro-inflammatory	Utp20
5.27036e-163	1.72715	0.879	0.392	9.81763e-159	Pro-inflammatory	Fn1
3.97028e-111	1.70492	0.812	0.43	7.39584e-107	Pro-inflammatory	Odc1
3.48446e-52	1.70245	0.332	0.12	6.49085e-48	Pro-inflammatory	Akr1b8
2.69754e-93	1.70239	0.426	0.126	5.02499e-89	Pro-inflammatory	Timp1
6.51719e-87	1.69636	0.432	0.134	1.21402e-82	Pro-inflammatory	Slc39a14
2.9845e-77	1.691	0.427	0.143	5.55953e-73	Pro-inflammatory	Rai14
4.12519e-73	1.66346	0.445	0.163	7.6844e-69	Pro-inflammatory	Slc35e4
2.90191e-63	1.65624	0.371	0.128	5.40567e-59	Pro-inflammatory	Eef1e1
1.82487e-187	1.65069	0.797	0.248	3.39937e-183	Pro-inflammatory	Pdpn
8.04216e-63	1.63811	0.383	0.137	1.49809e-58	Pro-inflammatory	Srm
1.56485e-102	1.63635	0.639	0.264	2.915e-98	Pro-inflammatory	Dok2
1.02635e-49	1.63198	0.286	0.094	1.91188e-45	Pro-inflammatory	Oaf
3.33747e-40	1.60156	0.25	0.086	6.21704e-36	Pro-inflammatory	Mettl1
1.77498e-56	1.59766	0.345	0.12	3.30644e-52	Pro-inflammatory	Jag1
2.276e-75	1.59307	0.485	0.185	4.23973e-71	Pro-inflammatory	Ifi202b
8.46356e-53	1.57538	0.359	0.134	1.57659e-48	Pro-inflammatory	Ccnd1
1.75014e-103	1.56588	0.673	0.292	3.26016e-99	Pro-inflammatory	Kcnn4
2.8116e-134	1.55766	0.815	0.39	5.23745e-130	Pro-inflammatory	Tubb6
3.8051e-45	1.53271	0.289	0.102	7.08814e-41	Pro-inflammatory	Phldb1
1.70193e-47	1.53067	0.312	0.112	3.17036e-43	Pro-inflammatory	Olr1
6.95724e-46	1.52876	0.294	0.104	1.296e-41	Pro-inflammatory	Rrp15
6.65789e-65	1.51534	0.455	0.182	1.24023e-60	Pro-inflammatory	Abce1
1.28785e-98	1.5123	0.623	0.25	2.399e-94	Pro-inflammatory	Ddx39
4.88463e-127	1.51117	0.886	0.499	9.09909e-123	Pro-inflammatory	Marcksl1
4.47719e-100	1.50809	0.638	0.258	8.34012e-96	Pro-inflammatory	Tubb4b
5.36884e-167	1.50424	0.956	0.611	1.00011e-162	Pro-inflammatory	Manf
8.64428e-35	1.50271	0.255	0.097	1.61026e-30	Pro-inflammatory	Nomo1
5.01443e-197	1.48693	0.995	0.798	9.34088e-193	Pro-inflammatory	S100a10
1.92392e-46	1.48505	0.509	0.258	3.58388e-42	Pro-inflammatory	Il10
1.3343e-44	1.48317	0.306	0.113	2.48553e-40	Pro-inflammatory	Mdn1
8.75064e-131	1.48054	0.759	0.305	1.63007e-126	Pro-inflammatory	Gda
3.75906e-178	1.4797	0.983	0.646	7.00238e-174	Pro-inflammatory	S100a4
9.80451e-159	1.47005	0.921	0.503	1.82638e-154	Pro-inflammatory	Tuba1c
4.48111e-95	1.4686	0.709	0.348	8.34742e-91	Pro-inflammatory	Cbr2
2.66119e-123	1.45859	0.786	0.364	4.95727e-119	Pro-inflammatory	Slc7a8
6.13536e-97	1.45375	0.638	0.262	1.14289e-92	Pro-inflammatory	Creld2
6.35574e-34	1.45217	0.253	0.097	1.18395e-29	Pro-inflammatory	Tfrc
1.11671e-122	1.45141	0.906	0.53	2.08022e-118	Pro-inflammatory	Mdm2
7.68748e-121	1.4417	0.939	0.652	1.43202e-116	Pro-inflammatory	Ccl9
4.91478e-163	1.4359	0.955	0.583	9.15525e-159	Pro-inflammatory	Plec
5.68132e-69	1.4351	0.517	0.214	1.05832e-64	Pro-inflammatory	Nop58
1.08368e-153	1.42567	0.983	0.719	2.01867e-149	Pro-inflammatory	Lmna
5.22091e-60	1.4176	0.445	0.181	9.72551e-56	Pro-inflammatory	Ppa1
1.96656e-22	1.40986	0.318	0.171	3.66331e-18	Pro-inflammatory	Ccl12
1.49145e-31	1.40922	0.297	0.131	2.77828e-27	Pro-inflammatory	Tppp3
4.3703e-57	1.4089	0.453	0.191	8.14099e-53	Pro-inflammatory	Tuba4a
5.09564e-94	1.40544	0.706	0.327	9.49216e-90	Pro-inflammatory	Ell2
2.1489e-132	1.40394	0.53	0.138	4.00297e-128	Pro-inflammatory	Arg1
1.78076e-165	1.40113	0.945	0.484	3.31721e-161	Pro-inflammatory	Ehd1
3.16352e-29	1.39902	0.259	0.11	5.89301e-25	Pro-inflammatory	Arsb
1.04825e-70	1.38533	0.615	0.307	1.95267e-66	Pro-inflammatory	Agfg1
3.44345e-70	1.38341	0.486	0.188	6.41446e-66	Pro-inflammatory	Atp2b4
6.19843e-36	1.38038	0.27	0.103	1.15464e-31	Pro-inflammatory	Glipr2
2.95241e-129	1.37468	0.892	0.501	5.49974e-125	Pro-inflammatory	Ranbp1
3.08384e-58	1.36595	0.471	0.203	5.74457e-54	Pro-inflammatory	Mrto4
7.76395e-59	1.36317	0.476	0.203	1.44627e-54	Pro-inflammatory	Tollip
1.93949e-85	1.35601	0.627	0.265	3.61288e-81	Pro-inflammatory	2025-09-11
3.04405e-29	1.35362	0.258	0.108	5.67046e-25	Pro-inflammatory	Cdk20
1.97156e-68	1.35034	0.518	0.216	3.67263e-64	Pro-inflammatory	Igf2r
2.54778e-56	1.34679	0.453	0.188	4.746e-52	Pro-inflammatory	Clcn5
2.33424e-79	1.34663	0.612	0.272	4.34822e-75	Pro-inflammatory	Snrpa1
1.29228e-129	1.34583	0.9	0.539	2.40725e-125	Pro-inflammatory	Ppp1r14b
9.09583e-120	1.34066	0.908	0.518	1.69437e-115	Pro-inflammatory	F13a1
2.81068e-48	1.33973	0.392	0.162	5.23574e-44	Pro-inflammatory	Hyou1
8.74069e-57	1.33692	0.517	0.243	1.62822e-52	Pro-inflammatory	Mtmr10
2.62788e-29	1.3341	0.252	0.104	4.89522e-25	Pro-inflammatory	Trim13
3.17091e-72	1.33354	0.567	0.245	5.90677e-68	Pro-inflammatory	Piezo1
2.1013e-85	1.32775	0.524	0.19	3.91431e-81	Pro-inflammatory	Rgcc
7.30939e-98	1.32735	0.661	0.261	1.36159e-93	Pro-inflammatory	Adora2b
1.09198e-149	1.327	0.947	0.519	2.03413e-145	Pro-inflammatory	Por
1.27796e-60	1.32692	0.845	0.63	2.38058e-56	Pro-inflammatory	Mrc1
2.34306e-67	1.32613	0.55	0.246	4.36465e-63	Pro-inflammatory	Ebna1bp2
2.80999e-51	1.32522	0.423	0.178	5.23444e-47	Pro-inflammatory	Eaf1
7.14144e-119	1.32406	0.838	0.416	1.33031e-114	Pro-inflammatory	Fam129b
4.72202e-61	1.32241	0.471	0.192	8.79618e-57	Pro-inflammatory	Stx11
2.81255e-32	1.32071	0.295	0.128	5.23922e-28	Pro-inflammatory	Bcar3
6.70064e-32	1.32021	0.323	0.149	1.24819e-27	Pro-inflammatory	Tmem8
5.58124e-169	1.31827	0.995	0.841	1.03967e-164	Pro-inflammatory	S100a6
4.37974e-49	1.31825	0.441	0.197	8.15859e-45	Pro-inflammatory	Fem1b
5.12998e-31	1.31469	0.283	0.122	9.55613e-27	Pro-inflammatory	Nup62
1.08704e-41	1.31064	0.373	0.162	2.02493e-37	Pro-inflammatory	Dtx2
5.06263e-32	1.30802	0.295	0.128	9.43068e-28	Pro-inflammatory	Bop1
2.15386e-162	1.30541	0.964	0.627	4.01221e-158	Pro-inflammatory	Nme1
6.79346e-80	1.30332	0.658	0.307	1.26549e-75	Pro-inflammatory	Pik3r5
3.16006e-69	1.29291	0.592	0.283	5.88655e-65	Pro-inflammatory	Ubl4a
1.53935e-45	1.29235	0.448	0.212	2.86751e-41	Pro-inflammatory	Nop56
1.71709e-42	1.28958	0.367	0.156	3.19859e-38	Pro-inflammatory	Gm10709
4.3221e-48	1.28932	0.388	0.157	8.05122e-44	Pro-inflammatory	Mex3c
1.80589e-41	1.28754	0.353	0.147	3.36402e-37	Pro-inflammatory	Idh3a
3.95321e-67	1.28677	0.589	0.278	7.36403e-63	Pro-inflammatory	Fam214b
1.1752e-43	1.27018	0.403	0.179	2.18917e-39	Pro-inflammatory	Rangap1
2.01853e-55	1.26597	0.492	0.22	3.76013e-51	Pro-inflammatory	Cdc42ep4
3.25045e-72	1.26324	0.642	0.317	6.05494e-68	Pro-inflammatory	Alyref
3.31528e-88	1.26133	0.73	0.363	6.1757e-84	Pro-inflammatory	Pdia4
4.3259e-24	1.25328	0.268	0.127	8.05829e-20	Pro-inflammatory	Memo1
6.27454e-101	1.25242	0.829	0.473	1.16882e-96	Pro-inflammatory	Cct3
4.75969e-47	1.25196	0.467	0.223	8.86635e-43	Pro-inflammatory	Nsun2
5.77325e-59	1.25137	0.495	0.213	1.07544e-54	Pro-inflammatory	Stx3
4.54086e-46	1.24775	0.426	0.19	8.45871e-42	Pro-inflammatory	Pfdn4
2.37142e-48	1.24734	0.45	0.2	4.41747e-44	Pro-inflammatory	Nolc1
1.98898e-46	1.24308	0.559	0.314	3.70507e-42	Pro-inflammatory	Pdlim5
8.39622e-34	1.24269	0.344	0.159	1.56405e-29	Pro-inflammatory	Dtymk
8.05921e-35	1.24188	0.338	0.151	1.50127e-30	Pro-inflammatory	Atic
5.42027e-150	1.24139	0.97	0.683	1.00969e-145	Pro-inflammatory	Ran
1.70491e-117	1.24104	0.842	0.387	3.1759e-113	Pro-inflammatory	Adam8
1.46488e-97	1.2336	0.886	0.556	2.72878e-93	Pro-inflammatory	Anxa1
2.68498e-29	1.2287	0.306	0.141	5.00158e-25	Pro-inflammatory	Sf3b3
3.08899e-137	1.2287	0.959	0.696	5.75416e-133	Pro-inflammatory	Pdia6
1.27378e-44	1.22377	0.436	0.202	2.3728e-40	Pro-inflammatory	Psme3
5.76578e-62	1.22224	0.574	0.273	1.07405e-57	Pro-inflammatory	Uso1
4.15467e-41	1.21924	0.408	0.188	7.73931e-37	Pro-inflammatory	Pum3
9.63269e-94	1.21924	0.811	0.451	1.79438e-89	Pro-inflammatory	Atp2a2
8.12274e-34	1.21728	0.347	0.16	1.5131e-29	Pro-inflammatory	Chchd4
6.7198e-69	1.2167	0.659	0.336	1.25176e-64	Pro-inflammatory	Sertad1
4.06306e-70	1.21666	0.685	0.362	7.56867e-66	Pro-inflammatory	Rars
1.41978e-54	1.21665	0.492	0.218	2.64477e-50	Pro-inflammatory	Agpat4
2.23988e-66	1.21607	0.586	0.269	4.17245e-62	Pro-inflammatory	Tmem120a
1.66633e-24	1.21428	0.271	0.128	3.10405e-20	Pro-inflammatory	Fkbp5
2.33e-39	1.2142	0.358	0.153	4.34032e-35	Pro-inflammatory	Zswim4
1.39361e-29	1.21413	0.265	0.111	2.59601e-25	Pro-inflammatory	Inf2
1.0318e-109	1.21337	0.876	0.524	1.92203e-105	Pro-inflammatory	Eea1
9.41385e-57	1.21273	0.579	0.295	1.75361e-52	Pro-inflammatory	Prmt1
1.85205e-41	1.21163	0.435	0.209	3.44999e-37	Pro-inflammatory	Slc16a10
3.08866e-43	1.20656	0.438	0.205	5.75356e-39	Pro-inflammatory	Uchl3
1.03645e-112	1.20531	0.75	0.304	1.93071e-108	Pro-inflammatory	Ccr1
9.99487e-38	1.20281	0.412	0.202	1.86184e-33	Pro-inflammatory	Yrdc
3.60124e-28	1.19782	0.268	0.116	6.7084e-24	Pro-inflammatory	Ripk3
4.22896e-81	1.19699	0.762	0.405	7.87771e-77	Pro-inflammatory	Il1rn
5.06955e-115	1.19258	0.964	0.635	9.44356e-111	Pro-inflammatory	Cxcl2
3.25517e-78	1.19235	0.732	0.381	6.06374e-74	Pro-inflammatory	Sh3bp5
7.50759e-22	1.19061	0.283	0.143	1.39851e-17	Pro-inflammatory	Mcm3
1.7343e-22	1.19019	0.255	0.12	3.23066e-18	Pro-inflammatory	Cdc42ep2
2.50039e-79	1.18846	0.78	0.44	4.65773e-75	Pro-inflammatory	Ezr
8.49298e-29	1.18815	0.288	0.129	1.58207e-24	Pro-inflammatory	Slc25a24
4.16365e-53	1.18684	0.518	0.243	7.75604e-49	Pro-inflammatory	Fam162a
2.56211e-56	1.186	0.585	0.299	4.77269e-52	Pro-inflammatory	Nt5dc2
2.41368e-138	1.18438	0.971	0.648	4.49619e-134	Pro-inflammatory	Emp1
1.83533e-54	1.18302	0.629	0.356	3.41886e-50	Pro-inflammatory	Tubb2a
7.05092e-61	1.18034	0.577	0.272	1.31345e-56	Pro-inflammatory	Abcc1
2.46052e-126	1.17734	0.855	0.374	4.58346e-122	Pro-inflammatory	Clec4e
1.11025e-41	1.17661	0.471	0.237	2.06817e-37	Pro-inflammatory	Mybbp1a
1.33737e-28	1.17506	0.298	0.137	2.49126e-24	Pro-inflammatory	Ell
6.96652e-69	1.17295	0.629	0.293	1.29772e-64	Pro-inflammatory	Itga5
5.88332e-86	1.17202	0.798	0.453	1.09594e-81	Pro-inflammatory	Hspa9
4.1071e-78	1.1682	0.741	0.398	7.6507e-74	Pro-inflammatory	Srsf7
6.30563e-30	1.16745	0.308	0.14	1.17461e-25	Pro-inflammatory	Gclc
1.37289e-39	1.16663	0.433	0.213	2.55743e-35	Pro-inflammatory	Gtf3c6
2.07325e-56	1.16405	0.586	0.297	3.86206e-52	Pro-inflammatory	Agpat5
4.62128e-31	1.1639	0.291	0.125	8.60852e-27	Pro-inflammatory	Pgk1
1.97639e-30	1.16282	0.347	0.165	3.68162e-26	Pro-inflammatory	Ednrb
1.85289e-53	1.15801	0.567	0.283	3.45156e-49	Pro-inflammatory	Noct
1.62558e-27	1.15411	0.285	0.129	3.02813e-23	Pro-inflammatory	Kcnab2
6.39182e-57	1.15279	0.711	0.426	1.19067e-52	Pro-inflammatory	Glrx
2.14373e-27	1.15053	0.289	0.132	3.99333e-23	Pro-inflammatory	Sfxn1
3.88547e-24	1.14952	0.283	0.136	7.23786e-20	Pro-inflammatory	Xpot
1.72613e-73	1.14753	0.759	0.448	3.21543e-69	Pro-inflammatory	Sdf2l1
8.87207e-67	1.14482	0.485	0.19	1.65269e-62	Pro-inflammatory	Flrt3
2.20504e-68	1.13933	0.756	0.43	4.10754e-64	Pro-inflammatory	Ddx21
9.23027e-24	1.1367	0.279	0.134	1.71941e-19	Pro-inflammatory	Ptpn23
7.96434e-118	1.13484	0.924	0.549	1.4836e-113	Pro-inflammatory	C5ar1
1.0566e-65	1.13134	0.691	0.364	1.96824e-61	Pro-inflammatory	Eps8
3.267e-32	1.1307	0.379	0.188	6.08576e-28	Pro-inflammatory	Mmadhc
1.00536e-40	1.12943	0.414	0.191	1.87279e-36	Pro-inflammatory	Atp8b4
6.4235e-35	1.12929	0.405	0.198	1.19657e-30	Pro-inflammatory	Whsc1
6.64087e-24	1.12893	0.259	0.119	1.23706e-19	Pro-inflammatory	Lin54
9.5465e-28	1.12753	0.332	0.164	1.77832e-23	Pro-inflammatory	Tom1
1.74404e-54	1.12695	0.603	0.316	3.24879e-50	Pro-inflammatory	Stam2
1.45519e-44	1.12648	0.453	0.211	2.71073e-40	Pro-inflammatory	Slc2a1
2.80609e-24	1.12643	0.285	0.137	5.22719e-20	Pro-inflammatory	Smcr8
3.31067e-64	1.12569	0.689	0.383	6.16711e-60	Pro-inflammatory	Eif3b
9.64243e-32	1.12485	0.371	0.183	1.79619e-27	Pro-inflammatory	Gnl3
2.03636e-22	1.12402	0.258	0.122	3.79333e-18	Pro-inflammatory	Nop16
1.1626e-30	1.12388	0.386	0.199	2.1657e-26	Pro-inflammatory	Sik3
6.02077e-101	1.12348	0.859	0.485	1.12155e-96	Pro-inflammatory	Msr1
2.64349e-116	1.12289	0.92	0.549	4.9243e-112	Pro-inflammatory	Cycs
5.17859e-121	1.12227	0.898	0.461	9.64667e-117	Pro-inflammatory	Clec4d
9.37332e-70	1.12223	0.85	0.588	1.74606e-65	Pro-inflammatory	Ecm1
4.47505e-25	1.12213	0.286	0.136	8.33612e-21	Pro-inflammatory	Metap1
3.57217e-66	1.12191	0.695	0.371	6.65425e-62	Pro-inflammatory	Nus1
5.65797e-20	1.12166	0.253	0.126	1.05397e-15	Pro-inflammatory	Utp6
2.991e-80	1.12105	0.782	0.451	5.57163e-76	Pro-inflammatory	Snrpd1
6.41644e-88	1.12096	0.909	0.63	1.19526e-83	Pro-inflammatory	Cfp
2.94738e-57	1.11924	0.564	0.266	5.49039e-53	Pro-inflammatory	Dnajc21
4.33762e-110	1.11877	0.971	0.74	8.08013e-106	Pro-inflammatory	Dab2
3.5573e-36	1.1178	0.391	0.185	6.62653e-32	Pro-inflammatory	Utp18
8.78213e-58	1.11714	0.674	0.389	1.63594e-53	Pro-inflammatory	Cpd
2.41032e-29	1.11603	0.35	0.172	4.48994e-25	Pro-inflammatory	Timm10
1.79858e-61	1.11251	0.627	0.323	3.3504e-57	Pro-inflammatory	Timm17a
6.57641e-22	1.1087	0.258	0.123	1.22505e-17	Pro-inflammatory	Vkorc1l1
1.35661e-107	1.1085	0.926	0.596	2.52709e-103	Pro-inflammatory	Hnrnpab
3.45586e-49	1.10683	0.517	0.25	6.43758e-45	Pro-inflammatory	Ubash3b
3.47537e-36	1.10552	0.412	0.202	6.47391e-32	Pro-inflammatory	Lyar
5.64016e-144	1.10485	0.991	0.823	1.05065e-139	Pro-inflammatory	Anxa2
2.66971e-33	1.10142	0.4	0.199	4.97313e-29	Pro-inflammatory	Nxpe5
3.48763e-92	1.09975	0.862	0.524	6.49675e-88	Pro-inflammatory	Ostc
4.37002e-35	1.09955	0.395	0.191	8.14048e-31	Pro-inflammatory	E430025E21Rik
6.36658e-40	1.09874	0.462	0.23	1.18597e-35	Pro-inflammatory	Arhgap10
6.90814e-28	1.09757	0.353	0.18	1.28685e-23	Pro-inflammatory	Ruvbl1
5.99912e-39	1.09742	0.445	0.22	1.11752e-34	Pro-inflammatory	Lfng
5.65145e-61	1.09737	0.648	0.329	1.05275e-56	Pro-inflammatory	Ybx3
1.40367e-69	1.09639	0.742	0.429	2.61475e-65	Pro-inflammatory	Nhp2
3.36204e-73	1.09583	0.777	0.439	6.26282e-69	Pro-inflammatory	Syncrip
1.56331e-32	1.09572	0.395	0.198	2.91213e-28	Pro-inflammatory	Pno1
5.20351e-32	1.09554	0.383	0.19	9.6931e-28	Pro-inflammatory	Gas2l1
6.56904e-31	1.09491	0.367	0.181	1.22368e-26	Pro-inflammatory	Sec23b
7.98868e-79	1.09162	0.794	0.47	1.48813e-74	Pro-inflammatory	Lrrc59
1.01073e-17	1.08982	0.344	0.204	1.88278e-13	Pro-inflammatory	Rcan1
3.35036e-31	1.08894	0.367	0.179	6.24105e-27	Pro-inflammatory	Trnau1ap
7.79246e-48	1.08637	0.482	0.224	1.45158e-43	Pro-inflammatory	Srxn1
8.02727e-80	1.08527	0.794	0.453	1.49532e-75	Pro-inflammatory	Capn2
4.92989e-25	1.08503	0.315	0.158	9.18341e-21	Pro-inflammatory	Spire1
1.14328e-22	1.08388	0.315	0.166	2.12971e-18	Pro-inflammatory	Kcnk13
1.47042e-83	1.08269	0.815	0.473	2.7391e-79	Pro-inflammatory	G3bp1
7.23713e-68	1.08043	0.867	0.647	1.34813e-63	Pro-inflammatory	Snx2
8.07295e-66	1.07929	0.938	0.714	1.50383e-61	Pro-inflammatory	Hmox1
1.81264e-35	1.07875	0.414	0.203	3.37658e-31	Pro-inflammatory	Spryd7
1.39125e-26	1.07846	0.28	0.126	2.59162e-22	Pro-inflammatory	Ldlr
3.92104e-30	1.07735	0.352	0.17	7.30411e-26	Pro-inflammatory	Mrps18b
1.25417e-72	1.07642	0.811	0.492	2.33626e-68	Pro-inflammatory	Osbpl8
9.96312e-94	1.07456	0.886	0.604	1.85593e-89	Pro-inflammatory	Cct8
1.04959e-67	1.07349	0.741	0.441	1.95517e-63	Pro-inflammatory	Eif2s1
1.58929e-40	1.071	0.494	0.259	2.96052e-36	Pro-inflammatory	Acat1
1.45942e-31	1.06824	0.386	0.191	2.71861e-27	Pro-inflammatory	Cdk14
7.89945e-99	1.0674	0.911	0.562	1.47151e-94	Pro-inflammatory	Rbpj
2.96979e-55	1.06724	0.632	0.338	5.53213e-51	Pro-inflammatory	Psmd3
6.72513e-22	1.06724	0.288	0.146	1.25276e-17	Pro-inflammatory	Sco2
1.49515e-40	1.06706	0.456	0.222	2.78517e-36	Pro-inflammatory	Xpo1
4.55543e-30	1.06639	0.385	0.198	8.48586e-26	Pro-inflammatory	Dennd4c
7.38765e-22	1.06615	0.276	0.136	1.37617e-17	Pro-inflammatory	Mettl16
5.70673e-25	1.06603	0.317	0.159	1.06305e-20	Pro-inflammatory	Cdt1
1.13491e-36	1.06563	0.624	0.395	2.11411e-32	Pro-inflammatory	Jdp2
2.15666e-57	1.0656	0.652	0.349	4.01743e-53	Pro-inflammatory	Stk40
3.6629e-87	1.06539	0.847	0.508	6.82325e-83	Pro-inflammatory	Dnajb11
3.2979e-38	1.06453	0.432	0.21	6.14333e-34	Pro-inflammatory	Pira2
2.0987e-24	1.06344	0.308	0.153	3.90945e-20	Pro-inflammatory	Pi4ka
5.01222e-66	1.06193	0.738	0.431	9.33677e-62	Pro-inflammatory	Gspt1
2.31438e-44	1.05845	0.47	0.224	4.31122e-40	Pro-inflammatory	Ero1l
1.67712e-88	1.05821	0.903	0.633	3.12414e-84	Pro-inflammatory	Tuba1b
2.97029e-21	1.05796	0.264	0.129	5.53306e-17	Pro-inflammatory	Wdr74
1.43237e-78	1.05772	0.821	0.487	2.66821e-74	Pro-inflammatory	Snrpd3
3.20921e-22	1.0568	0.286	0.143	5.97811e-18	Pro-inflammatory	Pam
6.94472e-24	1.05573	0.283	0.136	1.29366e-19	Pro-inflammatory	Lrpprc
4.03075e-38	1.05551	0.473	0.242	7.50848e-34	Pro-inflammatory	Entpd7
2.27805e-57	1.05368	0.652	0.361	4.24356e-53	Pro-inflammatory	Banf1
5.97396e-25	1.05127	0.333	0.171	1.11283e-20	Pro-inflammatory	Ftsj3
1.43472e-25	1.04872	0.345	0.18	2.67259e-21	Pro-inflammatory	Xpnpep1
2.47075e-59	1.04797	0.67	0.361	4.60252e-55	Pro-inflammatory	B4galt5
1.09663e-22	1.04757	0.297	0.15	2.0428e-18	Pro-inflammatory	Sssca1
5.03717e-23	1.04737	0.289	0.143	9.38324e-19	Pro-inflammatory	Ltv1
5.19586e-51	1.04502	0.6	0.318	9.67885e-47	Pro-inflammatory	Stip1
8.00121e-83	1.04236	0.829	0.492	1.49047e-78	Pro-inflammatory	Rpn1
2.48541e-31	1.04148	0.406	0.209	4.62982e-27	Pro-inflammatory	Kpna1
1.05876e-72	1.04092	0.752	0.386	1.97226e-68	Pro-inflammatory	Nlrp3
6.35065e-29	1.03942	0.341	0.165	1.183e-24	Pro-inflammatory	Rngtt
8.24763e-28	1.03716	0.348	0.173	1.53637e-23	Pro-inflammatory	Ahctf1
1.36746e-41	1.0371	0.523	0.275	2.5473e-37	Pro-inflammatory	Fndc3b
1.51066e-43	1.03708	0.529	0.276	2.81406e-39	Pro-inflammatory	Noc2l
3.66819e-26	1.03551	0.305	0.145	6.83311e-22	Pro-inflammatory	Ttc39b
6.97501e-34	1.03516	0.459	0.246	1.29931e-29	Pro-inflammatory	Parvb
6.09797e-45	1.03498	0.648	0.39	1.13593e-40	Pro-inflammatory	Cd36
2.94073e-71	1.0349	0.765	0.439	5.478e-67	Pro-inflammatory	Adam15
9.73075e-21	1.0317	0.279	0.141	1.81264e-16	Pro-inflammatory	Oxsr1
1.86238e-23	1.03163	0.305	0.153	3.46925e-19	Pro-inflammatory	Nol11
2.52176e-69	1.03137	0.765	0.447	4.69754e-65	Pro-inflammatory	Rexo2
1.27244e-21	1.03056	0.32	0.171	2.3703e-17	Pro-inflammatory	Tmem43
5.91059e-21	1.03016	0.3	0.157	1.10102e-16	Pro-inflammatory	Zfp593
1.12148e-54	1.02964	0.682	0.393	2.08909e-50	Pro-inflammatory	B4galt1
5.52239e-83	1.02947	0.864	0.568	1.02871e-78	Pro-inflammatory	Eif6
1.38602e-75	1.02722	0.823	0.51	2.58188e-71	Pro-inflammatory	Eif4g1
1.05047e-21	1.02676	0.273	0.134	1.95681e-17	Pro-inflammatory	Nme4
2.3701e-77	1.0261	0.761	0.407	4.41502e-73	Pro-inflammatory	Raph1
4.77825e-20	1.02552	0.279	0.143	8.90092e-16	Pro-inflammatory	Orai2
8.68343e-133	1.02535	0.983	0.832	1.61755e-128	Pro-inflammatory	Rps27l
1.55713e-32	1.0248	0.286	0.117	2.90063e-28	Pro-inflammatory	Ltb4r1
1.36962e-112	1.02472	0.958	0.639	2.55133e-108	Pro-inflammatory	Card19
4.14091e-93	1.02463	0.915	0.622	7.71369e-89	Pro-inflammatory	Erh
5.14017e-23	1.02359	0.285	0.139	9.5751e-19	Pro-inflammatory	Psd4
1.70002e-55	1.02317	0.677	0.369	3.16679e-51	Pro-inflammatory	Phlda1
6.2293e-24	1.02288	0.33	0.171	1.16039e-19	Pro-inflammatory	Reps1
6.82087e-83	1.02271	0.845	0.506	1.27059e-78	Pro-inflammatory	Psmd11
4.29682e-23	1.02086	0.315	0.163	8.00411e-19	Pro-inflammatory	Rnf126
1.22264e-43	1.02017	0.55	0.294	2.27753e-39	Pro-inflammatory	Ak6
2.95222e-35	1.01893	0.448	0.232	5.49939e-31	Pro-inflammatory	Dpy30
1.08216e-34	1.01509	0.458	0.242	2.01585e-30	Pro-inflammatory	Npm3
2.84407e-114	1.01495	0.955	0.725	5.29794e-110	Pro-inflammatory	Vcp
1.35164e-44	1.01417	0.529	0.269	2.51783e-40	Pro-inflammatory	Gcsh
2.32932e-20	1.01162	0.276	0.139	4.33905e-16	Pro-inflammatory	1110001J03Rik
1.13142e-67	1.01129	0.782	0.464	2.10761e-63	Pro-inflammatory	Uqcc2
3.44009e-63	1.01121	0.726	0.415	6.4082e-59	Pro-inflammatory	Higd1a
1.17643e-48	1.00998	0.629	0.359	2.19146e-44	Pro-inflammatory	Srsf6
8.59277e-41	1.00863	0.541	0.297	1.60066e-36	Pro-inflammatory	Gtpbp4
7.11006e-22	1.00678	0.288	0.144	1.32446e-17	Pro-inflammatory	Nup54
4.20806e-39	1.00608	0.503	0.264	7.83878e-35	Pro-inflammatory	Stt3b
7.84227e-76	1.00573	0.821	0.478	1.46086e-71	Pro-inflammatory	Flna
1.71449e-26	1.0052	0.347	0.176	3.19375e-22	Pro-inflammatory	Tars
2.89903e-31	1.0047	0.386	0.191	5.40032e-27	Pro-inflammatory	Katnbl1
7.14391e-19	1.00395	0.268	0.139	1.33077e-14	Pro-inflammatory	Pspc1
1.823e-38	1.0039	0.506	0.268	3.39589e-34	Pro-inflammatory	Sgms1
4.18277e-61	1.00376	0.727	0.418	7.79167e-57	Pro-inflammatory	Psmd14
3.42841e-19	1.00366	0.262	0.134	6.38644e-15	Pro-inflammatory	Cpsf3l
9.13521e-111	1.00349	0.968	0.733	1.70171e-106	Pro-inflammatory	Cd44
4.54566e-30	1.00293	0.406	0.212	8.46765e-26	Pro-inflammatory	Ykt6
4.45588e-19	1.00202	0.27	0.139	8.30041e-15	Pro-inflammatory	Slc39a6
8.82147e-77	1.00202	0.839	0.507	1.64326e-72	Pro-inflammatory	Cers2
1.80032e-35	1.00102	0.488	0.265	3.35363e-31	Pro-inflammatory	Rybp
3.63064e-82	1.00094	0.87	0.55	6.76315e-78	Pro-inflammatory	Lat2
6.77175e-39	1.00053	0.505	0.27	1.26144e-34	Pro-inflammatory	Tomm40
3.82456e-43	1.00032	0.545	0.287	7.12438e-39	Pro-inflammatory	Sms
9.49279e-37	1.00002	0.476	0.25	1.76832e-32	Pro-inflammatory	Dhps
4.81719e-25	0.999958	0.335	0.17	8.97346e-21	Pro-inflammatory	Srprb
3.04121e-96	0.999883	0.909	0.607	5.66517e-92	Pro-inflammatory	Tbcb
4.42966e-43	0.999498	0.609	0.36	8.25156e-39	Pro-inflammatory	C1qbp
2.25406e-22	0.999456	0.323	0.172	4.19886e-18	Pro-inflammatory	Ciapin1
7.88461e-54	0.999332	0.652	0.363	1.46874e-49	Pro-inflammatory	Nme2
4.81715e-31	0.999159	0.365	0.175	8.97339e-27	Pro-inflammatory	Zc3h12c
3.71271e-41	0.99877	0.427	0.195	6.91604e-37	Pro-inflammatory	Rab11fip1
1.80623e-100	0.998097	0.955	0.739	3.36465e-96	Pro-inflammatory	Bax
1.15431e-55	0.996612	0.629	0.319	2.15025e-51	Pro-inflammatory	Sh2b2
1.41902e-65	0.99632	0.764	0.433	2.64336e-61	Pro-inflammatory	Fnip2
7.06504e-25	0.996264	0.347	0.181	1.31608e-20	Pro-inflammatory	Nip7
6.06321e-28	0.995521	0.374	0.192	1.12945e-23	Pro-inflammatory	Dcaf13
1.63147e-46	0.995179	0.555	0.284	3.03911e-42	Pro-inflammatory	Exoc5
1.0039e-57	0.993595	0.705	0.399	1.87007e-53	Pro-inflammatory	Morf4l2
2.17649e-114	0.991146	0.982	0.808	4.05437e-110	Pro-inflammatory	Aprt
5.35896e-92	0.991025	0.833	0.437	9.98267e-88	Pro-inflammatory	Emilin2
3.76627e-16	0.990471	0.268	0.148	7.01582e-12	Pro-inflammatory	Gpatch11
5.958e-19	0.989312	0.285	0.151	1.10986e-14	Pro-inflammatory	Emc1
5.11842e-48	0.989236	0.615	0.339	9.5346e-44	Pro-inflammatory	Alcam
1.08796e-25	0.988619	0.389	0.214	2.02664e-21	Pro-inflammatory	Exosc8
8.51559e-43	0.988067	0.602	0.351	1.58628e-38	Pro-inflammatory	Pin1
1.9875e-17	0.987409	0.255	0.133	3.70231e-13	Pro-inflammatory	Uba3
2.70576e-55	0.98736	0.676	0.376	5.0403e-51	Pro-inflammatory	Adssl1
1.06448e-59	0.987194	0.773	0.462	1.98292e-55	Pro-inflammatory	Rgl1
5.04315e-49	0.985729	0.661	0.384	9.39437e-45	Pro-inflammatory	Gas2l3
4.98105e-38	0.98289	0.514	0.278	9.2787e-34	Pro-inflammatory	Ube2j1
3.36028e-30	0.981451	0.408	0.211	6.25954e-26	Pro-inflammatory	Bola3
8.01488e-32	0.979768	0.402	0.203	1.49301e-27	Pro-inflammatory	Bst1
1.0518e-72	0.97958	0.856	0.545	1.95929e-68	Pro-inflammatory	Kras
6.38997e-29	0.97915	0.397	0.206	1.19032e-24	Pro-inflammatory	Rhbdf2
1.67198e-17	0.977547	0.255	0.133	3.11457e-13	Pro-inflammatory	Hspbp1
6.44819e-83	0.977359	0.891	0.555	1.20117e-78	Pro-inflammatory	Map2k3
1.81696e-25	0.97735	0.37	0.198	3.38463e-21	Pro-inflammatory	Fam204a
5.09972e-60	0.976477	0.773	0.476	9.49977e-56	Pro-inflammatory	Psmd12
1.09349e-45	0.975609	0.624	0.355	2.03696e-41	Pro-inflammatory	Mrpl57
3.90997e-20	0.975055	0.285	0.147	7.28349e-16	Pro-inflammatory	Pmpca
1.14874e-26	0.974946	0.359	0.184	2.13988e-22	Pro-inflammatory	Hars
3.03155e-30	0.974878	0.423	0.224	5.64717e-26	Pro-inflammatory	Ganab
1.6553e-23	0.974723	0.361	0.197	3.08349e-19	Pro-inflammatory	Gtf2e2
4.31202e-36	0.97472	0.488	0.259	8.03244e-32	Pro-inflammatory	Yif1a
2.89017e-35	0.973241	0.539	0.312	5.3838e-31	Pro-inflammatory	Pxk
2.32853e-70	0.97206	0.847	0.565	4.33758e-66	Pro-inflammatory	Dnajc3
1.40024e-41	0.971734	0.505	0.255	2.60838e-37	Pro-inflammatory	Spcs3
1.10197e-29	0.971529	0.497	0.296	2.05275e-25	Pro-inflammatory	Pole4
5.75603e-79	0.97103	0.806	0.422	1.07223e-74	Pro-inflammatory	Txnrd1
1.90448e-25	0.970855	0.339	0.171	3.54766e-21	Pro-inflammatory	Nudcd2
4.5842e-51	0.968586	0.688	0.417	8.53945e-47	Pro-inflammatory	Uba1
2.82336e-22	0.967269	0.33	0.176	5.25935e-18	Pro-inflammatory	Wbscr22
1.19175e-39	0.966521	0.538	0.29	2.22e-35	Pro-inflammatory	Txnl4a
4.34312e-51	0.965744	0.656	0.365	8.09036e-47	Pro-inflammatory	Ckap4
1.0983e-23	0.965446	0.326	0.167	2.0459e-19	Pro-inflammatory	Cipc
5.11363e-19	0.965389	0.282	0.149	9.52567e-15	Pro-inflammatory	Farsb
4.78408e-68	0.965365	0.952	0.753	8.91179e-64	Pro-inflammatory	Ier3
4.1604e-21	0.965181	0.306	0.161	7.74999e-17	Pro-inflammatory	Zdhhc18
3.32169e-94	0.965155	0.914	0.587	6.18764e-90	Pro-inflammatory	Hif1a
3.37034e-26	0.963508	0.376	0.198	6.27827e-22	Pro-inflammatory	Zdhhc5
3.5876e-24	0.962092	0.376	0.209	6.68298e-20	Pro-inflammatory	Lars
3.0916e-30	0.961749	0.423	0.223	5.75904e-26	Pro-inflammatory	Psmd9
1.79902e-28	0.961459	0.402	0.212	3.35121e-24	Pro-inflammatory	Zwint
4.30053e-26	0.961006	0.371	0.195	8.01103e-22	Pro-inflammatory	Txndc5
9.71037e-21	0.957655	0.273	0.135	1.80885e-16	Pro-inflammatory	Rapgef1
7.6337e-31	0.956027	0.468	0.261	1.422e-26	Pro-inflammatory	Gnptab
8.24193e-18	0.954958	0.302	0.167	1.53531e-13	Pro-inflammatory	Mllt6
1.18308e-87	0.954708	0.918	0.633	2.20384e-83	Pro-inflammatory	Atp1a1
2.32615e-43	0.954409	0.58	0.317	4.33316e-39	Pro-inflammatory	Slc35b1
8.06149e-24	0.953925	0.367	0.199	1.50169e-19	Pro-inflammatory	1810013L24Rik
2.36062e-23	0.951219	0.364	0.199	4.39736e-19	Pro-inflammatory	Irf2bpl
3.91616e-59	0.951194	0.771	0.47	7.29503e-55	Pro-inflammatory	Fubp1
3.64187e-25	0.947801	0.386	0.212	6.78408e-21	Pro-inflammatory	Pias4
3.17703e-46	0.947416	0.638	0.358	5.91817e-42	Pro-inflammatory	Azin1
2.88105e-18	0.946262	0.268	0.14	5.36681e-14	Pro-inflammatory	Ppie
2.071e-25	0.94411	0.347	0.177	3.85785e-21	Pro-inflammatory	Pde8a
3.41492e-103	0.943223	0.538	0.172	6.36131e-99	Pro-inflammatory	Cxcl3
1.06251e-29	0.942651	0.473	0.269	1.97925e-25	Pro-inflammatory	Impdh2
8.75684e-23	0.942446	0.367	0.203	1.63122e-18	Pro-inflammatory	Mrpl41
3.93506e-40	0.941342	0.603	0.361	7.33022e-36	Pro-inflammatory	Naa15
3.96986e-38	0.941094	0.574	0.333	7.39506e-34	Pro-inflammatory	Cetn3
3.51156e-40	0.940622	0.577	0.329	6.54133e-36	Pro-inflammatory	Lsm6
9.57395e-67	0.940167	0.826	0.54	1.78344e-62	Pro-inflammatory	Cnih4
6.79404e-34	0.937471	0.456	0.239	1.26559e-29	Pro-inflammatory	Acsl4
1.08203e-51	0.937096	0.745	0.472	2.01561e-47	Pro-inflammatory	Cacybp
2.28963e-28	0.935663	0.386	0.198	4.26511e-24	Pro-inflammatory	Nufip1
3.94995e-39	0.93264	0.568	0.326	7.35797e-35	Pro-inflammatory	Nipsnap3b
1.43546e-31	0.932543	0.471	0.26	2.67398e-27	Pro-inflammatory	Gtf2h1
5.67574e-23	0.932085	0.333	0.174	1.05728e-18	Pro-inflammatory	Exosc3
1.12644e-33	0.931654	0.521	0.302	2.09834e-29	Pro-inflammatory	Col4a3bp
9.33102e-36	0.930704	0.529	0.294	1.73818e-31	Pro-inflammatory	Dazap1
1.00751e-21	0.929874	0.329	0.175	1.87679e-17	Pro-inflammatory	Nek6
7.27931e-66	0.929563	0.815	0.519	1.35599e-61	Pro-inflammatory	Snrpf
1.3798e-15	0.929251	0.256	0.14	2.5703e-11	Pro-inflammatory	Pfkl
2.89496e-16	0.926582	0.339	0.207	5.39273e-12	Pro-inflammatory	Rsbn1
2.42956e-34	0.926029	0.508	0.28	4.52578e-30	Pro-inflammatory	Cdk6
1.99125e-82	0.925868	0.892	0.635	3.7093e-78	Pro-inflammatory	Thbs1
1.86026e-24	0.924921	0.409	0.233	3.4653e-20	Pro-inflammatory	Sfmbt1
2.18536e-17	0.924458	0.265	0.14	4.07089e-13	Pro-inflammatory	Golt1b
4.44889e-44	0.923644	0.453	0.211	8.28739e-40	Pro-inflammatory	Mmp19
8.0404e-21	0.921917	0.32	0.171	1.49777e-16	Pro-inflammatory	Hacd2
6.81144e-68	0.921609	0.906	0.678	1.26883e-63	Pro-inflammatory	Metrnl
1.47793e-28	0.921396	0.424	0.23	2.75309e-24	Pro-inflammatory	Rcc2
4.53368e-37	0.921225	0.585	0.345	8.44533e-33	Pro-inflammatory	Tnfrsf11a
2.44505e-45	0.920974	0.639	0.37	4.55464e-41	Pro-inflammatory	Strap
4.30196e-94	0.920553	0.952	0.722	8.01369e-90	Pro-inflammatory	Bzw1
1.8122e-22	0.919475	0.33	0.173	3.37577e-18	Pro-inflammatory	Sfxn3
3.02767e-68	0.919024	0.841	0.521	5.63994e-64	Pro-inflammatory	Hnrnpd
9.75916e-17	0.918626	0.27	0.146	1.81794e-12	Pro-inflammatory	Cdk17
1.19218e-34	0.9182	0.486	0.261	2.22078e-30	Pro-inflammatory	Naa20
3.90368e-95	0.918101	0.948	0.668	7.27177e-91	Pro-inflammatory	Pgam1
1.15746e-81	0.917981	0.92	0.69	2.15611e-77	Pro-inflammatory	Ap2m1
6.10373e-26	0.916656	0.347	0.175	1.137e-21	Pro-inflammatory	Rasa2
8.48752e-24	0.915905	0.388	0.218	1.58106e-19	Pro-inflammatory	Phb
5.91153e-27	0.915885	0.45	0.258	1.1012e-22	Pro-inflammatory	Larp4
6.14463e-41	0.915649	0.602	0.351	1.14462e-36	Pro-inflammatory	Hras
3.61377e-19	0.915578	0.314	0.173	6.73174e-15	Pro-inflammatory	Traf3
2.51009e-15	0.91537	0.255	0.14	4.6758e-11	Pro-inflammatory	Exoc6b
8.59908e-25	0.913804	0.371	0.198	1.60184e-20	Pro-inflammatory	Dars
5.59582e-68	0.91343	0.859	0.58	1.04239e-63	Pro-inflammatory	Ppp4r2
9.44723e-30	0.912736	0.441	0.237	1.75983e-25	Pro-inflammatory	Tcerg1
5.73789e-28	0.912099	0.439	0.245	1.06885e-23	Pro-inflammatory	Rbm27
8.99326e-67	0.910399	0.858	0.581	1.67526e-62	Pro-inflammatory	Etf1
5.85775e-65	0.910228	0.841	0.535	1.09118e-60	Pro-inflammatory	Cdv3
1.18839e-25	0.910075	0.423	0.241	2.21373e-21	Pro-inflammatory	Snx12
7.68853e-22	0.90988	0.348	0.19	1.43222e-17	Pro-inflammatory	Sae1
1.41987e-29	0.909727	0.506	0.304	2.64493e-25	Pro-inflammatory	Rad23a
5.29443e-23	0.909115	0.402	0.231	9.86247e-19	Pro-inflammatory	Vps13c
3.86682e-19	0.908024	0.303	0.163	7.20312e-15	Pro-inflammatory	Rwdd4a
8.2557e-23	0.907752	0.37	0.204	1.53787e-18	Pro-inflammatory	Eif2s3x
1.1159e-121	0.906828	0.995	0.855	2.07869e-117	Pro-inflammatory	Pkm
1.26532e-17	0.906774	0.279	0.149	2.35704e-13	Pro-inflammatory	Trio
5.23758e-104	0.906259	0.992	0.86	9.75656e-100	Pro-inflammatory	Txn1
3.44396e-21	0.905669	0.335	0.181	6.41541e-17	Pro-inflammatory	Cyb5b
1.25863e-53	0.904687	0.685	0.377	2.34459e-49	Pro-inflammatory	Setd8
5.28532e-24	0.904492	0.417	0.24	9.84549e-20	Pro-inflammatory	Rara
7.24194e-35	0.904468	0.541	0.309	1.34903e-30	Pro-inflammatory	Ddb1
2.47141e-30	0.901721	0.526	0.313	4.60375e-26	Pro-inflammatory	2010111I01Rik
1.10605e-39	0.901144	0.608	0.358	2.06035e-35	Pro-inflammatory	Hipk1
2.47996e-35	0.899696	0.544	0.31	4.61966e-31	Pro-inflammatory	Adrm1
1.28097e-25	0.89895	0.403	0.222	2.38618e-21	Pro-inflammatory	Actl6a
1.47014e-27	0.897285	0.448	0.255	2.73858e-23	Pro-inflammatory	Gorasp2
1.7633e-65	0.896451	0.838	0.545	3.28468e-61	Pro-inflammatory	Tceb1
4.55685e-106	0.896368	0.983	0.826	8.48851e-102	Pro-inflammatory	Eif4g2
2.33571e-65	0.896216	0.903	0.643	4.35095e-61	Pro-inflammatory	Rab7b
6.26519e-37	0.895936	0.579	0.339	1.16708e-32	Pro-inflammatory	Glrx5
2.5198e-15	0.895429	0.27	0.151	4.69388e-11	Pro-inflammatory	Ikbke
1.59661e-28	0.893508	0.477	0.277	2.97417e-24	Pro-inflammatory	Fkbp4
5.40048e-19	0.893387	0.305	0.165	1.006e-14	Pro-inflammatory	Bicd2
1.17514e-80	0.893333	0.889	0.557	2.18904e-76	Pro-inflammatory	Sod2
1.12679e-20	0.892635	0.338	0.187	2.09898e-16	Pro-inflammatory	Mlx
3.13461e-19	0.892419	0.309	0.168	5.83916e-15	Pro-inflammatory	Cyp20a1
1.29135e-35	0.892394	0.574	0.34	2.40552e-31	Pro-inflammatory	Siva1
1.29142e-60	0.892161	0.776	0.477	2.40566e-56	Pro-inflammatory	Hsd17b12
6.16214e-44	0.891524	0.782	0.563	1.14788e-39	Pro-inflammatory	Snx6
1.24731e-19	0.891399	0.291	0.151	2.32349e-15	Pro-inflammatory	Txndc11
1.23704e-44	0.890748	0.656	0.391	2.30436e-40	Pro-inflammatory	Mtss1
9.10996e-21	0.890582	0.385	0.226	1.697e-16	Pro-inflammatory	Avpi1
1.086e-14	0.89004	0.283	0.166	2.023e-10	Pro-inflammatory	Usp24
8.93243e-28	0.889857	0.456	0.261	1.66393e-23	Pro-inflammatory	Nsfl1c
2.7483e-34	0.889599	0.541	0.31	5.11954e-30	Pro-inflammatory	Usp14
1.08231e-53	0.888792	0.798	0.528	2.01613e-49	Pro-inflammatory	Rala
9.09705e-56	0.887462	0.777	0.494	1.6946e-51	Pro-inflammatory	Psmc5
8.34272e-55	0.887343	0.797	0.528	1.55408e-50	Pro-inflammatory	Naa50
1.00667e-22	0.886454	0.364	0.199	1.87522e-18	Pro-inflammatory	Farsa
6.52689e-16	0.885512	0.286	0.162	1.21583e-11	Pro-inflammatory	Slc4a2
2.14174e-37	0.882965	0.579	0.341	3.98963e-33	Pro-inflammatory	2310022A10Rik
1.27187e-32	0.882817	0.503	0.281	2.36923e-28	Pro-inflammatory	Cdc34
4.04383e-98	0.882129	0.962	0.757	7.53284e-94	Pro-inflammatory	S100a11
6.18205e-31	0.881877	0.523	0.31	1.15159e-26	Pro-inflammatory	Nfkb2
6.03308e-22	0.881224	0.403	0.236	1.12384e-17	Pro-inflammatory	Bccip
1.31865e-47	0.881192	0.68	0.406	2.45638e-43	Pro-inflammatory	Eif1ax
3.1362e-54	0.880348	0.788	0.512	5.84212e-50	Pro-inflammatory	Nhp2l1
2.89449e-29	0.879974	0.471	0.266	5.39185e-25	Pro-inflammatory	Uba5
8.15766e-99	0.879866	0.962	0.838	1.51961e-94	Pro-inflammatory	Eef1g
5.15503e-30	0.87982	0.467	0.256	9.60279e-26	Pro-inflammatory	Pip5k1a
3.30919e-66	0.878338	0.832	0.523	6.16436e-62	Pro-inflammatory	Psmd2
6.43134e-18	0.878205	0.283	0.151	1.19803e-13	Pro-inflammatory	Ap3m1
1.11143e-108	0.878123	0.995	0.824	2.07038e-104	Pro-inflammatory	Capg
9.36188e-21	0.877986	0.336	0.184	1.74393e-16	Pro-inflammatory	Eftud2
1.41503e-25	0.876596	0.411	0.229	2.63592e-21	Pro-inflammatory	Slc11a2
6.29852e-16	0.875715	0.262	0.142	1.17329e-11	Pro-inflammatory	Clpp
1.49517e-23	0.875138	0.4	0.228	2.78521e-19	Pro-inflammatory	Slc6a8
5.58139e-43	0.874811	0.686	0.425	1.0397e-38	Pro-inflammatory	Kcmf1
3.04335e-21	0.873891	0.397	0.235	5.66914e-17	Pro-inflammatory	Pgs1
1.2059e-108	0.873868	0.988	0.877	2.24635e-104	Pro-inflammatory	Snx3
2.44242e-40	0.873823	0.742	0.512	4.54973e-36	Pro-inflammatory	Atf4
2.17284e-46	0.873312	0.739	0.467	4.04756e-42	Pro-inflammatory	Ywhag
2.47365e-26	0.873258	0.467	0.277	4.60792e-22	Pro-inflammatory	Itsn1
7.13842e-24	0.872806	0.391	0.217	1.32974e-19	Pro-inflammatory	Gars
1.39043e-93	0.872777	0.958	0.795	2.5901e-89	Pro-inflammatory	Atp5g1
6.74477e-21	0.872492	0.395	0.236	1.25642e-16	Pro-inflammatory	Spr
8.6608e-20	0.87166	0.345	0.196	1.61333e-15	Pro-inflammatory	Bcap29
2.48075e-51	0.870679	0.77	0.504	4.62114e-47	Pro-inflammatory	Caprin1
4.75203e-20	0.869116	0.312	0.166	8.85207e-16	Pro-inflammatory	Apex1
1.96408e-60	0.868731	0.855	0.59	3.6587e-56	Pro-inflammatory	Tcp1
1.97339e-60	0.867454	0.83	0.537	3.67603e-56	Pro-inflammatory	Txnl1
6.08901e-16	0.867211	0.279	0.155	1.13426e-11	Pro-inflammatory	Hccs
9.23925e-85	0.866746	0.93	0.738	1.72109e-80	Pro-inflammatory	Abracl
2.71258e-19	0.866591	0.329	0.183	5.05299e-15	Pro-inflammatory	Kif1c
1.46305e-49	0.866297	0.75	0.496	2.72536e-45	Pro-inflammatory	Riok3
6.7381e-24	0.866017	0.417	0.239	1.25517e-19	Pro-inflammatory	Plaa
7.06064e-80	0.865735	0.918	0.655	1.31526e-75	Pro-inflammatory	Vps29
1.15312e-70	0.865641	0.865	0.582	2.14803e-66	Pro-inflammatory	Eno1
6.39378e-25	0.865478	0.497	0.309	1.19103e-20	Pro-inflammatory	Baiap2
1.17913e-65	0.864603	0.914	0.687	2.19649e-61	Pro-inflammatory	Set
9.266e-19	0.864249	0.309	0.168	1.72607e-14	Pro-inflammatory	Abcf2
4.19312e-33	0.863226	0.595	0.364	7.81095e-29	Pro-inflammatory	Lhfpl2
1.63954e-24	0.861091	0.436	0.254	3.05414e-20	Pro-inflammatory	Ube2z
3.20163e-29	0.861063	0.558	0.356	5.964e-25	Pro-inflammatory	Rsl1d1
3.7208e-48	0.860245	0.733	0.467	6.93111e-44	Pro-inflammatory	Atp6v1h
2.37141e-52	0.860073	0.762	0.464	4.41747e-48	Pro-inflammatory	Magt1
3.08356e-76	0.858563	0.905	0.697	5.74406e-72	Pro-inflammatory	Park7
1.39188e-16	0.857864	0.271	0.147	2.5928e-12	Pro-inflammatory	Scamp1
8.29728e-17	0.857254	0.32	0.186	1.54562e-12	Pro-inflammatory	Faf1
2.92966e-58	0.856396	0.836	0.568	5.45737e-54	Pro-inflammatory	Mrpl20
1.23519e-67	0.856239	0.883	0.625	2.3009e-63	Pro-inflammatory	Mfsd1
3.49614e-19	0.855732	0.367	0.216	6.51261e-15	Pro-inflammatory	Fbxw11
1.287e-20	0.853294	0.468	0.303	2.39743e-16	Pro-inflammatory	Pitpnc1
1.43506e-23	0.852677	0.408	0.233	2.67323e-19	Pro-inflammatory	Ncbp2
1.26352e-53	0.85236	0.768	0.493	2.35369e-49	Pro-inflammatory	Psmd7
3.25956e-51	0.852025	0.785	0.513	6.0719e-47	Pro-inflammatory	Surf4
2.93067e-19	0.850577	0.345	0.196	5.45924e-15	Pro-inflammatory	Lsm2
1.18322e-49	0.848315	0.774	0.527	2.2041e-45	Pro-inflammatory	Ube2a
5.83398e-20	0.847361	0.38	0.223	1.08675e-15	Pro-inflammatory	Cltb
7.1158e-52	0.845673	0.815	0.547	1.32553e-47	Pro-inflammatory	Ube2s
2.99386e-25	0.844637	0.417	0.232	5.57696e-21	Pro-inflammatory	Ptpn12
2.0995e-70	0.844432	0.912	0.656	3.91094e-66	Pro-inflammatory	Rab11a
9.33403e-28	0.844418	0.514	0.308	1.73874e-23	Pro-inflammatory	Mphosph10
3.95162e-19	0.843564	0.327	0.181	7.36107e-15	Pro-inflammatory	Ilf2
5.52056e-19	0.843412	0.324	0.179	1.02837e-14	Pro-inflammatory	Hgs
4.21849e-15	0.843094	0.264	0.146	7.85821e-11	Pro-inflammatory	Polr3k
1.4371e-43	0.842273	0.776	0.549	2.67703e-39	Pro-inflammatory	Bin1
1.4011e-101	0.842123	0.967	0.823	2.60998e-97	Pro-inflammatory	Ostf1
4.85846e-31	0.842048	0.564	0.341	9.05034e-27	Pro-inflammatory	Erdr1
1.84202e-19	0.841612	0.379	0.225	3.43132e-15	Pro-inflammatory	Dap3
2.9834e-20	0.840554	0.348	0.195	5.55748e-16	Pro-inflammatory	Mrpl3
1.00959e-30	0.839401	0.523	0.308	1.88067e-26	Pro-inflammatory	Smu1
1.64455e-26	0.838172	0.47	0.276	3.06346e-22	Pro-inflammatory	Smarcc1
7.85833e-44	0.838046	0.708	0.429	1.46385e-39	Pro-inflammatory	Nfkbib
1.0524e-20	0.837769	0.367	0.207	1.96042e-16	Pro-inflammatory	Srsf1
3.43078e-69	0.837383	0.891	0.639	6.39086e-65	Pro-inflammatory	Psmb5
1.6533e-43	0.837036	0.726	0.476	3.07977e-39	Pro-inflammatory	Lasp1
1.59128e-54	0.836982	0.756	0.435	2.96424e-50	Pro-inflammatory	Psmd1
4.43436e-49	0.835633	0.773	0.506	8.26032e-45	Pro-inflammatory	Ptges3
7.56115e-46	0.83471	0.755	0.483	1.40849e-41	Pro-inflammatory	Nrp2
2.68597e-26	0.834687	0.5	0.304	5.00343e-22	Pro-inflammatory	Mrpl15
4.23482e-13	0.833525	0.255	0.147	7.88863e-09	Pro-inflammatory	Nop9
7.83669e-61	0.833158	0.865	0.637	1.45982e-56	Pro-inflammatory	Cct2
1.76611e-15	0.833072	0.309	0.183	3.28991e-11	Pro-inflammatory	Gab1
5.66432e-18	0.832349	0.37	0.225	1.05515e-13	Pro-inflammatory	Egln1
9.66552e-15	0.832135	0.282	0.162	1.80049e-10	Pro-inflammatory	Hipk3
1.64143e-50	0.831718	0.782	0.516	3.05766e-46	Pro-inflammatory	Mrpl54
6.03209e-29	0.831223	0.545	0.337	1.12366e-24	Pro-inflammatory	Lman1
6.99994e-29	0.830685	0.502	0.293	1.30395e-24	Pro-inflammatory	Mrps25
2.68726e-25	0.830394	0.436	0.248	5.00582e-21	Pro-inflammatory	St3gal1
2.01256e-27	0.830358	0.435	0.235	3.74899e-23	Pro-inflammatory	Sestd1
3.18493e-30	0.830347	0.535	0.316	5.93288e-26	Pro-inflammatory	Tardbp
4.84229e-94	0.829972	0.973	0.816	9.02022e-90	Pro-inflammatory	Canx
1.55337e-43	0.829894	0.677	0.401	2.89361e-39	Pro-inflammatory	Tnf
6.10416e-22	0.828771	0.411	0.242	1.13708e-17	Pro-inflammatory	Smarcb1
1.41832e-20	0.827537	0.433	0.27	2.64204e-16	Pro-inflammatory	Snx30
2.73671e-32	0.826888	0.627	0.406	5.09794e-28	Pro-inflammatory	Cdk4
4.1569e-39	0.826545	0.65	0.396	7.74348e-35	Pro-inflammatory	Ufm1
9.33967e-23	0.822859	0.42	0.244	1.73979e-18	Pro-inflammatory	Pofut2
2.36626e-46	0.822604	0.712	0.433	4.40788e-42	Pro-inflammatory	U2af1
8.69577e-37	0.822035	0.598	0.347	1.61985e-32	Pro-inflammatory	Anp32e
9.6314e-25	0.821939	0.473	0.286	1.79414e-20	Pro-inflammatory	Pcna
1.65508e-13	0.821159	0.258	0.148	3.08309e-09	Pro-inflammatory	Wars
2.66422e-25	0.821118	0.438	0.247	4.96291e-21	Pro-inflammatory	Calu
8.99251e-44	0.820896	0.714	0.453	1.67513e-39	Pro-inflammatory	Med28
1.27717e-14	0.819854	0.286	0.166	2.37911e-10	Pro-inflammatory	Hmbs
3.26881e-111	0.819409	0.991	0.864	6.08914e-107	Pro-inflammatory	Pitpna
4.43504e-41	0.819311	0.611	0.344	8.26159e-37	Pro-inflammatory	P4ha1
5.3436e-36	0.818764	0.626	0.386	9.95406e-32	Pro-inflammatory	Chchd1
2.53141e-61	0.818004	0.883	0.661	4.71551e-57	Pro-inflammatory	Timm13
1.38338e-70	0.81726	0.927	0.678	2.57696e-66	Pro-inflammatory	Rbms1
1.37101e-18	0.816442	0.338	0.192	2.55393e-14	Pro-inflammatory	Sdccag3
3.04687e-25	0.816104	0.468	0.276	5.67571e-21	Pro-inflammatory	Uchl5
5.15667e-14	0.815529	0.298	0.18	9.60584e-10	Pro-inflammatory	Tnfaip1
2.69682e-44	0.815445	0.742	0.49	5.02364e-40	Pro-inflammatory	Lsm12
5.05841e-62	0.815364	0.883	0.621	9.42281e-58	Pro-inflammatory	Atp5g3
2.46497e-38	0.815187	0.662	0.414	4.59174e-34	Pro-inflammatory	Gnai3
2.69462e-45	0.814741	0.706	0.422	5.01954e-41	Pro-inflammatory	Man1a
1.90627e-19	0.813297	0.327	0.179	3.551e-15	Pro-inflammatory	2410004B18Rik
8.49106e-23	0.812816	0.439	0.263	1.58171e-18	Pro-inflammatory	Cpne2
1.86783e-47	0.812636	0.77	0.517	3.47939e-43	Pro-inflammatory	Ndufab1
3.8569e-61	0.812487	0.886	0.637	7.18464e-57	Pro-inflammatory	Kif5b
1.79323e-22	0.812447	0.435	0.258	3.34043e-18	Pro-inflammatory	Slmo2
1.26356e-36	0.811826	0.614	0.366	2.35376e-32	Pro-inflammatory	Magoh
2.47514e-14	0.811324	0.283	0.166	4.61069e-10	Pro-inflammatory	Naa35
3.94439e-33	0.811184	0.597	0.368	7.34761e-29	Pro-inflammatory	2610001J05Rik
5.85096e-28	0.811031	0.538	0.336	1.08992e-23	Pro-inflammatory	2025-09-09
2.58352e-22	0.810376	0.412	0.239	4.81258e-18	Pro-inflammatory	Samd4b
6.45735e-40	0.810298	0.682	0.433	1.20288e-35	Pro-inflammatory	Fbl
1.86794e-54	0.809919	0.818	0.551	3.47961e-50	Pro-inflammatory	Ndufa12
2.46561e-18	0.809303	0.358	0.209	4.59293e-14	Pro-inflammatory	Prpf19
8.97169e-15	0.808972	0.279	0.159	1.67125e-10	Pro-inflammatory	Nup153
3.16768e-22	0.808848	0.386	0.216	5.90075e-18	Pro-inflammatory	Afg3l1
7.35401e-20	0.808417	0.406	0.246	1.3699e-15	Pro-inflammatory	Fdx1l
2.48701e-50	0.807819	0.782	0.486	4.63281e-46	Pro-inflammatory	Ndufb6
1.34727e-31	0.807799	0.597	0.376	2.50969e-27	Pro-inflammatory	Mapk1
8.35164e-23	0.807326	0.444	0.267	1.55574e-18	Pro-inflammatory	Plp2
2.7131e-21	0.80703	0.468	0.294	5.05397e-17	Pro-inflammatory	Limd1
1.08178e-30	0.806316	0.577	0.361	2.01514e-26	Pro-inflammatory	Rad23b
2.86486e-16	0.805491	0.317	0.184	5.33666e-12	Pro-inflammatory	Ddx10
3.0753e-16	0.805	0.279	0.155	5.72867e-12	Pro-inflammatory	Fbxo30
3.27372e-19	0.804744	0.465	0.305	6.09828e-15	Pro-inflammatory	Fam107b
2.07186e-71	0.804607	0.967	0.759	3.85947e-67	Pro-inflammatory	Basp1
3.50042e-55	0.804412	0.847	0.598	6.52058e-51	Pro-inflammatory	Psma6
9.32195e-25	0.804247	0.424	0.237	1.73649e-20	Pro-inflammatory	Rps19bp1
2.41199e-14	0.802938	0.271	0.155	4.49306e-10	Pro-inflammatory	Snrnp40
1.44797e-20	0.802723	0.42	0.254	2.69729e-16	Pro-inflammatory	Pop5
2.55657e-19	0.802547	0.364	0.211	4.76239e-15	Pro-inflammatory	Arhgef10l
1.69862e-46	0.802476	0.752	0.485	3.1642e-42	Pro-inflammatory	Psmb7
3.64756e-16	0.802437	0.297	0.168	6.79467e-12	Pro-inflammatory	Phrf1
5.03155e-20	0.801708	0.418	0.254	9.37277e-16	Pro-inflammatory	Anxa11
1.2407e-46	0.801402	0.824	0.58	2.31118e-42	Pro-inflammatory	Fus
1.66238e-24	0.800926	0.482	0.293	3.09669e-20	Pro-inflammatory	Rapgef2
2.56923e-16	0.800841	0.341	0.205	4.78596e-12	Pro-inflammatory	Phf10
6.84695e-57	0.80036	0.941	0.743	1.27545e-52	Pro-inflammatory	Cdkn1a
5.63892e-20	0.800335	0.383	0.224	1.05042e-15	Pro-inflammatory	Mtx2
9.30858e-34	0.800244	0.633	0.399	1.734e-29	Pro-inflammatory	Elavl1
9.44654e-40	0.800231	0.694	0.447	1.7597e-35	Pro-inflammatory	Psmd6
5.05488e-72	0.800159	0.939	0.726	9.41623e-68	Pro-inflammatory	Vapa
1.7587e-23	0.799967	0.426	0.247	3.27611e-19	Pro-inflammatory	Plagl2
1.60714e-72	0.799851	0.967	0.831	2.99377e-68	Pro-inflammatory	Cd14
4.17349e-78	0.799788	0.947	0.751	7.77437e-74	Pro-inflammatory	Psma3
9.55452e-13	0.79969	0.28	0.17	1.77982e-08	Pro-inflammatory	Lrp12
2.2393e-24	0.799651	0.456	0.271	4.17137e-20	Pro-inflammatory	Nup50
8.86031e-47	0.799047	0.776	0.509	1.6505e-42	Pro-inflammatory	Lsm4
5.30473e-20	0.798859	0.367	0.21	9.88165e-16	Pro-inflammatory	Hk3
2.69124e-15	0.798714	0.314	0.185	5.01325e-11	Pro-inflammatory	Dock7
3.37379e-24	0.798625	0.409	0.227	6.2847e-20	Pro-inflammatory	Rab3gap2
2.16687e-17	0.798608	0.329	0.188	4.03644e-13	Pro-inflammatory	Rlf
3.58877e-21	0.798589	0.409	0.242	6.68516e-17	Pro-inflammatory	Esf1
9.82402e-33	0.798501	0.644	0.419	1.83002e-28	Pro-inflammatory	Lpxn
8.88329e-14	0.798317	0.255	0.143	1.65478e-09	Pro-inflammatory	Rpf2
8.2886e-23	0.798068	0.439	0.259	1.544e-18	Pro-inflammatory	Uhrf1bp1l
9.26654e-31	0.79789	0.567	0.343	1.72617e-26	Pro-inflammatory	Glrx2
1.67449e-24	0.797808	0.512	0.326	3.11923e-20	Pro-inflammatory	Wdfy1
8.18081e-12	0.797789	0.256	0.154	1.52392e-07	Pro-inflammatory	Tbcc
7.72396e-28	0.796962	0.544	0.335	1.43882e-23	Pro-inflammatory	Sel1l
1.2131e-17	0.796529	0.345	0.202	2.25977e-13	Pro-inflammatory	Tmem183a
3.63044e-52	0.79614	0.838	0.587	6.76277e-48	Pro-inflammatory	Vps35
2.41361e-39	0.795743	0.735	0.502	4.49607e-35	Pro-inflammatory	Hnrnpu
8.44276e-27	0.795743	0.536	0.332	1.57272e-22	Pro-inflammatory	Rab6a
3.04847e-30	0.795445	0.63	0.428	5.6787e-26	Pro-inflammatory	Ptbp1
4.18328e-17	0.795182	0.344	0.203	7.79262e-13	Pro-inflammatory	Ddx18
9.09202e-21	0.794969	0.386	0.225	1.69366e-16	Pro-inflammatory	Foxn2
5.07399e-26	0.794945	0.514	0.318	9.45183e-22	Pro-inflammatory	1810043H04Rik
2.53482e-23	0.794891	0.474	0.29	4.72187e-19	Pro-inflammatory	Cpsf2
1.05468e-28	0.794697	0.576	0.369	1.96466e-24	Pro-inflammatory	Mrpl12
9.37366e-14	0.79397	0.3	0.182	1.74613e-09	Pro-inflammatory	Osbp
1.57865e-53	0.79355	0.836	0.579	2.94072e-49	Pro-inflammatory	Hspa4
3.34043e-17	0.792942	0.362	0.218	6.22256e-13	Pro-inflammatory	Mfhas1
2.99606e-14	0.792906	0.273	0.156	5.58106e-10	Pro-inflammatory	0610037L13Rik
7.08707e-27	0.792818	0.517	0.32	1.32018e-22	Pro-inflammatory	Lrrc58
1.31269e-48	0.792257	0.811	0.558	2.44528e-44	Pro-inflammatory	Vimp
2.94156e-15	0.791888	0.32	0.191	5.47954e-11	Pro-inflammatory	Ddx27
4.1232e-35	0.791073	0.711	0.481	7.68069e-31	Pro-inflammatory	Ahsa1
1.36275e-20	0.790844	0.444	0.278	2.53854e-16	Pro-inflammatory	Dera
5.50309e-17	0.790819	0.38	0.234	1.02512e-12	Pro-inflammatory	Nsmce1
3.29277e-34	0.790524	0.615	0.378	6.13377e-30	Pro-inflammatory	Psmc1
1.2122e-13	0.790198	0.267	0.154	2.25809e-09	Pro-inflammatory	Hdac2
3.17395e-48	0.790071	0.82	0.559	5.91243e-44	Pro-inflammatory	Dtnbp1
8.38472e-61	0.789834	0.842	0.535	1.56191e-56	Pro-inflammatory	Eif4e
2.29841e-13	0.789636	0.292	0.177	4.28148e-09	Pro-inflammatory	Usp5
3.52618e-51	0.789564	0.839	0.587	6.56856e-47	Pro-inflammatory	Pdcd5
8.62255e-18	0.7894	0.342	0.198	1.60621e-13	Pro-inflammatory	Sike1
3.60996e-45	0.789368	0.783	0.55	6.72464e-41	Pro-inflammatory	Cct7
3.19961e-62	0.789218	0.939	0.795	5.96023e-58	Pro-inflammatory	Tagln2
2.36547e-24	0.78901	0.467	0.279	4.4064e-20	Pro-inflammatory	Zbtb8os
1.11099e-32	0.789003	0.617	0.396	2.06956e-28	Pro-inflammatory	Grpel1
1.89408e-16	0.788955	0.342	0.206	3.52829e-12	Pro-inflammatory	Slc27a1
2.77418e-56	0.78874	0.883	0.648	5.16775e-52	Pro-inflammatory	Mif
2.82142e-12	0.788621	0.288	0.178	5.25574e-08	Pro-inflammatory	Nudt3
4.35715e-30	0.787915	0.55	0.328	8.11649e-26	Pro-inflammatory	Hip1
4.19537e-21	0.787886	0.348	0.19	7.81514e-17	Pro-inflammatory	Gpd2
7.13529e-30	0.786847	0.532	0.31	1.32916e-25	Pro-inflammatory	Atf1
1.89581e-25	0.786555	0.508	0.315	3.53151e-21	Pro-inflammatory	Imp4
1.61087e-31	0.785999	0.571	0.342	3.00073e-27	Pro-inflammatory	Ugp2
9.69568e-18	0.785759	0.371	0.222	1.80611e-13	Pro-inflammatory	Pilra
7.8766e-32	0.784561	0.608	0.38	1.46725e-27	Pro-inflammatory	Pacsin2
3.38623e-27	0.784422	0.556	0.35	6.30788e-23	Pro-inflammatory	Gtf2b
3.4586e-55	0.784221	0.806	0.494	6.44268e-51	Pro-inflammatory	Vat1
7.33782e-13	0.783917	0.253	0.146	1.36689e-08	Pro-inflammatory	C1galt1
3.27819e-18	0.783716	0.361	0.211	6.10661e-14	Pro-inflammatory	Agps
1.62038e-13	0.783111	0.285	0.169	3.01845e-09	Pro-inflammatory	Tpcn2
7.04431e-15	0.78224	0.268	0.149	1.31221e-10	Pro-inflammatory	Sf3a2
3.12976e-32	0.781501	0.6	0.369	5.83013e-28	Pro-inflammatory	Sec13
7.79118e-29	0.780933	0.555	0.342	1.45134e-24	Pro-inflammatory	Celf1
9.14112e-31	0.780916	0.597	0.377	1.70281e-26	Pro-inflammatory	Tmem126a
2.07971e-27	0.780847	0.548	0.344	3.87408e-23	Pro-inflammatory	Dhx15
3.73382e-22	0.780091	0.389	0.216	6.95536e-18	Pro-inflammatory	Tmem248
1.48206e-38	0.779987	0.694	0.443	2.76079e-34	Pro-inflammatory	Lrrfip2
8.31061e-24	0.779699	0.502	0.31	1.5481e-19	Pro-inflammatory	Slc39a7
4.98572e-23	0.779543	0.474	0.293	9.2874e-19	Pro-inflammatory	Nubp1
8.78852e-13	0.779214	0.286	0.174	1.63712e-08	Pro-inflammatory	Mrps10
1.40673e-51	0.778582	0.905	0.727	2.62046e-47	Pro-inflammatory	BC005537
4.58442e-18	0.777461	0.353	0.205	8.53987e-14	Pro-inflammatory	Elp5
8.16912e-18	0.77744	0.374	0.225	1.52174e-13	Pro-inflammatory	Comtd1
2.81605e-27	0.776828	0.492	0.287	5.24573e-23	Pro-inflammatory	Impact
3.96392e-17	0.776634	0.33	0.19	7.38398e-13	Pro-inflammatory	Thoc6
2.46622e-12	0.776047	0.261	0.154	4.59408e-08	Pro-inflammatory	Ppil3
6.37931e-12	0.775464	0.25	0.147	1.18834e-07	Pro-inflammatory	Seh1l
2.68942e-44	0.774006	0.718	0.433	5.00984e-40	Pro-inflammatory	Plaur
1.33958e-80	0.77387	0.967	0.82	2.49536e-76	Pro-inflammatory	Eif3a
1.75694e-38	0.773678	0.706	0.452	3.27283e-34	Pro-inflammatory	Pfdn2
4.46692e-15	0.772962	0.317	0.188	8.32097e-11	Pro-inflammatory	Slc38a7
1.70128e-14	0.772137	0.3	0.177	3.16914e-10	Pro-inflammatory	Lypla1
3.12468e-18	0.772084	0.362	0.213	5.82066e-14	Pro-inflammatory	Spns1
1.10256e-13	0.771977	0.258	0.146	2.05384e-09	Pro-inflammatory	Me2
5.04469e-69	0.771588	0.935	0.688	9.39725e-65	Pro-inflammatory	Snrpb
7.48942e-44	0.771426	0.768	0.513	1.39513e-39	Pro-inflammatory	Eif1a
8.56395e-28	0.771163	0.502	0.294	1.59529e-23	Pro-inflammatory	Pdcl3
4.78402e-34	0.77102	0.682	0.454	8.91167e-30	Pro-inflammatory	Psmc4
1.97581e-57	0.770732	0.874	0.609	3.68054e-53	Pro-inflammatory	Ndufc1
7.89587e-19	0.769709	0.371	0.217	1.47084e-14	Pro-inflammatory	Cbfb
7.01201e-32	0.769447	0.592	0.363	1.3062e-27	Pro-inflammatory	Gch1
1.25959e-76	0.769349	0.974	0.822	2.34636e-72	Pro-inflammatory	Ldha
3.00793e-28	0.76927	0.565	0.352	5.60317e-24	Pro-inflammatory	Kdelr2
8.81172e-17	0.76927	0.361	0.218	1.64145e-12	Pro-inflammatory	Prpf31
7.67672e-19	0.76927	0.379	0.224	1.43002e-14	Pro-inflammatory	Pop7
1.08469e-50	0.769032	0.827	0.573	2.02055e-46	Pro-inflammatory	Mrps14
7.83354e-62	0.768964	0.911	0.632	1.45923e-57	Pro-inflammatory	Cflar
1.3544e-19	0.768859	0.402	0.239	2.52298e-15	Pro-inflammatory	Dohh
1.06949e-12	0.768584	0.258	0.15	1.99225e-08	Pro-inflammatory	Ppp4r1
2.96775e-60	0.768307	0.886	0.673	5.52832e-56	Pro-inflammatory	Ube2i
2.70619e-23	0.76696	0.461	0.274	5.04109e-19	Pro-inflammatory	Znrf1
1.67125e-22	0.766936	0.459	0.277	3.1132e-18	Pro-inflammatory	Cnih1
5.65846e-54	0.766219	0.865	0.587	1.05406e-49	Pro-inflammatory	Smarca5
2.45638e-31	0.765469	0.579	0.344	4.57575e-27	Pro-inflammatory	Errfi1
3.67316e-14	0.765434	0.308	0.185	6.84237e-10	Pro-inflammatory	Gpat4
1.88933e-37	0.765239	0.726	0.481	3.51944e-33	Pro-inflammatory	Ets2
1.20981e-24	0.765199	0.408	0.223	2.25364e-20	Pro-inflammatory	Tes
4.29259e-55	0.764891	0.861	0.602	7.99623e-51	Pro-inflammatory	Mdh2
3.99496e-21	0.764509	0.47	0.296	7.44182e-17	Pro-inflammatory	Kpna3
1.37397e-65	0.764113	0.926	0.701	2.55944e-61	Pro-inflammatory	2025-09-07
5.14473e-30	0.763837	0.582	0.358	9.5836e-26	Pro-inflammatory	Suclg1
1.18119e-18	0.763708	0.412	0.255	2.20032e-14	Pro-inflammatory	Lsm5
5.13965e-19	0.763458	0.491	0.331	9.57414e-15	Pro-inflammatory	Tulp4
6.9796e-59	0.76331	0.906	0.692	1.30016e-54	Pro-inflammatory	Cct5
3.17428e-26	0.763039	0.518	0.316	5.91305e-22	Pro-inflammatory	Oat
7.5595e-13	0.762449	0.283	0.171	1.40818e-08	Pro-inflammatory	Rce1
1.90316e-20	0.762424	0.424	0.257	3.54521e-16	Pro-inflammatory	Ngdn
5.62006e-21	0.76225	0.444	0.273	1.04691e-16	Pro-inflammatory	Slbp
1.51635e-26	0.761826	0.541	0.337	2.82465e-22	Pro-inflammatory	Polr2c
7.64098e-21	0.76176	0.47	0.299	1.42336e-16	Pro-inflammatory	Dda1
5.38258e-18	0.761468	0.358	0.21	1.00267e-13	Pro-inflammatory	Htt
3.60644e-26	0.761079	0.505	0.302	6.71808e-22	Pro-inflammatory	Tatdn2
4.2026e-15	0.761062	0.312	0.184	7.82861e-11	Pro-inflammatory	Eci1
8.44463e-38	0.760854	0.717	0.48	1.57307e-33	Pro-inflammatory	Polr2f
5.37079e-29	0.760623	0.547	0.331	1.00047e-24	Pro-inflammatory	Stt3a
8.94621e-23	0.760553	0.498	0.318	1.6665e-18	Pro-inflammatory	U2af2
5.47398e-18	0.760441	0.388	0.237	1.01969e-13	Pro-inflammatory	Clns1a
1.44689e-28	0.760076	0.592	0.377	2.69527e-24	Pro-inflammatory	Snx8
5.93841e-56	0.759006	0.895	0.685	1.10621e-51	Pro-inflammatory	Rab1a
2.6982e-30	0.758403	0.57	0.342	5.02621e-26	Pro-inflammatory	Ndfip2
1.66241e-22	0.758341	0.502	0.319	3.09673e-18	Pro-inflammatory	Slc38a1
7.56618e-28	0.758299	0.294	0.129	1.40943e-23	Pro-inflammatory	Uck2
1.69127e-14	0.758238	0.298	0.176	3.1505e-10	Pro-inflammatory	Ppp6r3
5.0304e-26	0.758226	0.527	0.322	9.37063e-22	Pro-inflammatory	Pa2g4
1.6866e-65	0.758003	0.903	0.646	3.14181e-61	Pro-inflammatory	Itgam
1.50592e-11	0.757997	0.258	0.155	2.80523e-07	Pro-inflammatory	Anapc1
3.25277e-18	0.756873	0.388	0.235	6.05927e-14	Pro-inflammatory	Mta2
7.57936e-36	0.75668	0.668	0.421	1.41188e-31	Pro-inflammatory	Ppp1r2
6.59629e-54	0.756312	0.859	0.646	1.22876e-49	Pro-inflammatory	Mrpl33
3.07217e-15	0.754546	0.32	0.19	5.72283e-11	Pro-inflammatory	Cep83
1.22721e-37	0.754541	0.738	0.519	2.28604e-33	Pro-inflammatory	Psmd13
1.31314e-11	0.753883	0.252	0.15	2.44612e-07	Pro-inflammatory	St6gal1
3.6381e-25	0.753853	0.494	0.298	6.77705e-21	Pro-inflammatory	Kpnb1
1.47557e-19	0.753559	0.414	0.252	2.74869e-15	Pro-inflammatory	Adam9
2.50661e-13	0.752756	0.291	0.175	4.66931e-09	Pro-inflammatory	Smn1
1.82027e-20	0.752456	0.453	0.285	3.3908e-16	Pro-inflammatory	Kif2a
9.38278e-17	0.752337	0.364	0.219	1.74782e-12	Pro-inflammatory	Rps6ka3
8.32218e-24	0.752094	0.505	0.317	1.55026e-19	Pro-inflammatory	Gtf2f1
5.99297e-62	0.752026	0.892	0.687	1.11637e-57	Pro-inflammatory	Psmb2
3.08485e-25	0.751938	0.542	0.343	5.74645e-21	Pro-inflammatory	Vps36
1.44844e-33	0.751867	0.642	0.395	2.69816e-29	Pro-inflammatory	Nfkbie
2.35193e-17	0.751496	0.4	0.25	4.38118e-13	Pro-inflammatory	Ipo7
1.25361e-14	0.750308	0.289	0.167	2.33522e-10	Pro-inflammatory	Wdfy4
1.18847e-42	0.749974	0.821	0.595	2.21387e-38	Pro-inflammatory	Zbtb7a
4.09689e-35	0.749919	0.695	0.46	7.63169e-31	Pro-inflammatory	Rbm47
6.55144e-13	0.749818	0.292	0.177	1.2204e-08	Pro-inflammatory	Kars
9.21502e-30	0.749444	0.602	0.384	1.71657e-25	Pro-inflammatory	Ddx46
9.61914e-37	0.749308	0.714	0.47	1.79185e-32	Pro-inflammatory	Nras
7.3351e-13	0.749142	0.282	0.169	1.36638e-08	Pro-inflammatory	Wdr81
1.49754e-32	0.748906	0.633	0.399	2.78962e-28	Pro-inflammatory	Fam20c
3.52102e-66	0.748796	0.921	0.724	6.55896e-62	Pro-inflammatory	Psma2
7.11225e-19	0.748671	0.42	0.26	1.32487e-14	Pro-inflammatory	Gmps
1.04346e-16	0.748589	0.392	0.246	1.94375e-12	Pro-inflammatory	Mapk1ip1l
7.98216e-40	0.748437	0.748	0.518	1.48692e-35	Pro-inflammatory	Fam104a
3.10416e-20	0.748166	0.426	0.257	5.78242e-16	Pro-inflammatory	Smim3
2.95383e-73	0.747948	0.961	0.754	5.50239e-69	Pro-inflammatory	Ppp2ca
3.81448e-27	0.747027	0.506	0.301	7.10561e-23	Pro-inflammatory	Tnip1
2.8839e-14	0.74687	0.312	0.187	5.37213e-10	Pro-inflammatory	Sphk2
2.88949e-12	0.746833	0.268	0.16	5.38254e-08	Pro-inflammatory	Nudt5
7.91782e-20	0.746038	0.417	0.249	1.47493e-15	Pro-inflammatory	Snrnp200
1.19045e-22	0.745767	0.509	0.325	2.21758e-18	Pro-inflammatory	Rab22a
3.13882e-17	0.74555	0.403	0.257	5.847e-13	Pro-inflammatory	Stoml2
1.39943e-42	0.745235	0.77	0.529	2.60686e-38	Pro-inflammatory	Gtf2h5
6.81841e-68	0.74486	0.952	0.753	1.27013e-63	Pro-inflammatory	Tomm20
2.72462e-13	0.744638	0.292	0.176	5.07543e-09	Pro-inflammatory	Brix1
4.56366e-17	0.744546	0.358	0.213	8.50118e-13	Pro-inflammatory	Ubfd1
7.81283e-28	0.744482	0.602	0.393	1.45537e-23	Pro-inflammatory	Emg1
2.06348e-63	0.744414	0.938	0.717	3.84386e-59	Pro-inflammatory	Gna13
5.75819e-32	0.744012	0.655	0.432	1.07264e-27	Pro-inflammatory	Erp44
7.54701e-17	0.743962	0.379	0.233	1.40586e-12	Pro-inflammatory	Tuba1a
1.93758e-31	0.743885	0.647	0.429	3.60933e-27	Pro-inflammatory	Mtch2
5.34728e-46	0.743788	0.794	0.543	9.96091e-42	Pro-inflammatory	Mydgf
4.90183e-79	0.743058	0.973	0.833	9.13113e-75	Pro-inflammatory	App
1.07899e-13	0.742798	0.288	0.17	2.00994e-09	Pro-inflammatory	Cisd1
4.2225e-16	0.742036	0.364	0.223	7.86568e-12	Pro-inflammatory	Timm50
1.5176e-20	0.741159	0.436	0.265	2.82699e-16	Pro-inflammatory	Sec22b
2.48937e-15	0.741037	0.329	0.196	4.63721e-11	Pro-inflammatory	Mak16
9.0814e-35	0.740965	0.656	0.41	1.69168e-30	Pro-inflammatory	Ube2j2
1.76635e-15	0.740919	0.336	0.202	3.29035e-11	Pro-inflammatory	Slc4a7
1.22549e-31	0.740908	0.652	0.426	2.28285e-27	Pro-inflammatory	Cdc42se1
2.99854e-19	0.740416	0.423	0.259	5.58568e-15	Pro-inflammatory	Aggf1
2.65232e-41	0.739719	0.773	0.534	4.94074e-37	Pro-inflammatory	Sf3b6
2.14723e-11	0.739047	0.283	0.178	3.99987e-07	Pro-inflammatory	Vac14
1.42549e-11	0.738897	0.285	0.178	2.65541e-07	Pro-inflammatory	Shoc2
1.09647e-26	0.738771	0.506	0.299	2.0425e-22	Pro-inflammatory	Pak1ip1
7.83076e-19	0.73832	0.432	0.273	1.45871e-14	Pro-inflammatory	Abl2
4.18852e-35	0.737655	0.7	0.452	7.80238e-31	Pro-inflammatory	Larp4b
3.30248e-25	0.73748	0.55	0.352	6.15185e-21	Pro-inflammatory	Rab32
8.24599e-31	0.737369	0.664	0.462	1.53606e-26	Pro-inflammatory	Dnajc19
1.92659e-22	0.737356	0.476	0.292	3.58885e-18	Pro-inflammatory	Vav3
6.8752e-15	0.737328	0.341	0.21	1.28071e-10	Pro-inflammatory	Wdr18
7.91017e-16	0.736431	0.358	0.221	1.47351e-11	Pro-inflammatory	Klf7
1.15138e-12	0.735662	0.282	0.17	2.14479e-08	Pro-inflammatory	Eif2b5
1.3961e-13	0.735406	0.295	0.176	2.60065e-09	Pro-inflammatory	Sec24c
3.72154e-20	0.7349	0.468	0.295	6.93249e-16	Pro-inflammatory	Rnf4
1.03503e-13	0.733833	0.274	0.158	1.92806e-09	Pro-inflammatory	Zak
6.81717e-16	0.733765	0.342	0.206	1.2699e-11	Pro-inflammatory	Gtf2f2
4.42094e-21	0.73254	0.471	0.298	8.23533e-17	Pro-inflammatory	Got2
1.75173e-30	0.732075	0.668	0.449	3.26313e-26	Pro-inflammatory	Cyc1
2.30254e-21	0.731473	0.52	0.347	4.28916e-17	Pro-inflammatory	Tmx1
1.32489e-21	0.73126	0.526	0.347	2.46801e-17	Pro-inflammatory	Mlec
5.31537e-80	0.731119	0.971	0.841	9.90148e-76	Pro-inflammatory	Hnrnpf
1.31667e-22	0.730717	0.482	0.294	2.45269e-18	Pro-inflammatory	Larp1
5.41727e-64	0.730145	0.952	0.756	1.00913e-59	Pro-inflammatory	Ap2s1
4.11157e-58	0.729687	0.921	0.718	7.65904e-54	Pro-inflammatory	Sfpq
2.83022e-27	0.729244	0.652	0.442	5.27214e-23	Pro-inflammatory	Eif3j1
1.75504e-12	0.728664	0.279	0.168	3.26929e-08	Pro-inflammatory	Rae1
3.09959e-24	0.728616	0.485	0.294	5.77391e-20	Pro-inflammatory	Gpr35
1.4491e-43	0.728552	0.808	0.58	2.69939e-39	Pro-inflammatory	Sf3b5
9.25532e-37	0.728058	0.739	0.508	1.72408e-32	Pro-inflammatory	Rbm8a
5.4504e-25	0.727535	0.574	0.376	1.0153e-20	Pro-inflammatory	Sf1
3.53143e-16	0.727373	0.361	0.219	6.57834e-12	Pro-inflammatory	Usp4
7.25394e-11	0.72662	0.261	0.161	1.35126e-06	Pro-inflammatory	Cand1
1.43908e-28	0.726367	0.562	0.341	2.68072e-24	Pro-inflammatory	Smg1
1.26578e-16	0.725892	0.353	0.21	2.35789e-12	Pro-inflammatory	Preb
1.09896e-20	0.7258	0.477	0.305	2.04714e-16	Pro-inflammatory	Nudt21
7.93761e-12	0.725423	0.295	0.185	1.47862e-07	Pro-inflammatory	Plau
7.94947e-25	0.723558	0.515	0.317	1.48083e-20	Pro-inflammatory	Api5
1.18019e-22	0.722299	0.491	0.304	2.19846e-18	Pro-inflammatory	Senp6
2.71135e-12	0.72229	0.261	0.153	5.0507e-08	Pro-inflammatory	Ubap2
1.24109e-56	0.722189	0.9	0.695	2.3119e-52	Pro-inflammatory	Psmb3
1.013e-60	0.721495	0.935	0.755	1.88702e-56	Pro-inflammatory	Hn1
1.04644e-25	0.721087	0.565	0.36	1.94931e-21	Pro-inflammatory	Hypk
5.41608e-32	0.720204	0.736	0.523	1.00891e-27	Pro-inflammatory	Hdgf
1.00982e-25	0.720095	0.556	0.354	1.8811e-21	Pro-inflammatory	Arcn1
4.68205e-27	0.720002	0.555	0.343	8.72172e-23	Pro-inflammatory	Hnrnph1
6.96757e-60	0.719124	0.908	0.697	1.29792e-55	Pro-inflammatory	Srsf3
9.68344e-36	0.719033	0.72	0.482	1.80383e-31	Pro-inflammatory	Tsn
2.09064e-17	0.718808	0.409	0.257	3.89445e-13	Pro-inflammatory	2510039O18Rik
1.94364e-20	0.71877	0.402	0.235	3.62061e-16	Pro-inflammatory	Ankrd33b
4.51068e-18	0.718314	0.445	0.286	8.4025e-14	Pro-inflammatory	Ythdf2
7.59942e-26	0.718058	0.536	0.333	1.41562e-21	Pro-inflammatory	Prrc2a
3.57143e-19	0.717986	0.429	0.266	6.65286e-15	Pro-inflammatory	Gclm
1.398e-16	0.71783	0.35	0.208	2.6042e-12	Pro-inflammatory	Carhsp1
1.5614e-20	0.717449	0.418	0.247	2.90858e-16	Pro-inflammatory	Galnt6
8.71166e-72	0.717344	0.953	0.824	1.62281e-67	Pro-inflammatory	Ndufb8
1.56974e-29	0.716304	0.686	0.475	2.92412e-25	Pro-inflammatory	Camk2d
4.96345e-13	0.716195	0.327	0.207	9.24592e-09	Pro-inflammatory	Nol12
4.39214e-27	0.715933	0.585	0.38	8.18168e-23	Pro-inflammatory	Emc2
2.29142e-14	0.715237	0.35	0.218	4.26846e-10	Pro-inflammatory	Appbp2
3.95863e-25	0.714203	0.533	0.33	7.37413e-21	Pro-inflammatory	Usp7
1.17593e-24	0.713933	0.561	0.362	2.19052e-20	Pro-inflammatory	Slc31a1
1.66936e-10	0.713787	0.273	0.173	3.10969e-06	Pro-inflammatory	Mrpl39
2.09936e-32	0.712778	0.676	0.45	3.91068e-28	Pro-inflammatory	Coro1c
4.04367e-65	0.712222	0.939	0.776	7.53255e-61	Pro-inflammatory	Gnb1
1.65697e-30	0.712147	0.664	0.441	3.08661e-26	Pro-inflammatory	Commd4
2.11222e-14	0.711855	0.336	0.205	3.93465e-10	Pro-inflammatory	Nr4a3
1.96385e-17	0.710972	0.444	0.293	3.65825e-13	Pro-inflammatory	Ppp6c
1.37527e-12	0.710854	0.309	0.192	2.56186e-08	Pro-inflammatory	Nup88
8.49798e-14	0.710329	0.292	0.172	1.583e-09	Pro-inflammatory	Ergic1
2.43272e-35	0.710079	0.72	0.48	4.53167e-31	Pro-inflammatory	Dync1h1
1.20281e-32	0.710071	0.689	0.456	2.2406e-28	Pro-inflammatory	Actn4
1.07208e-31	0.710042	0.712	0.493	1.99706e-27	Pro-inflammatory	Map7d1
1.82062e-12	0.709973	0.283	0.172	3.39144e-08	Pro-inflammatory	Sirt1
1.04028e-15	0.709907	0.37	0.228	1.93783e-11	Pro-inflammatory	Dlst
3.3095e-12	0.7099	0.32	0.203	6.16494e-08	Pro-inflammatory	Rnmt
6.33294e-19	0.708445	0.464	0.297	1.1797e-14	Pro-inflammatory	Ldlrap1
7.21597e-13	0.707465	0.291	0.175	1.34419e-08	Pro-inflammatory	Anapc7
1.02932e-24	0.706693	0.573	0.378	1.91742e-20	Pro-inflammatory	Rab21
1.66608e-63	0.706287	0.958	0.806	3.10357e-59	Pro-inflammatory	Rab5c
1.48528e-15	0.705919	0.438	0.295	2.76677e-11	Pro-inflammatory	Gmfb
5.75623e-26	0.705881	0.598	0.389	1.07227e-21	Pro-inflammatory	Ppp2r2a
4.21213e-26	0.705835	0.585	0.379	7.84636e-22	Pro-inflammatory	Samm50
1.88617e-13	0.705705	0.298	0.179	3.51355e-09	Pro-inflammatory	Gbf1
9.48623e-19	0.705583	0.436	0.274	1.76709e-14	Pro-inflammatory	Pfkp
5.74005e-16	0.705525	0.38	0.238	1.06926e-11	Pro-inflammatory	Far1
4.1996e-36	0.705028	0.786	0.57	7.82301e-32	Pro-inflammatory	Nap1l1
4.52146e-15	0.704695	0.353	0.217	8.42258e-11	Pro-inflammatory	Hiat1
1.02454e-13	0.70455	0.356	0.226	1.90851e-09	Pro-inflammatory	Fbxo33
8.66387e-11	0.704543	0.268	0.167	1.61391e-06	Pro-inflammatory	Hk1
8.71258e-17	0.703307	0.409	0.258	1.62298e-12	Pro-inflammatory	Gosr2
7.77416e-13	0.703181	0.311	0.193	1.44817e-08	Pro-inflammatory	Cdc73
2.98104e-14	0.703051	0.317	0.19	5.55308e-10	Pro-inflammatory	Gnl2
1.17191e-25	0.702994	0.583	0.385	2.18303e-21	Pro-inflammatory	Pfdn6
6.75534e-12	0.702819	0.277	0.169	1.25838e-07	Pro-inflammatory	Nifk
3.11769e-25	0.702567	0.6	0.404	5.80763e-21	Pro-inflammatory	Trappc4
1.78064e-13	0.702558	0.327	0.206	3.31697e-09	Pro-inflammatory	Brpf1
3.00298e-16	0.702266	0.391	0.246	5.59396e-12	Pro-inflammatory	Luc7l
9.63926e-31	0.702229	0.694	0.485	1.7956e-26	Pro-inflammatory	Lamtor3
1.65861e-14	0.702203	0.327	0.198	3.08967e-10	Pro-inflammatory	Sec24b
5.29262e-49	0.702096	0.864	0.6	9.8591e-45	Pro-inflammatory	Fkbp2
2.04795e-20	0.701711	0.468	0.293	3.81492e-16	Pro-inflammatory	Eny2
3.77613e-19	0.701413	0.423	0.257	7.03418e-15	Pro-inflammatory	Cln5
1.60944e-18	0.698505	0.418	0.257	2.99806e-14	Pro-inflammatory	Desi2
1.70772e-44	0.698492	0.853	0.635	3.18114e-40	Pro-inflammatory	Ubxn4
2.88961e-35	0.697503	0.702	0.447	5.38276e-31	Pro-inflammatory	Cul3
1.88058e-57	0.697034	0.942	0.749	3.50314e-53	Pro-inflammatory	Actr2
3.97493e-20	0.696982	0.464	0.289	7.40451e-16	Pro-inflammatory	2210016F16Rik
3.96753e-33	0.696937	0.689	0.46	7.39072e-29	Pro-inflammatory	Tmem208
1.47512e-18	0.696906	0.432	0.271	2.74785e-14	Pro-inflammatory	Ralgds
1.10285e-56	0.695797	0.93	0.729	2.05438e-52	Pro-inflammatory	Calm3
6.55892e-32	0.694933	0.652	0.408	1.22179e-27	Pro-inflammatory	Hilpda
6.66871e-14	0.694878	0.342	0.214	1.24225e-09	Pro-inflammatory	Sucla2
2.13677e-12	0.694849	0.32	0.202	3.98037e-08	Pro-inflammatory	Mrpl55
3.34073e-36	0.694655	0.792	0.567	6.22312e-32	Pro-inflammatory	Cap1
1.86733e-12	0.694632	0.295	0.182	3.47846e-08	Pro-inflammatory	Polr2b
2.74058e-13	0.694333	0.33	0.207	5.10515e-09	Pro-inflammatory	Clk3
3.47863e-25	0.694123	0.627	0.432	6.48e-21	Pro-inflammatory	St6galnac4
8.38808e-58	0.694085	0.921	0.733	1.56253e-53	Pro-inflammatory	Pafah1b1
1.62747e-28	0.693583	0.621	0.396	3.03164e-24	Pro-inflammatory	Dot1l
1.16996e-12	0.692882	0.277	0.165	2.17939e-08	Pro-inflammatory	Prkd3
3.96235e-22	0.692343	0.526	0.34	7.38106e-18	Pro-inflammatory	2700029M09Rik
5.78352e-15	0.692305	0.391	0.251	1.07735e-10	Pro-inflammatory	Rhoc
2.19695e-14	0.691268	0.358	0.226	4.09247e-10	Pro-inflammatory	Zfp330
2.28829e-63	0.690847	0.968	0.804	4.26262e-59	Pro-inflammatory	Rnh1
6.83773e-39	0.690802	0.892	0.714	1.27373e-34	Pro-inflammatory	Stab1
8.74074e-17	0.690626	0.406	0.253	1.62822e-12	Pro-inflammatory	Dyrk1a
1.03713e-23	0.690525	0.611	0.427	1.93196e-19	Pro-inflammatory	Emc6
3.17673e-17	0.690282	0.423	0.269	5.91761e-13	Pro-inflammatory	Prpf8
1.05264e-30	0.689428	0.521	0.295	1.96085e-26	Pro-inflammatory	Ccdc71l
5.88157e-27	0.689183	0.709	0.499	1.09562e-22	Pro-inflammatory	Mat2a
9.93405e-15	0.688464	0.347	0.212	1.85051e-10	Pro-inflammatory	Zmpste24
9.10169e-35	0.688181	0.761	0.541	1.69546e-30	Pro-inflammatory	Nol7
2.44228e-24	0.688134	0.576	0.382	4.54948e-20	Pro-inflammatory	Szrd1
3.50071e-15	0.687367	0.456	0.309	6.52113e-11	Pro-inflammatory	Dirc2
5.18344e-23	0.686031	0.567	0.38	9.65572e-19	Pro-inflammatory	Tmbim1
5.70655e-14	0.685804	0.338	0.209	1.06302e-09	Pro-inflammatory	Sh3bp2
2.02491e-16	0.68578	0.391	0.243	3.77199e-12	Pro-inflammatory	Sertad2
4.11619e-11	0.685763	0.276	0.171	7.66763e-07	Pro-inflammatory	Lyrm2
2.75732e-17	0.685756	0.418	0.262	5.13634e-13	Pro-inflammatory	Chordc1
7.45243e-16	0.685426	0.394	0.248	1.38824e-11	Pro-inflammatory	Drg1
7.8035e-19	0.685196	0.508	0.34	1.45364e-14	Pro-inflammatory	Adss
2.82697e-20	0.685055	0.52	0.344	5.26608e-16	Pro-inflammatory	Mob4
3.38165e-25	0.684642	0.62	0.419	6.29934e-21	Pro-inflammatory	Ppp2r1a
4.98187e-42	0.684408	0.829	0.589	9.28023e-38	Pro-inflammatory	Rab20
1.14434e-50	0.684355	0.895	0.693	2.13168e-46	Pro-inflammatory	Prkar1a
3.63468e-32	0.684225	0.703	0.479	6.77068e-28	Pro-inflammatory	Ndufb2
4.44171e-20	0.683972	0.515	0.345	8.27402e-16	Pro-inflammatory	Plxnd1
3.14528e-26	0.683662	0.653	0.45	5.85903e-22	Pro-inflammatory	Ptpre
1.4654e-26	0.683423	0.559	0.345	2.72974e-22	Pro-inflammatory	Fam177a
1.21532e-12	0.683242	0.315	0.196	2.26389e-08	Pro-inflammatory	Bms1
3.44802e-16	0.68317	0.409	0.261	6.42297e-12	Pro-inflammatory	Ppp2cb
1.3042e-35	0.683158	0.773	0.532	2.42947e-31	Pro-inflammatory	Emc7
2.01795e-13	0.683102	0.376	0.247	3.75903e-09	Pro-inflammatory	Flcn
1.08885e-39	0.682715	0.779	0.517	2.02831e-35	Pro-inflammatory	Ptp4a1
1.824e-18	0.68252	0.489	0.316	3.39774e-14	Pro-inflammatory	Spred1
1.33953e-15	0.682433	0.382	0.24	2.49527e-11	Pro-inflammatory	Ccdc22
2.61887e-41	0.681584	0.882	0.708	4.87844e-37	Pro-inflammatory	Anp32b
6.56709e-15	0.680982	0.395	0.255	1.22332e-10	Pro-inflammatory	Ncln
4.68375e-15	0.680265	0.25	0.133	8.72489e-11	Pro-inflammatory	Fyn
2.58002e-35	0.679698	0.762	0.542	4.80605e-31	Pro-inflammatory	Uap1l1
1.9471e-11	0.679212	0.268	0.163	3.62706e-07	Pro-inflammatory	Trap1
8.97036e-33	0.679055	0.78	0.599	1.671e-28	Pro-inflammatory	Dock2
3.29974e-20	0.67889	0.505	0.325	6.14676e-16	Pro-inflammatory	Gatad2a
5.76149e-14	0.678505	0.344	0.214	1.07325e-09	Pro-inflammatory	Ddx1
1.09581e-13	0.678505	0.347	0.219	2.04127e-09	Pro-inflammatory	Notch1
4.76407e-66	0.678377	0.938	0.802	8.87451e-62	Pro-inflammatory	Rbx1
3.54978e-38	0.677741	0.783	0.554	6.61254e-34	Pro-inflammatory	Ssr3
1.45885e-24	0.677608	0.559	0.356	2.71755e-20	Pro-inflammatory	Eif4a3
6.4262e-27	0.67755	0.632	0.413	1.19707e-22	Pro-inflammatory	Stub1
7.9366e-12	0.676948	0.324	0.209	1.47843e-07	Pro-inflammatory	Htatsf1
2.25103e-40	0.676306	0.841	0.621	4.19321e-36	Pro-inflammatory	Fkbp1a
5.68574e-13	0.675801	0.332	0.209	1.05914e-08	Pro-inflammatory	Brwd1
1.19728e-10	0.67487	0.27	0.168	2.2303e-06	Pro-inflammatory	Cnot7
2.78161e-50	0.674829	0.892	0.663	5.18158e-46	Pro-inflammatory	Ost4
1.90227e-11	0.674113	0.283	0.175	3.54356e-07	Pro-inflammatory	Hiatl1
1.37666e-18	0.673528	0.447	0.282	2.56445e-14	Pro-inflammatory	Lsm3
5.37527e-32	0.673234	0.723	0.502	1.0013e-27	Pro-inflammatory	AI662270
1.89275e-54	0.672978	0.935	0.749	3.52581e-50	Pro-inflammatory	Cd93
2.0066e-14	0.672921	0.342	0.209	3.73789e-10	Pro-inflammatory	Suco
2.65431e-34	0.672693	0.783	0.57	4.94444e-30	Pro-inflammatory	Pdcd6ip
2.24384e-17	0.672471	0.417	0.259	4.17982e-13	Pro-inflammatory	Fam63a
1.09586e-22	0.672334	0.583	0.397	2.04138e-18	Pro-inflammatory	Aco2
2.6545e-27	0.672175	0.642	0.432	4.94479e-23	Pro-inflammatory	Ube2n
3.5049e-13	0.671646	0.312	0.189	6.52892e-09	Pro-inflammatory	Hmgcr
9.04585e-12	0.670707	0.28	0.172	1.68506e-07	Pro-inflammatory	Arl4a
2.56928e-26	0.669851	0.627	0.416	4.78606e-22	Pro-inflammatory	Mrps18c
1.62501e-38	0.669841	0.805	0.584	3.02707e-34	Pro-inflammatory	Mapre1
2.83258e-13	0.669569	0.326	0.202	5.27653e-09	Pro-inflammatory	Btaf1
2.68414e-26	0.66899	0.591	0.38	5.00001e-22	Pro-inflammatory	Nab1
8.53827e-16	0.66891	0.397	0.252	1.59051e-11	Pro-inflammatory	Sf3b4
1.98351e-37	0.668754	0.761	0.5	3.69487e-33	Pro-inflammatory	Tgm2
2.66433e-21	0.668511	0.562	0.382	4.9631e-17	Pro-inflammatory	Sltm
4.38872e-11	0.668089	0.3	0.192	8.17532e-07	Pro-inflammatory	Chtf8
2.73121e-25	0.668064	0.635	0.441	5.0877e-21	Pro-inflammatory	Jarid2
5.93542e-26	0.667566	0.606	0.391	1.10565e-21	Pro-inflammatory	Snx1
7.353e-16	0.666857	0.405	0.256	1.36972e-11	Pro-inflammatory	Ptpn2
4.91644e-12	0.666823	0.302	0.187	9.15835e-08	Pro-inflammatory	Khsrp
3.91803e-27	0.665924	0.667	0.468	7.2985e-23	Pro-inflammatory	Mcfd2
1.25264e-26	0.665038	0.652	0.43	2.33341e-22	Pro-inflammatory	Gls
3.87482e-27	0.665019	0.647	0.434	7.21802e-23	Pro-inflammatory	Nop10
4.86798e-12	0.664467	0.303	0.188	9.06806e-08	Pro-inflammatory	Dapk3
1.66163e-23	0.66424	0.57	0.369	3.09528e-19	Pro-inflammatory	Med13
5.36469e-17	0.663053	0.448	0.291	9.99335e-13	Pro-inflammatory	Bak1
2.71027e-28	0.662959	0.711	0.53	5.04869e-24	Pro-inflammatory	Phb2
7.03684e-18	0.662097	0.458	0.296	1.31082e-13	Pro-inflammatory	Med13l
1.86201e-43	0.66147	0.82	0.574	3.46854e-39	Pro-inflammatory	Diaph1
9.87715e-26	0.661459	0.623	0.424	1.83991e-21	Pro-inflammatory	Sar1a
9.05559e-23	0.661309	0.538	0.34	1.68687e-18	Pro-inflammatory	Peak1
3.23846e-23	0.661161	0.535	0.334	6.0326e-19	Pro-inflammatory	Smndc1
5.02573e-29	0.661101	0.72	0.507	9.36194e-25	Pro-inflammatory	Ewsr1
4.2699e-18	0.660773	0.47	0.305	7.95397e-14	Pro-inflammatory	Dync1li1
6.95535e-18	0.660752	0.347	0.197	1.29564e-13	Pro-inflammatory	AI504432
2.07952e-10	0.659796	0.308	0.203	3.87373e-06	Pro-inflammatory	Ppid
4.15936e-16	0.659673	0.403	0.256	7.74805e-12	Pro-inflammatory	AI314180
9.15583e-55	0.659529	0.932	0.71	1.70555e-50	Pro-inflammatory	Tmed2
7.74861e-17	0.658718	0.409	0.256	1.44341e-12	Pro-inflammatory	Ilf3
7.97494e-18	0.658499	0.459	0.297	1.48557e-13	Pro-inflammatory	Nans
1.90385e-10	0.658239	0.264	0.164	3.5465e-06	Pro-inflammatory	Pop4
1.28015e-22	0.657559	0.555	0.364	2.38466e-18	Pro-inflammatory	Mrpl36
1.36906e-20	0.657415	0.505	0.325	2.55029e-16	Pro-inflammatory	Mrps17
3.82572e-50	0.657209	0.911	0.702	7.12655e-46	Pro-inflammatory	Mrpl52
1.26298e-33	0.656885	0.752	0.538	2.35268e-29	Pro-inflammatory	Rnf7
3.11894e-12	0.656764	0.286	0.172	5.80997e-08	Pro-inflammatory	Med30
1.45118e-39	0.65615	0.802	0.548	2.70326e-35	Pro-inflammatory	Tpm4
8.21868e-18	0.656107	0.418	0.257	1.53097e-13	Pro-inflammatory	Bcl2l1
1.50368e-16	0.65606	0.508	0.355	2.80106e-12	Pro-inflammatory	Commd6
4.79457e-40	0.655585	0.842	0.609	8.93132e-36	Pro-inflammatory	Trappc2l
6.08385e-36	0.655537	0.93	0.771	1.1333e-31	Pro-inflammatory	Mt1
3.10444e-21	0.655077	0.545	0.362	5.78295e-17	Pro-inflammatory	Ddx54
1.9139e-33	0.654922	0.742	0.508	3.56521e-29	Pro-inflammatory	Ssr2
2.77042e-33	0.654892	0.735	0.504	5.16074e-29	Pro-inflammatory	Man2a1
4.98434e-15	0.654644	0.402	0.258	9.28482e-11	Pro-inflammatory	Trappc10
6.89353e-17	0.654612	0.412	0.257	1.28413e-12	Pro-inflammatory	Aars
4.79969e-15	0.654364	0.386	0.245	8.94087e-11	Pro-inflammatory	Zc3h18
7.07807e-27	0.654154	0.636	0.424	1.3185e-22	Pro-inflammatory	Pi4k2a
1.98587e-90	0.65333	0.674	0.288	3.69929e-86	Pro-inflammatory	Chil3
1.03117e-20	0.652973	0.465	0.286	1.92086e-16	Pro-inflammatory	Camkk2
7.33385e-13	0.652973	0.292	0.175	1.36615e-08	Pro-inflammatory	Dpp9
5.12537e-13	0.652537	0.383	0.255	9.54755e-09	Pro-inflammatory	Cacul1
1.86933e-17	0.652077	0.432	0.271	3.48219e-13	Pro-inflammatory	Cldnd1
1.24959e-23	0.651503	0.591	0.388	2.32774e-19	Pro-inflammatory	Pcmt1
4.13502e-43	0.651279	0.876	0.661	7.70271e-39	Pro-inflammatory	Hnrnpm
1.55606e-12	0.651044	0.341	0.219	2.89863e-08	Pro-inflammatory	Sntb2
3.38912e-27	0.650742	0.659	0.443	6.31326e-23	Pro-inflammatory	Clptm1l
1.60222e-12	0.650434	0.33	0.209	2.98462e-08	Pro-inflammatory	Ndufs1
4.64701e-28	0.650391	0.639	0.415	8.65644e-24	Pro-inflammatory	Immt
7.0583e-11	0.650373	0.288	0.182	1.31482e-06	Pro-inflammatory	Fxr2
1.76629e-13	0.649918	0.355	0.223	3.29024e-09	Pro-inflammatory	Eepd1
3.56289e-44	0.649393	0.889	0.688	6.63695e-40	Pro-inflammatory	Taf10
5.79196e-54	0.649086	0.976	0.822	1.07893e-49	Pro-inflammatory	Cyfip1
7.37703e-15	0.648948	0.43	0.287	1.37419e-10	Pro-inflammatory	Snx4
4.71263e-38	0.64883	0.782	0.535	8.77869e-34	Pro-inflammatory	Snf8
8.53484e-41	0.648732	0.871	0.663	1.58987e-36	Pro-inflammatory	Wdr89
4.51542e-25	0.648702	0.623	0.42	8.41132e-21	Pro-inflammatory	Nt5c
1.00122e-14	0.648672	0.38	0.24	1.86507e-10	Pro-inflammatory	l7Rn6
7.51862e-36	0.648477	0.845	0.617	1.40057e-31	Pro-inflammatory	Id2
1.54779e-12	0.648371	0.359	0.235	2.88322e-08	Pro-inflammatory	Vps13d
1.26734e-23	0.648214	0.579	0.383	2.3608e-19	Pro-inflammatory	Npepps
2.39138e-50	0.647873	0.903	0.71	4.45467e-46	Pro-inflammatory	Tmed9
3.84506e-12	0.647674	0.362	0.241	7.16258e-08	Pro-inflammatory	Tomm70a
2.14258e-17	0.647644	0.421	0.263	3.99121e-13	Pro-inflammatory	Paf1
3.64077e-12	0.646527	0.33	0.211	6.78203e-08	Pro-inflammatory	Trim28
4.71089e-19	0.646511	0.547	0.382	8.77545e-15	Pro-inflammatory	Mrps18a
9.01353e-34	0.646067	0.806	0.609	1.67904e-29	Pro-inflammatory	Hdlbp
1.09273e-10	0.64585	0.294	0.188	2.03553e-06	Pro-inflammatory	Nae1
5.80458e-13	0.645657	0.315	0.192	1.08128e-08	Pro-inflammatory	Jmjd6
5.75146e-27	0.645101	0.68	0.462	1.07138e-22	Pro-inflammatory	Psmc6
7.72873e-19	0.644816	0.491	0.323	1.43971e-14	Pro-inflammatory	Med29
2.47709e-28	0.644665	0.661	0.429	4.61432e-24	Pro-inflammatory	Ago2
9.53713e-18	0.644298	0.479	0.316	1.77658e-13	Pro-inflammatory	Srsf10
1.47707e-26	0.64277	0.694	0.481	2.75149e-22	Pro-inflammatory	Wdr83os
2.05555e-24	0.642459	0.674	0.474	3.82907e-20	Pro-inflammatory	Pepd
5.96726e-17	0.641555	0.4	0.247	1.11158e-12	Pro-inflammatory	Mob1b
4.33045e-27	0.641479	0.682	0.465	8.06676e-23	Pro-inflammatory	Arf6
3.56281e-18	0.641178	0.511	0.348	6.63681e-14	Pro-inflammatory	Puf60
2.24533e-20	0.641156	0.533	0.349	4.18261e-16	Pro-inflammatory	Med8
9.05871e-23	0.640855	0.6	0.41	1.68746e-18	Pro-inflammatory	Trappc6b
9.9139e-18	0.640832	0.464	0.297	1.84676e-13	Pro-inflammatory	Myo1c
2.77514e-18	0.64081	0.455	0.289	5.16953e-14	Pro-inflammatory	Bdp1
1.90546e-33	0.64064	0.808	0.596	3.54948e-29	Pro-inflammatory	Ywhaq
4.9029e-15	0.640505	0.368	0.226	9.13312e-11	Pro-inflammatory	Ppfia1
4.2724e-37	0.640249	0.839	0.637	7.95863e-33	Pro-inflammatory	Atp6v1b2
5.64506e-34	0.639619	0.752	0.523	1.05156e-29	Pro-inflammatory	Ube2k
2.70349e-33	0.63955	0.771	0.542	5.03606e-29	Pro-inflammatory	Srsf9
6.26349e-11	0.638915	0.279	0.173	1.16676e-06	Pro-inflammatory	Nudt2
5.37072e-11	0.63879	0.267	0.162	1.00046e-06	Pro-inflammatory	Pphln1
1.64645e-20	0.638557	0.576	0.391	3.06701e-16	Pro-inflammatory	Wsb2
5.06041e-21	0.637909	0.559	0.373	9.42654e-17	Pro-inflammatory	Anxa7
4.53988e-44	0.637765	0.941	0.738	8.45689e-40	Pro-inflammatory	Ifrd1
5.94515e-15	0.63754	0.445	0.3	1.10746e-10	Pro-inflammatory	Tfg
3.95077e-11	0.637449	0.326	0.213	7.3595e-07	Pro-inflammatory	Slc17a5
5.42949e-10	0.636969	0.302	0.199	1.01141e-05	Pro-inflammatory	Ckap5
3.56311e-17	0.636904	0.444	0.284	6.63736e-13	Pro-inflammatory	Mgat5
8.37215e-28	0.636787	0.673	0.463	1.55956e-23	Pro-inflammatory	Commd1
5.40115e-34	0.636537	0.762	0.521	1.00613e-29	Pro-inflammatory	Baz1a
1.35668e-18	0.635865	0.548	0.379	2.52723e-14	Pro-inflammatory	Esyt1
2.74001e-12	0.63568	0.32	0.201	5.10409e-08	Pro-inflammatory	Ndufaf3
2.0817e-15	0.635547	0.429	0.283	3.87779e-11	Pro-inflammatory	Zfp131
5.70885e-12	0.635472	0.336	0.217	1.06344e-07	Pro-inflammatory	Mrpl2
3.52537e-19	0.634196	0.518	0.344	6.56705e-15	Pro-inflammatory	Ndufa9
1.12637e-16	0.633959	0.427	0.272	2.0982e-12	Pro-inflammatory	Chchd3
3.28554e-12	0.633925	0.353	0.232	6.12031e-08	Pro-inflammatory	Smek1
2.79255e-22	0.633791	0.591	0.396	5.20196e-18	Pro-inflammatory	Fam96b
4.49112e-39	0.63377	0.491	0.244	8.36606e-35	Pro-inflammatory	Slc16a3
5.53176e-15	0.633756	0.453	0.309	1.03046e-10	Pro-inflammatory	Rassf1
2.57993e-38	0.633435	0.827	0.604	4.80589e-34	Pro-inflammatory	Ndufs5
1.63505e-19	0.633192	0.518	0.337	3.04576e-15	Pro-inflammatory	Sec61a1
1.31883e-26	0.632837	0.685	0.483	2.45671e-22	Pro-inflammatory	Stx4a
1.41749e-30	0.63169	0.738	0.497	2.64049e-26	Pro-inflammatory	Gm16286
9.53695e-17	0.631518	0.442	0.285	1.77654e-12	Pro-inflammatory	Zfp516
1.18838e-12	0.631371	0.348	0.224	2.21372e-08	Pro-inflammatory	Ubap1
4.64521e-18	0.631303	0.492	0.326	8.65309e-14	Pro-inflammatory	Zranb2
3.51419e-15	0.631056	0.391	0.247	6.54623e-11	Pro-inflammatory	Dpp3
3.17883e-30	0.630865	0.773	0.585	5.92152e-26	Pro-inflammatory	Ndufs6
1.2185e-21	0.629589	0.658	0.48	2.26983e-17	Pro-inflammatory	Arl8a
6.81111e-11	0.628921	0.298	0.19	1.26877e-06	Pro-inflammatory	0610007P14Rik
2.17389e-28	0.628103	0.705	0.478	4.04951e-24	Pro-inflammatory	Ssr1
9.889e-11	0.627938	0.297	0.19	1.84212e-06	Pro-inflammatory	Copg1
4.21245e-10	0.627722	0.283	0.182	7.84694e-06	Pro-inflammatory	Rps6ka4
1.29357e-25	0.627687	0.674	0.473	2.40967e-21	Pro-inflammatory	Psmc2
1.23763e-51	0.626749	0.958	0.8	2.30545e-47	Pro-inflammatory	mt-Nd3
1.54005e-53	0.625985	0.935	0.786	2.86881e-49	Pro-inflammatory	Txndc17
2.1066e-24	0.625328	0.592	0.382	3.92418e-20	Pro-inflammatory	Vma21
5.66529e-16	0.625289	0.505	0.352	1.05533e-11	Pro-inflammatory	Tmem65
4.69548e-36	0.625116	0.826	0.628	8.74675e-32	Pro-inflammatory	Dnaja2
1.15279e-15	0.624991	0.459	0.307	2.14742e-11	Pro-inflammatory	Parl
2.05347e-14	0.624086	0.455	0.313	3.8252e-10	Pro-inflammatory	Ppp2r4
6.46759e-20	0.623623	0.568	0.392	1.20478e-15	Pro-inflammatory	Yif1b
1.69599e-45	0.623433	0.898	0.691	3.1593e-41	Pro-inflammatory	Prelid1
3.6924e-57	0.623396	0.967	0.808	6.8782e-53	Pro-inflammatory	Myl12a
1.09724e-18	0.622692	0.533	0.361	2.04393e-14	Pro-inflammatory	Mgat2
3.50744e-10	0.622678	0.333	0.226	6.53366e-06	Pro-inflammatory	Katna1
2.508e-10	0.622566	0.315	0.207	4.6719e-06	Pro-inflammatory	Scfd1
4.43282e-20	0.622421	0.541	0.359	8.25746e-16	Pro-inflammatory	Diaph2
4.13578e-16	0.62191	0.48	0.326	7.70413e-12	Pro-inflammatory	Fbxo11
1.36331e-16	0.62188	0.462	0.305	2.53958e-12	Pro-inflammatory	Ormdl2
8.49877e-11	0.621873	0.317	0.206	1.58315e-06	Pro-inflammatory	Smad2
3.99286e-16	0.621613	0.45	0.296	7.4379e-12	Pro-inflammatory	Ipo5
1.46039e-15	0.620656	0.405	0.26	2.72042e-11	Pro-inflammatory	Srpk1
1.01483e-14	0.620606	0.58	0.438	1.89042e-10	Pro-inflammatory	Gm26917
4.86011e-21	0.620262	0.583	0.4	9.05341e-17	Pro-inflammatory	Ssfa2
2.92719e-15	0.620106	0.417	0.268	5.45278e-11	Pro-inflammatory	Bre
6.78715e-44	0.619081	0.945	0.774	1.26431e-39	Pro-inflammatory	Atp6v1a
1.8716e-18	0.619078	0.594	0.428	3.48641e-14	Pro-inflammatory	Tomm5
3.37034e-14	0.619078	0.415	0.276	6.27826e-10	Pro-inflammatory	Egln2
5.03737e-21	0.618872	0.586	0.396	9.38361e-17	Pro-inflammatory	Smarce1
7.69814e-22	0.618736	0.571	0.379	1.43401e-17	Pro-inflammatory	Specc1
3.3033e-33	0.618508	0.789	0.569	6.15338e-29	Pro-inflammatory	Lman2
1.90609e-11	0.61846	0.386	0.268	3.55066e-07	Pro-inflammatory	Hax1
2.15769e-25	0.618378	0.702	0.512	4.01934e-21	Pro-inflammatory	2810428I15Rik
1.4302e-24	0.618343	0.659	0.472	2.66419e-20	Pro-inflammatory	Ube2f
1.8405e-21	0.618205	0.574	0.383	3.42849e-17	Pro-inflammatory	Dcun1d5
4.33554e-35	0.61815	0.836	0.648	8.07624e-31	Pro-inflammatory	Ssb
4.44328e-42	0.618136	0.894	0.703	8.27694e-38	Pro-inflammatory	Ywhaz
7.78921e-20	0.617939	0.545	0.364	1.45097e-15	Pro-inflammatory	Bbip1
3.01844e-10	0.617744	0.379	0.269	5.62274e-06	Pro-inflammatory	Gadd45gip1
1.24741e-26	0.617686	0.686	0.462	2.32367e-22	Pro-inflammatory	Mafg
4.22578e-34	0.617289	0.809	0.59	7.87178e-30	Pro-inflammatory	Npc1
3.08163e-35	0.617104	0.836	0.648	5.74046e-31	Pro-inflammatory	Cmpk1
2.35753e-24	0.616883	0.652	0.461	4.3916e-20	Pro-inflammatory	Bcas2
9.55349e-12	0.616569	0.338	0.219	1.77962e-07	Pro-inflammatory	Ube2v2
5.56627e-16	0.616436	0.462	0.309	1.03688e-11	Pro-inflammatory	Pbdc1
1.76331e-41	0.616315	0.905	0.727	3.28469e-37	Pro-inflammatory	Ndufb7
4.80829e-32	0.615355	0.798	0.605	8.95689e-28	Pro-inflammatory	Cmip
5.59848e-16	0.615301	0.421	0.27	1.04288e-11	Pro-inflammatory	Cul5
8.82802e-30	0.615026	0.761	0.561	1.64448e-25	Pro-inflammatory	BC031181
1.66532e-43	0.614254	0.923	0.795	3.10216e-39	Pro-inflammatory	Esd
5.24359e-11	0.61419	0.356	0.242	9.76777e-07	Pro-inflammatory	Dld
8.5559e-16	0.612801	0.403	0.253	1.59379e-11	Pro-inflammatory	Ppp1r15b
1.8867e-14	0.612506	0.405	0.261	3.51455e-10	Pro-inflammatory	Gfpt1
2.4603e-35	0.612202	0.776	0.543	4.58305e-31	Pro-inflammatory	Tmem189
1.24868e-15	0.611985	0.565	0.411	2.32603e-11	Pro-inflammatory	Tspan3
3.6769e-24	0.611977	0.511	0.308	6.84933e-20	Pro-inflammatory	Lmnb1
3.37845e-26	0.610796	0.691	0.474	6.29337e-22	Pro-inflammatory	Copb2
8.48995e-19	0.61069	0.577	0.403	1.58151e-14	Pro-inflammatory	1810022K09Rik
5.82708e-33	0.610523	0.827	0.618	1.08547e-28	Pro-inflammatory	Psma1
3.29649e-35	0.610422	0.744	0.49	6.1407e-31	Pro-inflammatory	Cox17
7.00948e-18	0.609921	0.538	0.367	1.30573e-13	Pro-inflammatory	Dnajc2
1.14403e-32	0.609724	0.786	0.567	2.13109e-28	Pro-inflammatory	Ube2m
1.25751e-17	0.609664	0.538	0.373	2.34249e-13	Pro-inflammatory	Cul1
6.62817e-12	0.60956	0.459	0.33	1.2347e-07	Pro-inflammatory	Nupr1
3.9177e-23	0.609301	0.606	0.406	7.2979e-19	Pro-inflammatory	Twf1
1.40575e-19	0.608911	0.62	0.44	2.61862e-15	Pro-inflammatory	Zc3hav1
5.50161e-17	0.6087	0.488	0.325	1.02484e-12	Pro-inflammatory	Il7r
6.94241e-12	0.608517	0.329	0.21	1.29323e-07	Pro-inflammatory	Gtf2a1
1.67682e-22	0.608339	0.592	0.389	3.12358e-18	Pro-inflammatory	Arih1
1.13576e-17	0.608019	0.57	0.406	2.1157e-13	Pro-inflammatory	Dgkz
1.83615e-30	0.607853	0.812	0.608	3.42039e-26	Pro-inflammatory	Metap2
1.77959e-13	0.607572	0.376	0.242	3.31502e-09	Pro-inflammatory	Ppp3r1
1.80184e-47	0.606965	0.941	0.758	3.35648e-43	Pro-inflammatory	Cox6a1
3.30241e-14	0.606626	0.389	0.249	6.15173e-10	Pro-inflammatory	Cs
1.25034e-17	0.606208	0.497	0.327	2.32913e-13	Pro-inflammatory	Fam168b
2.37591e-10	0.605772	0.362	0.252	4.42585e-06	Pro-inflammatory	Prdx3
6.98537e-41	0.605759	0.868	0.706	1.30123e-36	Pro-inflammatory	Pak2
5.06563e-10	0.60537	0.356	0.248	9.43625e-06	Pro-inflammatory	Rnps1
7.15106e-31	0.605259	0.771	0.541	1.3321e-26	Pro-inflammatory	Atp6v1c1
1.26374e-11	0.605101	0.365	0.245	2.35409e-07	Pro-inflammatory	Ap1g1
7.41544e-24	0.604788	0.661	0.469	1.38135e-19	Pro-inflammatory	Nudc
1.35136e-11	0.604518	0.332	0.214	2.51732e-07	Pro-inflammatory	Diablo
8.29509e-15	0.603884	0.433	0.288	1.54521e-10	Pro-inflammatory	Med10
8.33241e-15	0.603487	0.288	0.162	1.55216e-10	Pro-inflammatory	Cd24a
8.53409e-12	0.60324	0.345	0.225	1.58973e-07	Pro-inflammatory	Med1
6.76436e-29	0.603135	0.758	0.562	1.26006e-24	Pro-inflammatory	Ndufa8
1.40071e-10	0.602794	0.297	0.189	2.60925e-06	Pro-inflammatory	A430005L14Rik
2.22604e-11	0.60256	0.309	0.196	4.14666e-07	Pro-inflammatory	Dnm1l
1.85857e-10	0.602236	0.279	0.176	3.46214e-06	Pro-inflammatory	Pom121
2.85471e-12	0.601776	0.365	0.24	5.31776e-08	Pro-inflammatory	Pes1
7.60879e-44	0.601599	0.906	0.753	1.41736e-39	Pro-inflammatory	Ndufb9
1.7848e-34	0.601255	0.862	0.669	3.32472e-30	Pro-inflammatory	Cnbp
6.91997e-14	0.601139	0.392	0.254	1.28905e-09	Pro-inflammatory	Cnot1
7.01886e-24	0.601082	0.661	0.463	1.30747e-19	Pro-inflammatory	Hectd1
1.19621e-11	0.600897	0.356	0.236	2.2283e-07	Pro-inflammatory	Lsm8
4.3576e-28	0.600456	0.752	0.572	8.11734e-24	Pro-inflammatory	Bola2
5.15489e-13	0.600089	0.439	0.301	9.60253e-09	Pro-inflammatory	Crem
1.6962e-21	0.599767	0.617	0.419	3.15967e-17	Pro-inflammatory	Chd1
3.43872e-10	0.599464	0.312	0.205	6.40564e-06	Pro-inflammatory	Sigmar1
3.73773e-16	0.599053	0.512	0.361	6.96264e-12	Pro-inflammatory	Ift20
4.05806e-21	0.598774	0.621	0.435	7.55936e-17	Pro-inflammatory	Snrnp70
3.873e-11	0.59851	0.37	0.254	7.21463e-07	Pro-inflammatory	Rbmxl1
8.40442e-20	0.598225	0.6	0.425	1.56558e-15	Pro-inflammatory	Cln8
2.10111e-11	0.597936	0.295	0.183	3.91395e-07	Pro-inflammatory	Mfsd10
2.73982e-10	0.597404	0.315	0.207	5.10374e-06	Pro-inflammatory	Slc35a4
1.59713e-11	0.595603	0.347	0.227	2.97513e-07	Pro-inflammatory	Slain2
2.5234e-30	0.594599	0.714	0.47	4.70059e-26	Pro-inflammatory	Sde2
1.35543e-25	0.594128	0.711	0.507	2.5249e-21	Pro-inflammatory	Dusp3
3.03419e-32	0.593758	0.823	0.626	5.65209e-28	Pro-inflammatory	Nceh1
9.2648e-12	0.593505	0.42	0.292	1.72585e-07	Pro-inflammatory	Ubr5
2.18693e-47	0.593328	0.948	0.805	4.07381e-43	Pro-inflammatory	Ywhab
4.16911e-23	0.593325	0.641	0.439	7.76621e-19	Pro-inflammatory	Ralb
2.47508e-10	0.593186	0.309	0.201	4.61057e-06	Pro-inflammatory	Dcaf7
4.79222e-14	0.592953	0.452	0.309	8.92694e-10	Pro-inflammatory	Nfe2l1
1.14192e-21	0.592733	0.635	0.445	2.12716e-17	Pro-inflammatory	Srp19
2.86974e-51	0.592349	0.965	0.778	5.34576e-47	Pro-inflammatory	Lilrb4a
4.03636e-10	0.591966	0.324	0.217	7.51893e-06	Pro-inflammatory	Mapkap1
1.51184e-17	0.591651	0.48	0.314	2.81625e-13	Pro-inflammatory	Snrpa
5.16932e-16	0.591525	0.471	0.312	9.6294e-12	Pro-inflammatory	Gatad1
4.9134e-23	0.591272	0.692	0.519	9.15269e-19	Pro-inflammatory	Zcrb1
1.21285e-23	0.590818	0.709	0.509	2.25929e-19	Pro-inflammatory	Vps26a
1.61283e-32	0.590186	0.802	0.59	3.00438e-28	Pro-inflammatory	Capza1
3.88947e-11	0.589989	0.355	0.235	7.2453e-07	Pro-inflammatory	Qrich1
9.54394e-10	0.589883	0.302	0.198	1.77785e-05	Pro-inflammatory	Rnf2
1.3646e-24	0.58935	0.608	0.396	2.54198e-20	Pro-inflammatory	Nsf
2.41015e-28	0.589229	0.742	0.519	4.48962e-24	Pro-inflammatory	Arl8b
1.25494e-09	0.588831	0.297	0.196	2.33771e-05	Pro-inflammatory	Aqr
9.23893e-24	0.588548	0.661	0.457	1.72103e-19	Pro-inflammatory	Acbd3
2.80215e-15	0.588413	0.465	0.311	5.21984e-11	Pro-inflammatory	Ppdpf
1.50674e-15	0.588277	0.48	0.327	2.80676e-11	Pro-inflammatory	Slc38a10
5.35955e-27	0.587192	0.77	0.583	9.98376e-23	Pro-inflammatory	Pgd
1.00199e-16	0.587023	0.562	0.395	1.8665e-12	Pro-inflammatory	Zfp207
6.93749e-16	0.586254	0.5	0.345	1.29232e-11	Pro-inflammatory	Ubtf
4.16871e-11	0.586158	0.391	0.273	7.76548e-07	Pro-inflammatory	Ccng1
3.1729e-26	0.585994	0.765	0.568	5.91048e-22	Pro-inflammatory	1810037I17Rik
5.37431e-24	0.585373	0.683	0.492	1.00113e-19	Pro-inflammatory	Rwdd1
1.27117e-13	0.585334	0.402	0.267	2.36793e-09	Pro-inflammatory	Tceal8
4.02411e-51	0.585308	0.968	0.825	7.49611e-47	Pro-inflammatory	Lrp1
2.02392e-13	0.584846	0.423	0.281	3.77015e-09	Pro-inflammatory	Lpgat1
5.95631e-11	0.584419	0.326	0.213	1.10954e-06	Pro-inflammatory	3110043O21Rik
1.09961e-11	0.583953	0.388	0.266	2.04836e-07	Pro-inflammatory	Cyth2
1.23795e-13	0.583797	0.435	0.294	2.30606e-09	Pro-inflammatory	Rc3h1
1.59931e-22	0.583648	0.648	0.454	2.97919e-18	Pro-inflammatory	Srp54b
4.33096e-10	0.583468	0.353	0.243	8.0677e-06	Pro-inflammatory	Cklf
7.56875e-16	0.583407	0.495	0.338	1.40991e-11	Pro-inflammatory	Prkcsh
3.02825e-31	0.582824	0.844	0.662	5.64103e-27	Pro-inflammatory	Tbca
7.11796e-29	0.582735	0.67	0.425	1.32593e-24	Pro-inflammatory	Dusp5
2.755e-10	0.582674	0.303	0.197	5.13201e-06	Pro-inflammatory	Lats2
1.96901e-20	0.582256	0.609	0.425	3.66788e-16	Pro-inflammatory	Cab39
6.0508e-10	0.582152	0.289	0.186	1.12714e-05	Pro-inflammatory	Abhd5
1.25072e-51	0.582102	0.974	0.797	2.32985e-47	Pro-inflammatory	Plek
6.46345e-21	0.582065	0.608	0.415	1.20401e-16	Pro-inflammatory	Ddx39b
2.29675e-10	0.581109	0.358	0.246	4.27838e-06	Pro-inflammatory	Bet1
3.42692e-14	0.580337	0.432	0.287	6.38366e-10	Pro-inflammatory	Otub1
9.47458e-49	0.5797	0.95	0.773	1.76492e-44	Pro-inflammatory	Dad1
1.23103e-09	0.579609	0.311	0.208	2.29315e-05	Pro-inflammatory	Rab3gap1
1.77083e-21	0.57888	0.727	0.549	3.29871e-17	Pro-inflammatory	Hnrnpa1
8.28259e-23	0.578699	0.683	0.484	1.54288e-18	Pro-inflammatory	Ndufs4
5.639e-13	0.578602	0.398	0.263	1.05043e-08	Pro-inflammatory	Map2k1
3.96684e-17	0.57842	0.511	0.339	7.38943e-13	Pro-inflammatory	Zdhhc20
1.25431e-12	0.578348	0.438	0.309	2.33653e-08	Pro-inflammatory	Rab35
2.37261e-13	0.577194	0.424	0.285	4.41969e-09	Pro-inflammatory	Tm2d1
1.73692e-20	0.577148	0.63	0.443	3.23553e-16	Pro-inflammatory	Pfdn1
8.41431e-20	0.576216	0.638	0.466	1.56742e-15	Pro-inflammatory	Ube3a
5.50038e-24	0.57619	0.723	0.524	1.02461e-19	Pro-inflammatory	Plekho2
1.19154e-33	0.575938	0.824	0.615	2.21959e-29	Pro-inflammatory	Nfkb1
4.70017e-10	0.575915	0.335	0.225	8.75547e-06	Pro-inflammatory	Nop14
1.15958e-12	0.575123	0.421	0.287	2.16007e-08	Pro-inflammatory	Mrpl35
4.92484e-13	0.574838	0.427	0.291	9.17399e-09	Pro-inflammatory	Ascc3
4.13318e-46	0.574647	0.947	0.824	7.6993e-42	Pro-inflammatory	Hnrnpa3
1.60077e-19	0.574312	0.577	0.397	2.98191e-15	Pro-inflammatory	Sar1b
2.90525e-15	0.574262	0.453	0.3	5.41191e-11	Pro-inflammatory	Aff1
6.37796e-30	0.574058	0.779	0.548	1.18809e-25	Pro-inflammatory	Rheb
1.25678e-11	0.574005	0.417	0.293	2.34114e-07	Pro-inflammatory	Emc4
3.31791e-09	0.573838	0.309	0.208	6.1806e-05	Pro-inflammatory	N6amt2
7.44675e-35	0.572396	0.883	0.722	1.38718e-30	Pro-inflammatory	Snrpe
5.98925e-17	0.571448	0.365	0.215	1.11568e-12	Pro-inflammatory	Malt1
1.35492e-14	0.570821	0.448	0.299	2.52395e-10	Pro-inflammatory	Map4
1.86861e-13	0.570698	0.458	0.324	3.48084e-09	Pro-inflammatory	Nap1l4
6.70188e-33	0.570426	0.862	0.668	1.24843e-28	Pro-inflammatory	Ppig
1.18614e-43	0.570349	0.938	0.747	2.20954e-39	Pro-inflammatory	Chmp2a
2.06446e-10	0.569904	0.345	0.234	3.84567e-06	Pro-inflammatory	Dnajc10
1.61802e-25	0.569888	0.733	0.517	3.01404e-21	Pro-inflammatory	Romo1
1.88419e-11	0.569702	0.395	0.271	3.50986e-07	Pro-inflammatory	Atxn2l
5.92398e-54	0.569392	0.97	0.861	1.10352e-49	Pro-inflammatory	Hnrnpk
1.26575e-37	0.569142	0.906	0.741	2.35785e-33	Pro-inflammatory	Bag1
9.82245e-11	0.568878	0.373	0.257	1.82973e-06	Pro-inflammatory	Gpalpp1
3.27082e-10	0.568518	0.318	0.21	6.09289e-06	Pro-inflammatory	Synj2bp
8.49767e-14	0.568189	0.409	0.27	1.58295e-09	Pro-inflammatory	Rnf6
2.9504e-10	0.567791	0.311	0.203	5.49601e-06	Pro-inflammatory	Abcb1b
1.07765e-17	0.567626	0.542	0.37	2.00744e-13	Pro-inflammatory	Tmem251
1.42221e-14	0.567332	0.532	0.384	2.64929e-10	Pro-inflammatory	Pum2
1.92687e-26	0.567232	0.78	0.617	3.58937e-22	Pro-inflammatory	Zmiz1
3.10558e-37	0.567102	0.903	0.732	5.78507e-33	Pro-inflammatory	Psmb4
2.12406e-52	0.56696	0.97	0.845	3.9567e-48	Pro-inflammatory	Smdt1
2.18807e-11	0.566221	0.377	0.253	4.07594e-07	Pro-inflammatory	Ptpn11
1.2283e-10	0.565962	0.403	0.286	2.28808e-06	Pro-inflammatory	Actr1a
2.91445e-32	0.565794	0.861	0.688	5.42903e-28	Pro-inflammatory	Psma4
2.89928e-24	0.565737	0.711	0.494	5.40077e-20	Pro-inflammatory	Pbrm1
4.93728e-29	0.565664	0.806	0.606	9.19717e-25	Pro-inflammatory	Ndufa11
1.0085e-12	0.565374	0.455	0.321	1.87863e-08	Pro-inflammatory	Tmem165
3.61363e-14	0.564912	0.491	0.348	6.73147e-10	Pro-inflammatory	Ppp1cb
8.29819e-47	0.56486	0.944	0.817	1.54579e-42	Pro-inflammatory	Edf1
2.60118e-14	0.564736	0.455	0.307	4.84547e-10	Pro-inflammatory	Fcf1
8.0665e-12	0.564274	0.423	0.295	1.50263e-07	Pro-inflammatory	Arf2
7.724e-28	0.563316	0.729	0.51	1.43883e-23	Pro-inflammatory	Sra1
6.8602e-26	0.563215	0.523	0.313	1.27792e-21	Pro-inflammatory	Traf1
7.79579e-32	0.562645	0.821	0.591	1.4522e-27	Pro-inflammatory	Srsf5
2.58388e-15	0.562422	0.558	0.407	4.81325e-11	Pro-inflammatory	Smarca4
1.88125e-24	0.562251	0.808	0.648	3.50439e-20	Pro-inflammatory	Tlr2
3.96679e-12	0.562191	0.364	0.236	7.38934e-08	Pro-inflammatory	Trabd
1.64752e-14	0.561798	0.468	0.317	3.069e-10	Pro-inflammatory	Mrpl11
4.84695e-34	0.561732	0.885	0.696	9.02889e-30	Pro-inflammatory	Srp9
9.43327e-16	0.56172	0.48	0.319	1.75723e-11	Pro-inflammatory	Nr4a2
3.09521e-09	0.561466	0.35	0.245	5.76575e-05	Pro-inflammatory	Mfsd5
1.40706e-16	0.561405	0.556	0.394	2.62107e-12	Pro-inflammatory	Mrpl17
7.40672e-15	0.560644	0.532	0.38	1.37972e-10	Pro-inflammatory	Rpl7l1
1.16813e-13	0.56013	0.461	0.318	2.176e-09	Pro-inflammatory	Arfgef1
2.38338e-32	0.559974	0.853	0.674	4.43977e-28	Pro-inflammatory	Tpi1
2.08516e-17	0.559864	0.565	0.399	3.88424e-13	Pro-inflammatory	Ctbp1
1.54462e-15	0.559832	0.511	0.354	2.87731e-11	Pro-inflammatory	Csnk2a1
8.19172e-12	0.559258	0.379	0.254	1.52595e-07	Pro-inflammatory	Ccdc115
6.62197e-15	0.558898	0.491	0.337	1.23354e-10	Pro-inflammatory	9530068E07Rik
1.40187e-17	0.558091	0.565	0.396	2.61141e-13	Pro-inflammatory	Derl2
8.26361e-16	0.55803	0.502	0.338	1.53935e-11	Pro-inflammatory	Sec63
1.95936e-10	0.557417	0.342	0.23	3.64989e-06	Pro-inflammatory	Pitpnb
5.34563e-28	0.556724	0.797	0.606	9.95784e-24	Pro-inflammatory	Tm9sf3
8.29228e-23	0.556464	0.748	0.578	1.54469e-18	Pro-inflammatory	Rrp1
7.48985e-22	0.55611	0.739	0.547	1.39521e-17	Pro-inflammatory	Psma5
1.15814e-11	0.555325	0.403	0.278	2.15738e-07	Pro-inflammatory	Psmd10
7.23831e-12	0.554911	0.511	0.388	1.34835e-07	Pro-inflammatory	Mthfs
2.98575e-13	0.554299	0.492	0.349	5.56185e-09	Pro-inflammatory	Etfa
3.50429e-09	0.553758	0.361	0.255	6.5278e-05	Pro-inflammatory	Lemd2
1.72828e-19	0.553259	0.623	0.437	3.21945e-15	Pro-inflammatory	Flii
8.90716e-22	0.553094	0.703	0.52	1.65923e-17	Pro-inflammatory	Epb41l2
1.30686e-19	0.552953	0.645	0.463	2.43443e-15	Pro-inflammatory	U2surp
8.08577e-10	0.552877	0.294	0.191	1.50622e-05	Pro-inflammatory	Usp1
3.15897e-11	0.552852	0.338	0.219	5.88453e-07	Pro-inflammatory	Cnot6
2.14693e-16	0.552738	0.529	0.366	3.9993e-12	Pro-inflammatory	Polr2k
4.41906e-34	0.552511	0.858	0.651	8.23182e-30	Pro-inflammatory	Sec11c
5.0406e-10	0.551837	0.371	0.26	9.38962e-06	Pro-inflammatory	Glo1
1.11106e-19	0.551752	0.602	0.415	2.06969e-15	Pro-inflammatory	Oser1
2.95948e-17	0.55145	0.586	0.421	5.51291e-13	Pro-inflammatory	Phf5a
5.71502e-46	0.551243	0.959	0.806	1.06459e-41	Pro-inflammatory	Itgb1
3.84306e-23	0.551192	0.808	0.638	7.15884e-19	Pro-inflammatory	Sfr1
6.6844e-16	0.550893	0.53	0.368	1.24517e-11	Pro-inflammatory	Pkn2
2.00563e-16	0.550016	0.533	0.369	3.73609e-12	Pro-inflammatory	Emd
9.6723e-11	0.54795	0.452	0.335	1.80176e-06	Pro-inflammatory	Fkbp3
3.28537e-20	0.547945	0.658	0.475	6.11998e-16	Pro-inflammatory	Tpst2
6.27573e-26	0.547595	0.786	0.608	1.16904e-21	Pro-inflammatory	Raly
3.23329e-12	0.547335	0.392	0.262	6.02298e-08	Pro-inflammatory	Gigyf2
1.7748e-14	0.546598	0.473	0.322	3.3061e-10	Pro-inflammatory	Ergic2
2.0083e-12	0.546419	0.489	0.351	3.74106e-08	Pro-inflammatory	Aldh3b1
5.06802e-25	0.545466	0.679	0.462	9.44072e-21	Pro-inflammatory	Nfat5
1.82226e-15	0.545283	0.494	0.327	3.39451e-11	Pro-inflammatory	Srpk2
6.25875e-13	0.545235	0.414	0.277	1.16588e-08	Pro-inflammatory	Suz12
1.79189e-17	0.544473	0.745	0.616	3.33794e-13	Pro-inflammatory	Tnfrsf1b
4.2072e-16	0.544465	0.586	0.427	7.83717e-12	Pro-inflammatory	Idh2
1.2915e-35	0.544008	0.87	0.63	2.40581e-31	Pro-inflammatory	Srsf2
9.27323e-12	0.542875	0.494	0.364	1.72742e-07	Pro-inflammatory	Psmg4
1.96619e-10	0.54278	0.388	0.27	3.66261e-06	Pro-inflammatory	Vta1
5.4968e-15	0.542771	0.535	0.379	1.02394e-10	Pro-inflammatory	Mbd3
2.62603e-16	0.542474	0.523	0.361	4.89177e-12	Pro-inflammatory	Cops5
1.42462e-13	0.542399	0.439	0.296	2.65377e-09	Pro-inflammatory	Brox
1.92049e-28	0.542215	0.8	0.589	3.57749e-24	Pro-inflammatory	Tmem167
5.05492e-22	0.542152	0.67	0.476	9.41631e-18	Pro-inflammatory	Fem1c
9.19889e-42	0.541954	0.953	0.816	1.71357e-37	Pro-inflammatory	Cox7b
6.55053e-19	0.541566	0.589	0.407	1.22023e-14	Pro-inflammatory	Elk3
1.18585e-09	0.541301	0.397	0.284	2.209e-05	Pro-inflammatory	Tbk1
7.71416e-12	0.540581	0.427	0.3	1.43699e-07	Pro-inflammatory	Pds5a
4.66413e-22	0.539883	0.758	0.585	8.68835e-18	Pro-inflammatory	Hnrnpc
3.72495e-09	0.539789	0.386	0.281	6.93884e-05	Pro-inflammatory	Zrsr2
1.55553e-10	0.539565	0.358	0.242	2.89764e-06	Pro-inflammatory	Pmpcb
5.7572e-24	0.539426	0.735	0.537	1.07245e-19	Pro-inflammatory	Xbp1
4.9583e-10	0.539403	0.365	0.251	9.23632e-06	Pro-inflammatory	Ddx42
2.09001e-22	0.538958	0.724	0.55	3.89327e-18	Pro-inflammatory	Blvra
1.43566e-10	0.538814	0.435	0.314	2.67436e-06	Pro-inflammatory	Pcbd2
1.65543e-11	0.538799	0.383	0.258	3.08374e-07	Pro-inflammatory	Gps1
2.82654e-15	0.538223	0.639	0.491	5.26528e-11	Pro-inflammatory	Mxi1
1.43598e-10	0.537901	0.38	0.264	2.67495e-06	Pro-inflammatory	Pik3ca
1.43327e-21	0.537751	0.742	0.573	2.6699e-17	Pro-inflammatory	Ier3ip1
4.72846e-21	0.537433	0.736	0.585	8.80817e-17	Pro-inflammatory	Llph
7.93946e-25	0.537237	0.773	0.606	1.47896e-20	Pro-inflammatory	Fam96a
1.90887e-09	0.53705	0.306	0.203	3.55584e-05	Pro-inflammatory	Rfk
8.50164e-16	0.53705	0.5	0.338	1.58369e-11	Pro-inflammatory	Dhx9
1.09701e-16	0.536913	0.588	0.43	2.04351e-12	Pro-inflammatory	Dnm2
3.45821e-11	0.53672	0.389	0.264	6.44195e-07	Pro-inflammatory	Arih2
1.89717e-15	0.536498	0.533	0.377	3.53404e-11	Pro-inflammatory	Actr10
1.03533e-10	0.535045	0.398	0.277	1.92861e-06	Pro-inflammatory	Ubqln1
9.62355e-35	0.534572	0.929	0.792	1.79267e-30	Pro-inflammatory	Eif5
2.98286e-33	0.533909	0.889	0.687	5.55648e-29	Pro-inflammatory	Lilr4b
1.33699e-14	0.532042	0.617	0.47	2.49054e-10	Pro-inflammatory	Amdhd2
5.80822e-17	0.531903	0.633	0.474	1.08196e-12	Pro-inflammatory	Polr2j
1.39004e-10	0.531652	0.371	0.253	2.58936e-06	Pro-inflammatory	Dhx38
1.17585e-16	0.531437	0.553	0.387	2.19038e-12	Pro-inflammatory	Eif3g
1.8061e-12	0.531372	0.418	0.285	3.3644e-08	Pro-inflammatory	Slc16a6
6.44557e-29	0.531096	0.868	0.735	1.20068e-24	Pro-inflammatory	Gsn
1.76061e-10	0.530103	0.414	0.293	3.27967e-06	Pro-inflammatory	Cox20
2.16259e-09	0.530083	0.376	0.267	4.02848e-05	Pro-inflammatory	Timm17b
1.16777e-11	0.529407	0.435	0.305	2.17533e-07	Pro-inflammatory	Tcof1
2.06178e-16	0.529211	0.486	0.318	3.84068e-12	Pro-inflammatory	Rabgef1
7.52256e-13	0.528979	0.489	0.344	1.4013e-08	Pro-inflammatory	Usp16
2.79977e-10	0.527663	0.417	0.295	5.21542e-06	Pro-inflammatory	Rab12
3.02174e-11	0.526673	0.411	0.282	5.62889e-07	Pro-inflammatory	Sec31a
7.38948e-09	0.526619	0.327	0.225	0.000137651	Pro-inflammatory	Nin
7.79028e-34	0.526552	0.9	0.746	1.45117e-29	Pro-inflammatory	Hnrnpa0
2.43714e-12	0.526372	0.37	0.241	4.5399e-08	Pro-inflammatory	Vps37b
9.88555e-18	0.526326	0.448	0.278	1.84148e-13	Pro-inflammatory	Dennd4a
1.4008e-09	0.525377	0.344	0.234	2.6094e-05	Pro-inflammatory	Csnk2a2
2.12056e-22	0.524807	0.723	0.535	3.95018e-18	Pro-inflammatory	Eif4e2
3.46306e-22	0.524389	0.7	0.499	6.45099e-18	Pro-inflammatory	Atg3
2.43837e-10	0.524351	0.414	0.293	4.54219e-06	Pro-inflammatory	Itgb1bp1
4.81001e-10	0.524013	0.408	0.291	8.96009e-06	Pro-inflammatory	Asna1
5.43615e-24	0.523986	0.75	0.551	1.01265e-19	Pro-inflammatory	Ap3s1
1.19065e-12	0.523317	0.477	0.342	2.21794e-08	Pro-inflammatory	Crk
6.50547e-24	0.522433	0.744	0.538	1.21184e-19	Pro-inflammatory	Copb1
1.8489e-26	0.522056	0.803	0.605	3.44413e-22	Pro-inflammatory	Wdr1
2.52491e-11	0.521966	0.371	0.247	4.7034e-07	Pro-inflammatory	Iws1
6.22383e-18	0.521372	0.621	0.444	1.15938e-13	Pro-inflammatory	Rnf19b
1.49156e-15	0.520156	0.589	0.429	2.77848e-11	Pro-inflammatory	Arglu1
5.6383e-09	0.520144	0.33	0.227	0.00010503	Pro-inflammatory	Uhmk1
2.70034e-13	0.519603	0.497	0.356	5.03019e-09	Pro-inflammatory	Plod1
2.74482e-38	0.518603	0.92	0.764	5.11305e-34	Pro-inflammatory	Pcbp1
1.62994e-17	0.518539	0.589	0.412	3.03626e-13	Pro-inflammatory	Ap1s1
9.59984e-15	0.518337	0.509	0.356	1.78826e-10	Pro-inflammatory	Ano6
5.2814e-25	0.518056	0.835	0.689	9.8382e-21	Pro-inflammatory	Pebp1
7.19805e-32	0.517444	0.889	0.729	1.34085e-27	Pro-inflammatory	P4hb
7.00489e-23	0.517381	0.727	0.539	1.30487e-18	Pro-inflammatory	Etfb
1.62963e-13	0.517376	0.514	0.367	3.03568e-09	Pro-inflammatory	Mrps16
3.19482e-10	0.517362	0.344	0.23	5.95131e-06	Pro-inflammatory	Nbeal1
9.59046e-40	0.517275	0.948	0.835	1.78651e-35	Pro-inflammatory	Uqcrq
1.58386e-13	0.517186	0.542	0.395	2.95041e-09	Pro-inflammatory	Ccdc59
1.60546e-13	0.517039	0.473	0.327	2.99066e-09	Pro-inflammatory	Ddx41
1.72998e-18	0.51635	0.621	0.433	3.2226e-14	Pro-inflammatory	Nucks1
1.99106e-25	0.515842	0.827	0.648	3.70894e-21	Pro-inflammatory	Sgpl1
2.86551e-10	0.515514	0.341	0.227	5.33788e-06	Pro-inflammatory	Eri1
4.33196e-11	0.514936	0.436	0.31	8.06957e-07	Pro-inflammatory	Nfu1
7.82703e-27	0.51488	0.835	0.608	1.45802e-22	Pro-inflammatory	Kdm6b
1.82384e-09	0.514288	0.314	0.209	3.39746e-05	Pro-inflammatory	Pdpk1
7.35803e-15	0.513527	0.529	0.369	1.37065e-10	Pro-inflammatory	Kif1b
7.74594e-20	0.513288	0.711	0.538	1.44291e-15	Pro-inflammatory	Edem1
3.46978e-13	0.51327	0.483	0.337	6.4635e-09	Pro-inflammatory	Pigt
4.34065e-25	0.512517	0.664	0.437	8.08576e-21	Pro-inflammatory	Socs3
1.42645e-15	0.512442	0.582	0.417	2.65719e-11	Pro-inflammatory	Ccar1
6.95584e-16	0.512222	0.583	0.422	1.29573e-11	Pro-inflammatory	Cyth1
2.83153e-10	0.512152	0.347	0.233	5.27457e-06	Pro-inflammatory	Senp2
1.38417e-08	0.511473	0.338	0.238	0.000257842	Pro-inflammatory	Vezf1
6.93458e-11	0.511034	0.453	0.331	1.29177e-06	Pro-inflammatory	Xdh
5.521e-10	0.510749	0.408	0.297	1.02845e-05	Pro-inflammatory	Ube2q2
9.14935e-13	0.510196	0.476	0.335	1.70434e-08	Pro-inflammatory	Mrpl21
2.83983e-13	0.509747	0.474	0.329	5.29003e-09	Pro-inflammatory	Cops4
8.4916e-18	0.508964	0.679	0.523	1.58182e-13	Pro-inflammatory	Pdcd6
2.62165e-41	0.508915	0.959	0.83	4.88361e-37	Pro-inflammatory	Rab7
1.76697e-21	0.508641	0.72	0.513	3.29152e-17	Pro-inflammatory	Sypl
9.48944e-12	0.508546	0.423	0.289	1.76769e-07	Pro-inflammatory	Ppm1g
2.42717e-27	0.508508	0.892	0.749	4.52133e-23	Pro-inflammatory	Mapkapk2
3.15776e-43	0.508307	0.971	0.861	5.88227e-39	Pro-inflammatory	Msn
7.73799e-09	0.508065	0.373	0.267	0.000144143	Pro-inflammatory	Uggt1
3.28473e-14	0.507535	0.473	0.318	6.1188e-10	Pro-inflammatory	Tnpo3
4.63744e-11	0.507026	0.412	0.287	8.63863e-07	Pro-inflammatory	Gak
2.22207e-17	0.506971	0.747	0.595	4.13928e-13	Pro-inflammatory	Brd2
4.66742e-14	0.506468	0.568	0.422	8.69446e-10	Pro-inflammatory	Mrpl28
7.10893e-10	0.506333	0.474	0.354	1.32425e-05	Pro-inflammatory	Acap2
3.87228e-13	0.505722	0.505	0.359	7.21329e-09	Pro-inflammatory	Mea1
7.82893e-16	0.505301	0.652	0.496	1.45837e-11	Pro-inflammatory	H13
2.88253e-08	0.50522	0.352	0.251	0.000536958	Pro-inflammatory	Herc2
4.26542e-22	0.505045	0.753	0.555	7.94563e-18	Pro-inflammatory	Ndufb4
1.61928e-10	0.504473	0.423	0.302	3.01639e-06	Pro-inflammatory	Rrp7a
1.22759e-10	0.504416	0.433	0.31	2.28676e-06	Pro-inflammatory	Mrps12
1.27252e-29	0.504025	0.879	0.703	2.37045e-25	Pro-inflammatory	Atp6v0d1
1.05185e-20	0.503923	0.726	0.547	1.95939e-16	Pro-inflammatory	Hprt
1.3675e-19	0.503621	0.72	0.546	2.54738e-15	Pro-inflammatory	Papola
3.5963e-09	0.503087	0.386	0.277	6.69919e-05	Pro-inflammatory	Fibp
2.64348e-17	0.502374	0.648	0.468	4.92427e-13	Pro-inflammatory	Sarnp
3.90843e-11	0.50218	0.47	0.341	7.28061e-07	Pro-inflammatory	Suds3
5.50136e-20	0.501936	0.733	0.547	1.02479e-15	Pro-inflammatory	Mien1
1.43093e-22	0.501889	0.789	0.609	2.66554e-18	Pro-inflammatory	Tomm22
1.35961e-16	0.501533	0.664	0.494	2.53268e-12	Pro-inflammatory	Eid1
1.13341e-09	0.501309	0.386	0.273	2.11131e-05	Pro-inflammatory	Nsmce2
1.85487e-13	0.500829	0.57	0.427	3.45525e-09	Pro-inflammatory	Supt16

## Sheet: Monocyte
p_val	avg_log2FC	pct.1	pct.2	p_val_adj	cluster name	gene
0	5.69585	0.853	0.089	0	Monocyte	Vcan
0	5.24873	0.625	0.066	0	Monocyte	Slpi
0	5.11579	0.61	0.044	0	Monocyte	Hp
0	5.04651	0.568	0.037	0	Monocyte	Dmkn
0	4.47298	0.451	0.034	0	Monocyte	Trem1
0	4.46513	0.822	0.132	0	Monocyte	F10
4.03117e-207	4.39402	0.289	0.021	7.50927e-203	Monocyte	Ifitm6
1.62648e-294	4.3643	0.797	0.209	3.02982e-290	Monocyte	Ptgs2
1.13968e-273	4.31921	0.399	0.034	2.12299e-269	Monocyte	Plcb1
1.22783e-208	4.24644	0.309	0.026	2.28721e-204	Monocyte	Tarm1
2.16487e-295	4.17726	0.435	0.038	4.03272e-291	Monocyte	Mcemp1
9.50618e-260	4.15472	0.694	0.157	1.77081e-255	Monocyte	Cxcl3
1.32411e-267	3.99659	0.814	0.275	2.46655e-263	Monocyte	Chil3
0	3.90171	0.669	0.078	0	Monocyte	Ltb4r1
6.53693e-217	3.71292	0.421	0.056	1.2177e-212	Monocyte	Met
0	3.59687	0.625	0.096	0	Monocyte	Uck2
0	3.5845	0.822	0.212	0	Monocyte	Slc7a11
3.48043e-66	3.58033	0.27	0.071	6.48335e-62	Monocyte	S100a8
0	3.45635	0.872	0.206	0	Monocyte	Slc16a3
3.50886e-164	3.43475	0.33	0.043	6.53631e-160	Monocyte	Agpat9
2.57696e-224	3.41666	0.699	0.187	4.80037e-220	Monocyte	Mmp19
2.84361e-119	3.33819	0.431	0.113	5.29708e-115	Monocyte	Il1a
2.17967e-135	3.32458	0.26	0.031	4.06029e-131	Monocyte	Cd177
2.61212e-210	3.25127	0.536	0.105	4.86585e-206	Monocyte	Gsr
0	3.25065	0.995	0.625	0	Monocyte	Thbs1
1.56384e-141	3.18977	0.326	0.05	2.91313e-137	Monocyte	Igfbp6
1.03884e-175	3.17334	0.888	0.517	1.93515e-171	Monocyte	Il1b
0	3.11475	0.995	0.362	0	Monocyte	Clec4e
5.28877e-155	3.09832	0.328	0.045	9.85192e-151	Monocyte	Adora2a
3.62605e-82	3.059	0.311	0.078	6.75461e-78	Monocyte	Irg1
4.04615e-152	3.05173	0.338	0.049	7.53717e-148	Monocyte	Klra2
3.22371e-160	3.01075	0.437	0.086	6.00512e-156	Monocyte	Sgms2
2.86686e-170	3.00226	0.404	0.066	5.34038e-166	Monocyte	B3gnt5
1.92022e-173	2.88758	0.62	0.177	3.57698e-169	Monocyte	Flrt3
5.67409e-298	2.87587	0.894	0.291	1.05697e-293	Monocyte	Ccr1
1.21227e-235	2.87394	0.669	0.152	2.25822e-231	Monocyte	Ly6c2
1.64572e-104	2.83902	0.263	0.043	3.06565e-100	Monocyte	Clcf1
1.32839e-93	2.8333	0.42	0.127	2.47453e-89	Monocyte	Timp1
2.28656e-236	2.80261	0.691	0.169	4.2594e-232	Monocyte	Rab11fip1
1.02438e-198	2.78129	0.628	0.153	1.90822e-194	Monocyte	Plac8
1.52836e-232	2.71996	0.978	0.673	2.84703e-228	Monocyte	Ccl6
7.77911e-223	2.65246	0.978	0.635	1.44909e-218	Monocyte	Cxcl2
5.99187e-274	2.64722	0.883	0.295	1.11617e-269	Monocyte	Gda
2.0522e-245	2.61082	0.984	0.649	3.82285e-241	Monocyte	Ccl9
4.282e-106	2.59853	0.453	0.138	7.97651e-102	Monocyte	Fdps
2.39962e-154	2.59603	0.508	0.121	4.47002e-150	Monocyte	Itgb7
1.49868e-148	2.54318	0.509	0.127	2.79175e-144	Monocyte	Slc39a14
5.32141e-161	2.54254	0.629	0.194	9.91272e-157	Monocyte	Slc2a1
4.51301e-295	2.53085	0.984	0.455	8.40684e-291	Monocyte	Clec4d
9.5671e-187	2.53045	0.58	0.136	1.78216e-182	Monocyte	C3
2.61235e-222	2.52911	0.811	0.301	4.86629e-218	Monocyte	Smox
0	2.50712	0.997	0.754	0	Monocyte	S100a11
2.08333e-201	2.4845	0.664	0.171	3.88083e-197	Monocyte	Atp2b4
1.03981e-117	2.4264	0.525	0.166	1.93696e-113	Monocyte	Vegfa
1.35528e-274	2.4201	0.995	0.829	2.52462e-270	Monocyte	Cd14
1.75579e-122	2.41799	0.568	0.195	3.27069e-118	Monocyte	Malt1
7.54485e-107	2.38659	0.383	0.092	1.40545e-102	Monocyte	Glipr2
1.49496e-108	2.37878	0.427	0.116	2.78482e-104	Monocyte	Fyn
2.91466e-98	2.37641	0.47	0.15	5.42943e-94	Monocyte	Ifi205
1.43505e-83	2.36942	0.339	0.09	2.67322e-79	Monocyte	Oaf
4.19515e-107	2.35537	0.421	0.113	7.81473e-103	Monocyte	Ldlr
1.76051e-105	2.35474	0.418	0.113	3.27947e-101	Monocyte	Pgk1
9.40532e-56	2.34708	0.284	0.088	1.75202e-51	Monocyte	Bcl2a1a
7.03478e-243	2.344	0.819	0.246	1.31044e-238	Monocyte	Adora2b
2.58063e-128	2.33915	0.606	0.211	4.8072e-124	Monocyte	Ero1l
1.53759e-186	2.29391	0.781	0.287	2.86422e-182	Monocyte	Traf1
1.14654e-171	2.28508	0.74	0.274	2.13577e-167	Monocyte	Ccdc71l
8.58577e-184	2.27213	0.814	0.345	1.59936e-179	Monocyte	Cytip
1.9138e-255	2.27028	0.932	0.429	3.56503e-251	Monocyte	Emilin2
1.21529e-63	2.26277	0.331	0.107	2.26384e-59	Monocyte	Cyp51
1.46727e-117	2.26014	0.543	0.178	2.73324e-113	Monocyte	AI504432
2.88408e-252	2.23997	0.967	0.583	5.37247e-248	Monocyte	Hif1a
6.84581e-76	2.23713	0.424	0.149	1.27524e-71	Monocyte	Cd24a
4.03709e-272	2.22135	0.975	0.483	7.52029e-268	Monocyte	Ehd1
4.45447e-69	2.22128	0.39	0.137	8.29779e-65	Monocyte	Arg2
1.44815e-208	2.21515	0.844	0.308	2.69761e-204	Monocyte	Mefv
1.50696e-166	2.18157	0.73	0.27	2.80716e-162	Monocyte	Gpr35
3.32007e-108	2.17979	0.767	0.406	6.18463e-104	Monocyte	Il1rn
2.12174e-196	2.1771	0.88	0.417	3.95237e-192	Monocyte	Jarid2
2.894e-128	2.15852	0.585	0.185	5.39093e-124	Monocyte	Rgcc
8.90696e-147	2.15717	0.874	0.408	1.65919e-142	Monocyte	Ccl2
6.03096e-69	2.14937	0.3	0.082	1.12345e-64	Monocyte	Hopx
2.84782e-261	2.12744	0.994	0.732	5.30492e-257	Monocyte	Cd44
1.1736e-64	2.12666	0.292	0.082	2.18618e-60	Monocyte	Arhgap26
6.81071e-69	2.12014	0.289	0.076	1.2687e-64	Monocyte	Tiam1
1.72914e-198	2.11169	0.894	0.373	3.22104e-194	Monocyte	Nlrp3
1.22683e-185	2.10817	0.904	0.482	2.28534e-181	Monocyte	Msr1
4.92228e-208	2.0972	0.924	0.39	9.16922e-204	Monocyte	Fn1
1.50561e-194	2.09522	0.888	0.417	2.80465e-190	Monocyte	Plaur
1.21033e-293	2.08529	1	0.841	2.25461e-289	Monocyte	S100a6
9.95068e-273	2.07501	0.997	0.646	1.85361e-268	Monocyte	S100a4
1.97762e-203	2.07436	0.937	0.554	3.68391e-199	Monocyte	Sod2
1.34008e-80	2.07431	0.347	0.095	2.4963e-76	Monocyte	Trim13
4.03572e-265	2.0508	0.997	0.799	7.51774e-261	Monocyte	S100a10
2.35734e-104	2.05042	0.517	0.174	4.39125e-100	Monocyte	Gpd2
4.51896e-128	2.04652	0.606	0.208	8.41793e-124	Monocyte	Agpat4
5.87934e-70	2.01941	0.347	0.106	1.0952e-65	Monocyte	AI839979
3.00645e-61	2.00044	0.358	0.123	5.60041e-57	Monocyte	Mir155hg
6.57219e-75	1.9649	0.363	0.109	1.22427e-70	Monocyte	Cdc42ep2
4.98791e-77	1.96138	0.514	0.214	9.29148e-73	Monocyte	Avpi1
2.90018e-88	1.95967	0.478	0.166	5.40246e-84	Monocyte	Gab1
2.00988e-109	1.95229	0.576	0.206	3.744e-105	Monocyte	Tes
5.25151e-97	1.95165	0.584	0.241	9.78252e-93	Monocyte	Antxr2
3.58848e-87	1.94885	0.513	0.192	6.68461e-83	Monocyte	Bst1
3.00432e-55	1.94807	0.328	0.112	5.59646e-51	Monocyte	Olr1
8.8019e-215	1.92934	0.995	0.749	1.63962e-210	Monocyte	Ier3
8.1913e-47	1.92693	0.274	0.092	1.52588e-42	Monocyte	Rrp1b
3.634e-171	1.92533	0.853	0.408	6.76942e-167	Monocyte	Emb
8.99273e-102	1.91003	0.637	0.288	1.67517e-97	Monocyte	Tnip1
5.70074e-112	1.90503	0.644	0.263	1.06193e-107	Monocyte	Creld2
2.46187e-102	1.89521	0.555	0.198	4.58598e-98	Monocyte	Pira2
5.80976e-135	1.89409	0.871	0.545	1.08224e-130	Monocyte	Csf2rb
1.02443e-71	1.89304	0.448	0.17	1.9083e-67	Monocyte	Xylt1
5.04283e-106	1.8907	0.547	0.186	9.39379e-102	Monocyte	Stx11
3.43086e-52	1.88493	0.314	0.109	6.391e-48	Monocyte	Pla2g4a
3.9467e-172	1.87759	0.946	0.643	7.35192e-168	Monocyte	Itgam
2.26005e-77	1.87616	0.533	0.232	4.21002e-73	Monocyte	Acsl4
8.98918e-84	1.87269	0.664	0.336	1.6745e-79	Monocyte	Errfi1
5.43466e-81	1.87209	0.451	0.157	1.01237e-76	Monocyte	Hyou1
2.41392e-46	1.87176	0.285	0.1	4.49664e-42	Monocyte	Bend4
1.63465e-150	1.86967	0.774	0.321	3.04502e-146	Monocyte	Ell2
1.01232e-141	1.86705	0.836	0.472	1.88574e-137	Monocyte	Mxi1
2.14809e-136	1.86344	0.819	0.422	4.00146e-132	Monocyte	Socs3
4.16657e-68	1.85483	0.407	0.145	7.76148e-64	Monocyte	Zak
1.51517e-111	1.84259	0.65	0.266	2.82246e-107	Monocyte	Abcc1
2.14808e-135	1.82772	0.8	0.418	4.00144e-131	Monocyte	Glrx
2.72008e-59	1.82739	0.345	0.117	5.06696e-55	Monocyte	Srebf2
5.34745e-183	1.8255	0.931	0.577	9.96124e-179	Monocyte	Eno1
1.85855e-71	1.81894	0.432	0.157	3.46211e-67	Monocyte	Pcgf5
3.93824e-89	1.81777	0.632	0.303	7.33615e-85	Monocyte	Bcl2a1d
1.33035e-77	1.80263	0.554	0.238	2.47817e-73	Monocyte	Samsn1
7.39971e-48	1.80149	0.304	0.108	1.37842e-43	Monocyte	Magohb
9.99625e-111	1.79652	0.756	0.383	1.8621e-106	Monocyte	Jdp2
6.73623e-53	1.78966	0.287	0.09	1.25483e-48	Monocyte	Gpr84
2.59717e-211	1.78936	0.992	0.876	4.838e-207	Monocyte	Tmsb10
2.44333e-158	1.78861	0.833	0.354	4.55144e-154	Monocyte	Phlda1
4.31945e-191	1.77089	0.938	0.549	8.04626e-187	Monocyte	C5ar1
9.95507e-67	1.76755	0.41	0.149	1.85443e-62	Monocyte	Zswim4
3.61881e-83	1.75267	0.621	0.298	6.74112e-79	Monocyte	Lmnb1
1.68858e-198	1.74379	0.992	0.796	3.1455e-194	Monocyte	Plek
3.828e-54	1.7416	0.495	0.245	7.1308e-50	Monocyte	Gpalpp1
3.77519e-98	1.73702	0.644	0.281	7.03242e-94	Monocyte	Crem
9.41773e-40	1.73552	0.251	0.087	1.75434e-35	Monocyte	Kpna2
4.32933e-53	1.73294	0.363	0.138	8.06468e-49	Monocyte	Irak3
3.75103e-80	1.73026	0.617	0.297	6.98741e-76	Monocyte	Nt5dc2
3.94854e-44	1.72772	0.297	0.109	7.35533e-40	Monocyte	A830080D01Rik
2.09722e-92	1.72304	0.636	0.284	3.90671e-88	Monocyte	Filip1l
9.48387e-125	1.71775	0.869	0.568	1.76665e-120	Monocyte	Prdx6
2.86737e-92	1.71448	0.617	0.267	5.34133e-88	Monocyte	2025-09-11
1.8734e-211	1.71367	0.973	0.638	3.48977e-207	Monocyte	Card19
1.98826e-184	1.71244	0.929	0.616	3.70373e-180	Monocyte	Itgb2
5.59907e-207	1.70703	0.987	0.824	1.04299e-202	Monocyte	Anxa2
3.39401e-44	1.70401	0.297	0.107	6.32236e-40	Monocyte	Lrrc8c
8.20923e-69	1.69992	0.498	0.214	1.52921e-64	Monocyte	Foxn2
1.55161e-132	1.69178	0.822	0.422	2.89033e-128	Monocyte	Txnrd1
3.67879e-164	1.68629	0.923	0.593	6.85285e-160	Monocyte	Cmip
1.35056e-61	1.68458	0.571	0.294	2.51581e-57	Monocyte	Stap1
3.06615e-102	1.68153	0.689	0.315	5.71163e-98	Monocyte	Napsa
8.58533e-42	1.67859	0.282	0.103	1.59928e-37	Monocyte	Phldb1
8.63722e-104	1.67705	0.708	0.331	1.60894e-99	Monocyte	Alcam
6.37788e-53	1.67082	0.36	0.135	1.18807e-48	Monocyte	Orai2
1.61975e-54	1.66697	0.372	0.141	3.01727e-50	Monocyte	Ikbke
4.96268e-35	1.66331	0.257	0.098	9.24447e-31	Monocyte	Hmga1
7.94842e-155	1.66144	0.923	0.564	1.48063e-150	Monocyte	Diaph1
2.51723e-102	1.66029	0.677	0.299	4.6891e-98	Monocyte	Pxk
4.37582e-49	1.66011	0.315	0.112	8.15127e-45	Monocyte	Ripk3
1.57749e-75	1.65444	0.487	0.185	2.93856e-71	Monocyte	Atp8b4
4.03471e-38	1.65405	0.394	0.198	7.51586e-34	Monocyte	Nufip1
9.41804e-76	1.65361	0.574	0.26	1.75439e-71	Monocyte	Pfkp
4.81351e-164	1.65168	0.935	0.65	8.9666e-160	Monocyte	Lrrfip1
7.30203e-66	1.65003	0.555	0.268	1.36022e-61	Monocyte	Gcsh
2.12297e-103	1.64454	0.727	0.35	3.95467e-99	Monocyte	Gch1
9.24567e-34	1.6415	0.267	0.107	1.72228e-29	Monocyte	Agtpbp1
6.27134e-75	1.63993	0.571	0.257	1.16823e-70	Monocyte	Rybp
1.5287e-31	1.62977	0.284	0.122	2.84766e-27	Monocyte	Gan
2.89235e-50	1.6266	0.393	0.161	5.38788e-46	Monocyte	Ednrb
2.2637e-54	1.61968	0.77	0.582	4.21681e-50	Monocyte	Tnfaip2
1.5263e-35	1.61872	0.325	0.145	2.84319e-31	Monocyte	Fas
2.13201e-122	1.61858	0.864	0.502	3.9715e-118	Monocyte	Marcksl1
1.07372e-57	1.61338	0.461	0.198	2.00013e-53	Monocyte	Jak2
1.52393e-72	1.59807	0.521	0.218	2.83878e-68	Monocyte	Cdc42ep4
3.80824e-90	1.59258	0.768	0.449	7.09399e-86	Monocyte	Mxd1
7.83435e-25	1.59019	0.3	0.154	1.45938e-20	Monocyte	Bnip3
7.40449e-151	1.58628	0.924	0.562	1.37931e-146	Monocyte	Rbpj
2.02378e-197	1.58335	0.986	0.777	3.76989e-193	Monocyte	Lilrb4a
9.46418e-176	1.57506	0.954	0.676	1.76299e-171	Monocyte	Rbms1
2.68518e-45	1.57492	0.434	0.208	5.00194e-41	Monocyte	Cd274
2.57377e-132	1.57456	0.897	0.608	4.79442e-128	Monocyte	Nfkb1
8.78443e-47	1.55974	0.391	0.168	1.63636e-42	Monocyte	Map2k4
2.69475e-49	1.55822	0.45	0.209	5.01977e-45	Monocyte	Pim3
7.32077e-104	1.55722	0.811	0.484	1.36371e-99	Monocyte	Cox17
1.00895e-33	1.55433	0.349	0.159	1.87947e-29	Monocyte	Arg1
2.06817e-41	1.55319	0.521	0.279	3.85258e-37	Monocyte	Pdpn
1.38999e-87	1.55078	0.62	0.267	2.58928e-83	Monocyte	Dok2
5.52979e-140	1.54794	0.853	0.388	1.03009e-135	Monocyte	Adam8
6.17358e-99	1.54766	0.767	0.435	1.15001e-94	Monocyte	Snx18
2.8372e-40	1.54492	0.336	0.14	5.28513e-36	Monocyte	Snapc1
1.8055e-152	1.54263	0.95	0.767	3.36328e-148	Monocyte	Pid1
6.23815e-55	1.54036	0.674	0.403	1.16204e-50	Monocyte	Tnf
1.55997e-57	1.53902	0.503	0.242	2.90591e-53	Monocyte	St3gal1
5.2287e-223	1.53794	0.997	0.855	9.74001e-219	Monocyte	Pkm
1.0486e-47	1.53411	0.38	0.157	1.95333e-43	Monocyte	Uap1
6.91998e-53	1.53392	0.412	0.171	1.28905e-48	Monocyte	Pde8a
8.77721e-60	1.52395	0.47	0.201	1.63502e-55	Monocyte	Arhgef10l
3.90887e-117	1.52147	0.792	0.381	7.28144e-113	Monocyte	Nfkbie
3.08563e-41	1.52025	0.503	0.278	5.74792e-37	Monocyte	Osm
3.02735e-78	1.51932	0.787	0.491	5.63936e-74	Monocyte	Tiparp
6.33576e-98	1.50102	0.718	0.343	1.18023e-93	Monocyte	Stk40
1.62225e-36	1.49909	0.3	0.122	3.02193e-32	Monocyte	Rhou
9.15309e-53	1.49817	0.435	0.186	1.70504e-48	Monocyte	Cdk14
7.22813e-40	1.49756	0.382	0.173	1.34646e-35	Monocyte	Rasa2
5.39093e-192	1.49081	0.998	0.884	1.00422e-187	Monocyte	Nfkbia
6.20856e-46	1.48739	0.459	0.228	1.15653e-41	Monocyte	Alas1
6.98196e-92	1.48623	0.715	0.369	1.3006e-87	Monocyte	Nab1
1.49228e-51	1.48383	0.692	0.444	2.77983e-47	Monocyte	Odc1
4.49923e-74	1.48081	0.563	0.244	8.38116e-70	Monocyte	Smim3
1.37203e-65	1.47925	0.631	0.335	2.55582e-61	Monocyte	Erdr1
1.87657e-132	1.47276	0.894	0.577	3.49567e-128	Monocyte	Ppp4r2
5.99296e-100	1.47199	0.781	0.42	1.11637e-95	Monocyte	Pde4b
2.23892e-43	1.46792	0.374	0.16	4.17066e-39	Monocyte	Mllt6
7.8779e-93	1.46151	0.778	0.453	1.46749e-88	Monocyte	Nfat5
1.30103e-56	1.45948	0.536	0.264	2.42356e-52	Monocyte	Crtc3
7.97627e-158	1.45924	0.975	0.723	1.48582e-153	Monocyte	Pim1
2.08177e-62	1.45684	0.56	0.273	3.87792e-58	Monocyte	Zfp516
9.75095e-146	1.45683	0.924	0.523	1.81641e-141	Monocyte	Por
3.61279e-78	1.45526	0.689	0.386	6.7299e-74	Monocyte	Sh3bp5
4.77949e-72	1.44615	0.675	0.39	8.90324e-68	Monocyte	Nsf
6.7922e-105	1.44424	0.823	0.472	1.26525e-100	Monocyte	Ets2
1.0716e-144	1.44404	0.943	0.586	1.99618e-140	Monocyte	Plec
2.94817e-27	1.43653	0.287	0.132	5.49185e-23	Monocyte	Tppp3
4.73946e-109	1.43597	0.92	0.677	8.82866e-105	Monocyte	Slc15a3
2.14874e-59	1.43452	0.539	0.257	4.00267e-55	Monocyte	Sirpb1c
8.068e-62	1.434	0.648	0.372	1.50291e-57	Monocyte	Pdia4
1.99487e-51	1.43176	0.527	0.267	3.71604e-47	Monocyte	Isy1
1.27331e-74	1.43163	0.569	0.243	2.37193e-70	Monocyte	Gpr132
5.75407e-35	1.42734	0.315	0.136	1.07187e-30	Monocyte	Psd4
6.89359e-61	1.426	0.503	0.222	1.28414e-56	Monocyte	Srxn1
4.53824e-93	1.42459	0.834	0.608	8.45383e-89	Monocyte	Tnfrsf1b
2.9336e-133	1.42156	0.934	0.63	5.46471e-129	Monocyte	Cflar
5.01182e-51	1.42057	0.724	0.5	9.33602e-47	Monocyte	Clec4n
1.19637e-136	1.41878	0.932	0.615	2.2286e-132	Monocyte	Manf
1.76964e-109	1.4135	0.856	0.508	3.29649e-105	Monocyte	Dnajb11
1.59731e-97	1.4135	0.76	0.398	2.97546e-93	Monocyte	Srsf7
9.16011e-99	1.41229	0.726	0.343	1.70635e-94	Monocyte	Plbd1
9.62619e-99	1.40948	0.814	0.502	1.79317e-94	Monocyte	Sra1
1.04591e-72	1.40914	0.737	0.446	1.94832e-68	Monocyte	Ezr
6.93316e-38	1.40909	0.369	0.17	1.29151e-33	Monocyte	Tbc1d2b
2.10171e-223	1.40902	0.994	0.864	3.91507e-219	Monocyte	Pitpna
3.58862e-85	1.40859	0.705	0.358	6.68488e-81	Monocyte	B4galt5
2.15458e-74	1.40526	0.645	0.33	4.01356e-70	Monocyte	Ybx3
8.03285e-47	1.39922	0.426	0.191	1.49636e-42	Monocyte	Gtf2e2
1.22906e-32	1.39905	0.317	0.142	2.2895e-28	Monocyte	Cdk17
1.99653e-28	1.39531	0.432	0.253	3.71913e-24	Monocyte	Fam162a
2.5065e-68	1.39332	0.606	0.297	4.66912e-64	Monocyte	Itga5
1.42358e-116	1.38645	0.858	0.543	2.65185e-112	Monocyte	Tpm4
2.02114e-79	1.38423	0.735	0.423	3.76498e-75	Monocyte	Chd7
2.0628e-51	1.37608	0.443	0.194	3.84258e-47	Monocyte	Sik3
4.30001e-69	1.37429	0.727	0.444	8.01006e-65	Monocyte	Ptpre
9.45315e-39	1.37086	0.361	0.158	1.76093e-34	Monocyte	Tnip3
3.06871e-145	1.36642	0.957	0.697	5.7164e-141	Monocyte	Pdia6
9.40729e-110	1.36516	0.938	0.763	1.75239e-105	Monocyte	Basp1
5.44969e-25	1.36501	0.259	0.118	1.01517e-20	Monocyte	Gar1
3.34241e-78	1.36346	0.76	0.449	6.22624e-74	Monocyte	Gas7
1.19952e-58	1.36301	0.563	0.283	2.23446e-54	Monocyte	Vav3
8.00227e-47	1.36061	0.443	0.204	1.49066e-42	Monocyte	Braf
4.34028e-54	1.35456	0.492	0.225	8.08508e-50	Monocyte	Prdm1
3.28436e-70	1.34253	0.651	0.344	6.1181e-66	Monocyte	Kdelr2
1.90817e-37	1.34181	0.429	0.22	3.55455e-33	Monocyte	Arrdc4
9.37679e-126	1.34112	0.899	0.552	1.74671e-121	Monocyte	Cycs
2.77454e-114	1.34074	0.863	0.52	5.16842e-110	Monocyte	Hnrnpd
1.56879e-52	1.33371	0.536	0.27	2.92235e-48	Monocyte	Dennd4a
1.06637e-125	1.33255	0.931	0.518	1.98644e-121	Monocyte	F13a1
6.95925e-70	1.3254	0.713	0.41	1.29637e-65	Monocyte	Cyth1
1.24343e-21	1.32423	0.251	0.121	2.31626e-17	Monocyte	Dgat1
2.26649e-30	1.32196	0.358	0.177	4.22202e-26	Monocyte	Zc3h12c
2.10744e-69	1.3219	0.778	0.499	3.92574e-65	Monocyte	Tgm2
5.02788e-59	1.32168	0.557	0.268	9.36593e-55	Monocyte	Dnajc21
3.9685e-62	1.31997	0.656	0.368	7.39253e-58	Monocyte	Eps8
2.91465e-26	1.31324	0.29	0.137	5.42941e-22	Monocyte	Pfkl
1.4726e-115	1.30949	0.894	0.584	2.74316e-111	Monocyte	Srsf5
6.29591e-26	1.30585	0.263	0.118	1.1728e-21	Monocyte	Mdn1
1.27973e-29	1.3051	0.333	0.159	2.38387e-25	Monocyte	Prkd3
2.66231e-58	1.30481	0.568	0.274	4.95935e-54	Monocyte	Ube2j1
6.2071e-87	1.30435	0.828	0.488	1.15626e-82	Monocyte	Ms4a4c
5.09833e-91	1.3035	0.82	0.516	9.49716e-87	Monocyte	Baz1a
1.04332e-43	1.3022	0.465	0.233	1.94349e-39	Monocyte	Sestd1
1.25445e-28	1.29407	0.314	0.148	2.33679e-24	Monocyte	Hspa13
1.02539e-39	1.2937	0.415	0.197	1.91009e-35	Monocyte	Med7
3.52312e-40	1.28439	0.446	0.222	6.56287e-36	Monocyte	Msl2
1.43419e-90	1.28051	0.787	0.423	2.67162e-86	Monocyte	Fam129b
3.61182e-128	1.27653	0.942	0.631	6.7281e-124	Monocyte	Atp1a1
1.97475e-48	1.27339	0.53	0.275	3.67856e-44	Monocyte	Fndc3b
6.62952e-33	1.26407	0.53	0.321	1.23495e-28	Monocyte	Il7r
4.19693e-22	1.26242	0.27	0.132	7.81804e-18	Monocyte	Osgin2
4.69994e-34	1.26056	0.402	0.205	8.75504e-30	Monocyte	Ms4a4a
1.38914e-36	1.25989	0.5	0.278	2.58769e-32	Monocyte	Havcr2
6.7717e-51	1.25898	0.653	0.379	1.26143e-46	Monocyte	Slc7a8
4.54403e-68	1.25625	0.697	0.377	8.46462e-64	Monocyte	Setd8
2.71125e-49	1.25277	0.562	0.302	5.05052e-45	Monocyte	Irak2
3.63907e-87	1.248	0.831	0.539	6.77887e-83	Monocyte	Tmem189
6.57336e-73	1.24682	0.744	0.418	1.22449e-68	Monocyte	Dusp5
1.16309e-66	1.246	0.778	0.483	2.16661e-62	Monocyte	Tnfaip3
8.61917e-25	1.24551	0.322	0.166	1.60558e-20	Monocyte	Gsap
6.58724e-35	1.2434	0.407	0.199	1.22707e-30	Monocyte	Nr4a3
9.24068e-119	1.24095	0.931	0.6	1.72135e-114	Monocyte	Kdm6b
2.28448e-159	1.24082	0.97	0.754	4.25553e-155	Monocyte	Ppp2ca
1.81589e-60	1.24	0.738	0.504	3.38264e-56	Monocyte	Trps1
5.83462e-40	1.2393	0.522	0.29	1.08687e-35	Monocyte	Rapgef2
3.37888e-77	1.23833	0.773	0.457	6.29417e-73	Monocyte	Atp2a2
1.9267e-36	1.23829	0.388	0.183	3.58906e-32	Monocyte	Gk
6.34441e-56	1.23622	0.683	0.417	1.18184e-51	Monocyte	Raph1
1.23793e-39	1.23484	0.511	0.286	2.30601e-35	Monocyte	Cers6
2.3367e-106	1.2346	0.934	0.794	4.3528e-102	Monocyte	Esd
5.45701e-20	1.23122	0.262	0.132	1.01653e-15	Monocyte	Rhov
7.47269e-95	1.2294	0.888	0.633	1.39201e-90	Monocyte	Map4k4
3.77092e-26	1.22572	0.391	0.218	7.02447e-22	Monocyte	Klf7
8.01102e-40	1.22305	0.517	0.286	1.49229e-35	Monocyte	Arf2
2.99842e-121	1.22278	0.927	0.701	5.58545e-117	Monocyte	Mrpl52
6.08836e-62	1.22264	0.625	0.321	1.13414e-57	Monocyte	Sh2b2
2.09802e-42	1.22118	0.565	0.325	3.90819e-38	Monocyte	Bhlhe40
3.68842e-54	1.21913	0.68	0.421	6.87078e-50	Monocyte	Higd1a
4.75076e-65	1.21505	0.666	0.362	8.84972e-61	Monocyte	Magoh
2.54011e-99	1.20842	0.868	0.559	4.73172e-95	Monocyte	Map2k3
2.30066e-77	1.2074	0.853	0.662	4.28567e-73	Monocyte	Ptafr
3.9846e-54	1.2067	0.603	0.327	7.42252e-50	Monocyte	Zfp263
7.32587e-41	1.20509	0.483	0.249	1.36466e-36	Monocyte	Ptpn2
2.20506e-50	1.20331	0.587	0.316	4.10758e-46	Monocyte	Fbxo11
2.41021e-37	1.20238	0.558	0.352	4.48974e-33	Monocyte	Rab32
1.34275e-46	1.20215	0.555	0.308	2.50127e-42	Monocyte	Nfkb2
2.40984e-30	1.20202	0.413	0.225	4.48905e-26	Monocyte	Lfng
1.20122e-37	1.19604	0.457	0.237	2.23764e-33	Monocyte	Sertad2
2.89602e-80	1.19261	0.82	0.557	5.39471e-76	Monocyte	Tmed5
4.18497e-68	1.18837	0.738	0.44	7.79576e-64	Monocyte	Lrrfip2
8.65925e-60	1.18762	0.667	0.375	1.61305e-55	Monocyte	Birc3
3.75008e-81	1.18567	0.798	0.482	6.98565e-77	Monocyte	Flna
4.78635e-35	1.18543	0.391	0.187	8.91602e-31	Monocyte	Ppa1
1.09182e-28	1.18509	0.462	0.282	2.03384e-24	Monocyte	Sap30l
1.82262e-100	1.18486	0.912	0.664	3.39517e-96	Monocyte	Ppig
1.96553e-48	1.18183	0.552	0.286	3.66139e-44	Monocyte	Noct
3.92841e-52	1.17736	0.688	0.454	7.31785e-48	Monocyte	Rest
4.07004e-33	1.17584	0.505	0.301	7.58167e-29	Monocyte	Fam107b
1.65331e-24	1.17571	0.36	0.195	3.07979e-20	Monocyte	Msmo1
8.71524e-73	1.17487	0.888	0.707	1.62348e-68	Monocyte	Rab8b
5.12293e-24	1.17114	0.388	0.223	9.54299e-20	Monocyte	Egln1
5.39174e-108	1.17036	0.953	0.792	1.00437e-103	Monocyte	Rnf149
2.228e-51	1.1693	0.653	0.394	4.15032e-47	Monocyte	Ssfa2
5.14125e-50	1.16797	0.721	0.506	9.57712e-46	Monocyte	Man2a1
1.63584e-25	1.16489	0.334	0.171	3.04725e-21	Monocyte	Ciapin1
3.80622e-42	1.16406	0.591	0.361	7.09022e-38	Monocyte	Hipk1
5.61843e-69	1.16259	0.738	0.427	1.0466e-64	Monocyte	Nfkbib
3.09136e-39	1.16228	0.522	0.29	5.75858e-35	Monocyte	Med13l
1.11966e-77	1.16066	0.882	0.641	2.0857e-73	Monocyte	Tlr2
1.95111e-56	1.16056	0.708	0.444	3.63452e-52	Monocyte	Lsp1
1.42778e-47	1.15995	0.71	0.486	2.65967e-43	Monocyte	N4bp1
4.07307e-23	1.15986	0.295	0.148	7.58731e-19	Monocyte	Ppme1
3.17055e-22	1.15978	0.267	0.127	5.90609e-18	Monocyte	Blcap
8.70782e-18	1.15601	0.276	0.149	1.62209e-13	Monocyte	Ttc39b
1.07444e-100	1.15472	0.927	0.684	2.00146e-96	Monocyte	Lilr4b
3.16521e-40	1.1513	0.498	0.265	5.89616e-36	Monocyte	Stt3b
5.31853e-38	1.14792	0.492	0.265	9.90736e-34	Monocyte	Cldnd1
9.56704e-26	1.1479	0.369	0.197	1.78215e-21	Monocyte	Apobr
8.7999e-67	1.14688	0.726	0.433	1.63925e-62	Monocyte	U2af1
1.11644e-63	1.14651	0.741	0.466	2.0797e-59	Monocyte	Rgl1
2.55674e-21	1.14605	0.315	0.168	4.76269e-17	Monocyte	Csf2rb2
3.28718e-65	1.14479	0.746	0.466	6.12335e-61	Monocyte	Tpst2
7.6277e-47	1.14004	0.576	0.319	1.42089e-42	Monocyte	Slc35b1
5.3644e-94	1.13987	0.899	0.703	9.9928e-90	Monocyte	Ywhaz
1.4823e-77	1.13954	0.798	0.506	2.76124e-73	Monocyte	Tram1
6.68326e-64	1.13757	0.776	0.556	1.24496e-59	Monocyte	Ssr3
1.63004e-21	1.13665	0.293	0.151	3.03644e-17	Monocyte	Uba6
8.25067e-33	1.13502	0.492	0.287	1.53694e-28	Monocyte	Serpinb8
2.75701e-21	1.13227	0.279	0.14	5.13577e-17	Monocyte	1110001J03Rik
9.62587e-28	1.12928	0.347	0.173	1.79311e-23	Monocyte	Exosc3
9.42348e-20	1.12281	0.268	0.136	1.75541e-15	Monocyte	Rapgef1
5.86828e-83	1.1179	0.888	0.695	1.09314e-78	Monocyte	Atp1b3
6.49044e-75	1.11386	0.855	0.647	1.20904e-70	Monocyte	Mrpl33
5.75098e-49	1.11379	0.615	0.35	1.07129e-44	Monocyte	Vamp4
1.0146e-15	1.10806	0.263	0.146	1.89e-11	Monocyte	Me2
3.8863e-105	1.10724	0.94	0.735	7.23939e-101	Monocyte	Spag9
1.87652e-21	1.10476	0.371	0.217	3.49558e-17	Monocyte	Notch1
1.93428e-24	1.10473	0.342	0.181	3.60318e-20	Monocyte	Cyb5b
4.15905e-43	1.10321	0.632	0.403	7.74749e-39	Monocyte	Elk3
3.71626e-27	1.10305	0.405	0.224	6.92264e-23	Monocyte	Stx3
3.08627e-73	1.09756	0.839	0.586	5.7491e-69	Monocyte	Tmem167
9.10062e-22	1.09718	0.314	0.165	1.69526e-17	Monocyte	Mex3c
8.25282e-36	1.09548	0.484	0.265	1.53733e-31	Monocyte	Ddx39
1.97051e-102	1.09369	0.923	0.697	3.67067e-98	Monocyte	Srsf3
7.20342e-30	1.09265	0.416	0.218	1.34185e-25	Monocyte	Pilra
6.30395e-68	1.09192	0.803	0.516	1.1743e-63	Monocyte	Ptp4a1
4.4445e-22	1.09157	0.322	0.171	8.27922e-18	Monocyte	Fbxo28
3.16648e-27	1.09023	0.438	0.255	5.89851e-23	Monocyte	Hdac5
3.88266e-46	1.08864	0.631	0.378	7.23262e-42	Monocyte	Npepps
3.43223e-24	1.08863	0.372	0.207	6.39357e-20	Monocyte	Gm5150
1.18142e-30	1.08528	0.454	0.258	2.20075e-26	Monocyte	Map2k1
6.89534e-29	1.08494	0.465	0.273	1.28446e-24	Monocyte	Sgms1
3.86101e-33	1.08465	0.601	0.407	7.19229e-29	Monocyte	Lcp2
1.47892e-20	1.08342	0.314	0.169	2.75493e-16	Monocyte	Dtx2
3.11136e-103	1.08203	0.962	0.823	5.79584e-99	Monocyte	Ldha
7.70922e-25	1.08072	0.353	0.186	1.43607e-20	Monocyte	Hmgcr
3.15782e-42	1.07991	0.591	0.347	5.88239e-38	Monocyte	P4ha1
6.69759e-19	1.07807	0.298	0.162	1.24763e-14	Monocyte	Zdhhc18
5.0714e-106	1.07646	0.972	0.741	9.447e-102	Monocyte	Cdkn1a
6.54664e-57	1.07607	0.711	0.451	1.21951e-52	Monocyte	Hnrnph2
2.78012e-30	1.07554	0.486	0.286	5.17881e-26	Monocyte	Ascc3
2.07249e-23	1.07278	0.336	0.178	3.86064e-19	Monocyte	Slc26a2
1.15992e-120	1.07208	0.975	0.821	2.16069e-116	Monocyte	Hnrnpa3
2.97779e-54	1.07175	0.855	0.661	5.54703e-50	Monocyte	Emp1
1.88981e-71	1.07018	0.806	0.531	3.52033e-67	Monocyte	Ostc
1.66414e-55	1.06918	0.741	0.501	3.09997e-51	Monocyte	AI662270
1.17477e-26	1.06912	0.47	0.288	2.18836e-22	Monocyte	Bdp1
1.88242e-18	1.0691	0.344	0.202	3.50656e-14	Monocyte	Slc4a7
1.18413e-57	1.06606	0.746	0.482	2.2058e-53	Monocyte	G3bp1
9.57481e-31	1.06429	0.438	0.238	1.7836e-26	Monocyte	Tcerg1
7.7914e-21	1.06211	0.383	0.228	1.45138e-16	Monocyte	Nop58
3.15174e-36	1.06207	0.497	0.274	5.87106e-32	Monocyte	Tbk1
4.45237e-51	1.06188	0.672	0.408	8.29387e-47	Monocyte	Eif1ax
1.20117e-71	1.06135	0.822	0.569	2.23753e-67	Monocyte	Dnajc3
1.54283e-21	1.05925	0.271	0.131	2.87399e-17	Monocyte	Sema4a
1.23697e-82	1.05827	0.868	0.536	2.30422e-78	Monocyte	Mdm2
7.43384e-20	1.05774	0.298	0.157	1.38478e-15	Monocyte	Tnfsf9
3.91436e-56	1.05504	0.779	0.535	7.29167e-52	Monocyte	Eea1
5.66477e-122	1.05383	0.978	0.852	1.05523e-117	Monocyte	Ninj1
2.90399e-19	1.05235	0.347	0.206	5.40955e-15	Monocyte	Gtf2f2
6.12621e-26	1.05032	0.522	0.343	1.14119e-21	Monocyte	Peak1
1.33337e-32	1.04799	0.468	0.259	2.48381e-28	Monocyte	Spcs3
1.71677e-43	1.04747	0.614	0.368	3.198e-39	Monocyte	Nme2
1.00197e-66	1.04657	0.8	0.513	1.86646e-62	Monocyte	Cers2
1.77585e-103	1.04634	0.923	0.726	3.30804e-99	Monocyte	Bzw1
2.72454e-50	1.04624	0.735	0.531	5.07528e-46	Monocyte	Slk
1.50059e-56	1.046	0.711	0.447	2.7953e-52	Monocyte	Syncrip
2.10034e-73	1.04291	0.828	0.573	3.91251e-69	Monocyte	Eif6
1.35661e-14	1.04018	0.252	0.141	2.5271e-10	Monocyte	Eef1e1
1.21259e-29	1.03743	0.451	0.257	2.25882e-25	Monocyte	Ebna1bp2
3.5361e-107	1.03648	0.984	0.862	6.58704e-103	Monocyte	Txn1
2.46098e-23	1.03159	0.432	0.263	4.58431e-19	Monocyte	Paf1
1.71946e-23	1.02855	0.333	0.173	3.203e-19	Monocyte	Fam188a
3.06039e-15	1.02767	0.256	0.142	5.7009e-11	Monocyte	Kansl2
3.05824e-24	1.02688	0.424	0.254	5.6969e-20	Monocyte	Anxa11
2.27922e-44	1.02613	0.647	0.406	4.24573e-40	Monocyte	Cisd2
4.55936e-54	1.02547	0.756	0.501	8.49317e-50	Monocyte	Rpn1
4.85011e-16	1.02525	0.268	0.149	9.03478e-12	Monocyte	Atxn7l3
2.54014e-41	1.02412	0.603	0.362	4.73177e-37	Monocyte	Srsf6
1.22182e-23	1.02388	0.35	0.186	2.276e-19	Monocyte	Eaf1
2.15935e-18	1.02058	0.328	0.19	4.02244e-14	Monocyte	Cep83
3.40859e-23	1.02016	0.366	0.202	6.34953e-19	Monocyte	Ttc19
9.17473e-26	1.01958	0.397	0.22	1.70907e-21	Monocyte	Eepd1
1.22103e-65	1.01881	0.822	0.592	2.27454e-61	Monocyte	Smarca5
4.68472e-60	1.01713	0.774	0.534	8.7267e-56	Monocyte	Sf3b6
2.72159e-33	1.01598	0.522	0.305	5.06978e-29	Monocyte	Agpat5
2.91508e-64	1.01596	0.812	0.551	5.43021e-60	Monocyte	Kras
1.34521e-31	1.01556	0.492	0.282	2.50586e-27	Monocyte	Uso1
7.06856e-24	1.01518	0.47	0.296	1.31673e-19	Monocyte	Notch2
5.21739e-46	1.01435	0.677	0.445	9.71895e-42	Monocyte	Mapk6
2.58423e-26	1.01202	0.442	0.259	4.8139e-22	Monocyte	Arih2
3.65238e-45	1.01152	0.588	0.324	6.80365e-41	Monocyte	Alyref
6.16841e-39	1.01093	0.596	0.363	1.14905e-34	Monocyte	Emd
3.69858e-82	1.01069	0.95	0.807	6.88971e-78	Monocyte	Rnh1
3.00222e-15	1.00958	0.287	0.168	5.59254e-11	Monocyte	Kdm5b
1.09349e-25	1.00954	0.42	0.239	2.03695e-21	Monocyte	Samd4b
7.11865e-28	1.00795	0.429	0.236	1.32606e-23	Monocyte	Cklf
3.50981e-15	1.00661	0.339	0.212	6.53808e-11	Monocyte	Spryd7
1.04261e-60	1.00561	0.934	0.803	1.94217e-56	Monocyte	mt-Nd3
8.408e-43	1.00477	0.655	0.423	1.56624e-38	Monocyte	Ppp1r2
3.29189e-42	1.00472	0.763	0.556	6.13213e-38	Monocyte	Nfkbiz
2.8596e-36	1.00382	0.648	0.443	5.32687e-32	Monocyte	Eif3j1
1.75987e-44	1.00197	0.713	0.507	3.27829e-40	Monocyte	Vasp
3.35608e-76	1.00088	0.901	0.674	6.25171e-72	Monocyte	Pgam1
1.86109e-67	1.00084	0.828	0.538	3.46684e-63	Monocyte	Eif4e
1.28267e-16	1.00056	0.334	0.202	2.38936e-12	Monocyte	Ifi202b
1.99009e-45	1.00055	0.587	0.309	3.70715e-41	Monocyte	Nr4a2
5.71768e-28	1.00009	0.45	0.258	1.06509e-23	Monocyte	Piezo1
6.48314e-40	0.999467	0.68	0.457	1.20768e-35	Monocyte	Sdf2l1
1.05555e-46	0.999147	0.778	0.621	1.96629e-42	Monocyte	Apbb1ip
2.97746e-24	0.998337	0.434	0.26	5.54642e-20	Monocyte	Ubash3b
2.08518e-18	0.998029	0.35	0.208	3.88427e-14	Monocyte	Carhsp1
7.00267e-45	0.996802	0.664	0.421	1.30446e-40	Monocyte	Sar1a
7.66282e-14	0.996177	0.341	0.223	1.42743e-09	Monocyte	Hspa4l
2.41226e-19	0.995431	0.317	0.174	4.49356e-15	Monocyte	Ino80
1.54358e-85	0.995299	0.95	0.795	2.87537e-81	Monocyte	Tagln2
6.66976e-61	0.994164	0.8	0.543	1.24244e-56	Monocyte	Cnih4
1.76822e-22	0.993634	0.68	0.551	3.29384e-18	Monocyte	2810474O19Rik
8.96257e-42	0.992285	0.637	0.408	1.66955e-37	Monocyte	Morf4l2
1.77211e-44	0.991115	0.711	0.494	3.30108e-40	Monocyte	Lsm12
3.79321e-121	0.990968	0.981	0.86	7.06599e-117	Monocyte	Msn
1.25518e-43	0.987284	0.674	0.406	2.33816e-39	Monocyte	Hilpda
2.95276e-49	0.98713	0.727	0.483	5.50041e-45	Monocyte	Hsd17b12
1.23995e-25	0.987127	0.577	0.369	2.30978e-21	Monocyte	Ccl7
6.36454e-57	0.985854	0.77	0.525	1.18559e-52	Monocyte	Snrpf
7.66146e-18	0.985758	0.334	0.198	1.42718e-13	Monocyte	Sec24b
4.39186e-24	0.985713	0.453	0.278	8.18116e-20	Monocyte	Bcl3
1.808e-17	0.985335	0.426	0.284	3.36793e-13	Monocyte	Zfp131
8.17477e-17	0.985258	0.292	0.164	1.5228e-12	Monocyte	Ahr
1.07993e-11	0.983271	0.292	0.189	2.01169e-07	Monocyte	Pmvk
3.35929e-12	0.982293	0.252	0.149	6.25768e-08	Monocyte	Tfec
2.25611e-25	0.981796	0.416	0.235	4.20268e-21	Monocyte	Far1
1.72528e-85	0.981265	0.957	0.829	3.21385e-81	Monocyte	Tax1bp1
1.42475e-50	0.981243	0.746	0.497	2.65403e-46	Monocyte	Riok3
6.61464e-70	0.974526	0.902	0.68	1.23218e-65	Monocyte	Metrnl
2.19213e-23	0.973545	0.435	0.263	4.08349e-19	Monocyte	Zmynd11
2.00051e-21	0.970807	0.41	0.249	3.72655e-17	Monocyte	Entpd7
5.75624e-34	0.970807	0.565	0.35	1.07227e-29	Monocyte	Gtf2b
3.79307e-12	0.9681	0.251	0.149	7.06574e-08	Monocyte	Abhd17b
1.28934e-15	0.967443	0.304	0.179	2.40178e-11	Monocyte	Smim4
6.25548e-84	0.967214	0.91	0.713	1.16527e-79	Monocyte	Tmed2
5.44227e-86	0.966181	0.913	0.633	1.01379e-81	Monocyte	Nme1
4.065e-31	0.964939	0.573	0.366	7.57229e-27	Monocyte	Azin1
1.75174e-48	0.964609	0.741	0.51	3.26314e-44	Monocyte	Ssr2
1.06783e-16	0.963758	0.298	0.168	1.98915e-12	Monocyte	Aim1
8.03818e-16	0.959137	0.26	0.141	1.49735e-11	Monocyte	Ell
1.01493e-54	0.95776	0.83	0.641	1.89061e-50	Monocyte	Cux1
1.07494e-30	0.957159	0.664	0.482	2.0024e-26	Monocyte	Cdk2ap2
1.853e-53	0.955324	0.754	0.509	3.45176e-49	Monocyte	Ptges3
1.34687e-33	0.95502	0.642	0.443	2.50894e-29	Monocyte	Ddx21
3.45087e-18	0.954706	0.424	0.274	6.42828e-14	Monocyte	Ndrg1
2.88487e-16	0.952587	0.333	0.202	5.37393e-12	Monocyte	Btaf1
4.33379e-30	0.951325	0.533	0.333	8.07298e-26	Monocyte	Rab6a
8.59536e-41	0.949022	0.689	0.481	1.60114e-36	Monocyte	Ssr1
9.32969e-25	0.94797	0.505	0.33	1.73793e-20	Monocyte	Flot1
8.38257e-53	0.944597	0.83	0.652	1.56151e-48	Monocyte	Rock1
3.33733e-24	0.943983	0.426	0.248	6.21679e-20	Monocyte	Rbm27
1.26759e-23	0.943586	0.437	0.264	2.36127e-19	Monocyte	Zfand3
4.3599e-40	0.942805	0.689	0.463	8.12163e-36	Monocyte	Mafg
1.83607e-18	0.940985	0.361	0.215	3.42024e-14	Monocyte	Mrto4
6.41624e-16	0.938886	0.322	0.193	1.19522e-11	Monocyte	Ric1
1.52997e-36	0.937921	0.636	0.418	2.85003e-32	Monocyte	Chd1
2.25001e-25	0.937046	0.442	0.258	4.19132e-21	Monocyte	Stx6
5.23909e-52	0.936752	0.767	0.515	9.75937e-48	Monocyte	Psmd11
9.84036e-18	0.936745	0.334	0.195	1.83306e-13	Monocyte	Abce1
2.36454e-24	0.935271	0.438	0.26	4.40467e-20	Monocyte	Pip5k1a
2.26325e-27	0.934906	0.563	0.377	4.21598e-23	Monocyte	Clec2d
7.40902e-52	0.933023	0.763	0.545	1.38015e-47	Monocyte	Txnl1
5.2531e-17	0.932903	0.322	0.186	9.78548e-13	Monocyte	Zfp451
5.80178e-75	0.930779	0.92	0.74	1.08076e-70	Monocyte	Abracl
5.73058e-87	0.929455	0.965	0.846	1.06749e-82	Monocyte	Arl4c
4.87354e-28	0.926653	0.528	0.336	9.07843e-24	Monocyte	Smndc1
1.54583e-29	0.925928	0.566	0.366	2.87957e-25	Monocyte	Adprh
2.95801e-48	0.924139	0.73	0.497	5.51018e-44	Monocyte	Snrpd3
3.48414e-28	0.923501	0.522	0.317	6.49026e-24	Monocyte	Slc38a1
1.86394e-41	0.923282	0.645	0.381	3.47215e-37	Monocyte	Adssl1
7.55221e-21	0.921855	0.45	0.288	1.40683e-16	Monocyte	Sp3
4.63912e-24	0.921767	0.38	0.206	8.64175e-20	Monocyte	Yrdc
3.16999e-30	0.920988	0.562	0.355	5.90506e-26	Monocyte	Zc3h7a
1.04435e-29	0.918492	0.573	0.382	1.94542e-25	Monocyte	Sltm
2.23445e-57	0.917295	0.836	0.606	4.16234e-53	Monocyte	Hnrnpab
2.48017e-17	0.915215	0.334	0.194	4.62006e-13	Monocyte	Lats2
1.47567e-23	0.913646	0.454	0.277	2.74888e-19	Monocyte	Pvr
5.12673e-20	0.913129	0.374	0.219	9.55007e-16	Monocyte	Tmem248
2.761e-19	0.911645	0.385	0.23	5.14319e-15	Monocyte	Dnajc10
1.25756e-37	0.911161	0.681	0.462	2.34259e-33	Monocyte	Rbm47
5.58333e-27	0.909066	0.678	0.514	1.04006e-22	Monocyte	Ccr5
1.61308e-35	0.907058	0.604	0.38	3.00485e-31	Monocyte	Arl5c
1.33753e-27	0.9065	0.541	0.345	2.49155e-23	Monocyte	Dhx15
1.34973e-51	0.904608	0.77	0.515	2.51428e-47	Monocyte	Ranbp1
3.33311e-13	0.90326	0.29	0.176	6.20893e-09	Monocyte	Reps1
4.35045e-23	0.902874	0.453	0.273	8.10402e-19	Monocyte	Fgr
4.40196e-15	0.899092	0.309	0.185	8.19996e-11	Monocyte	Vps37a
4.47779e-18	0.895655	0.35	0.204	8.34123e-14	Monocyte	Brpf1
6.99061e-22	0.895542	0.438	0.273	1.30221e-17	Monocyte	Slc25a28
4.66468e-31	0.89493	0.702	0.537	8.68937e-27	Monocyte	Kdm7a
2.22181e-22	0.893412	0.456	0.285	4.1388e-18	Monocyte	Fam133b
8.74434e-23	0.892903	0.461	0.295	1.6289e-18	Monocyte	Hk2
8.70477e-45	0.892729	0.831	0.62	1.62153e-40	Monocyte	Id2
2.22382e-43	0.892121	0.757	0.539	4.14254e-39	Monocyte	Snf8
1.43148e-20	0.892057	0.462	0.3	2.66657e-16	Monocyte	Aff1
5.50266e-54	0.891442	0.91	0.728	1.02504e-49	Monocyte	Lmna
3.83169e-23	0.888166	0.502	0.325	7.13767e-19	Monocyte	Tet2
2.14732e-30	0.886597	0.53	0.321	4.00002e-26	Monocyte	Pik3r5
1.51032e-54	0.886148	0.715	0.392	2.81343e-50	Monocyte	Ccr2
8.58685e-26	0.883715	0.629	0.484	1.59956e-21	Monocyte	Baz2b
6.54488e-15	0.883675	0.312	0.187	1.21918e-10	Monocyte	Sec23b
1.37338e-14	0.883565	0.494	0.373	2.55832e-10	Monocyte	Lrrc8d
1.80326e-37	0.882413	0.738	0.537	3.35912e-33	Monocyte	Xbp1
4.48277e-16	0.882359	0.345	0.212	8.35051e-12	Monocyte	3110043O21Rik
4.51246e-70	0.882004	0.909	0.754	8.40581e-66	Monocyte	Actr2
1.7605e-34	0.881667	0.651	0.427	3.27947e-30	Monocyte	Cdc42se1
1.29722e-33	0.878251	0.669	0.471	2.41646e-29	Monocyte	Ccdc109b
1.18226e-56	0.87512	0.882	0.741	2.20231e-52	Monocyte	Ptbp3
2.86968e-40	0.874842	0.792	0.619	5.34564e-36	Monocyte	Slc11a1
2.59151e-26	0.874042	0.521	0.326	4.82746e-22	Monocyte	Stam2
2.28397e-43	0.87337	0.756	0.571	4.25458e-39	Monocyte	Bcl10
2.55092e-18	0.873137	0.442	0.294	4.75185e-14	Monocyte	Nucb2
8.45915e-23	0.87296	0.472	0.297	1.57577e-18	Monocyte	Myo1c
4.80049e-42	0.872627	0.716	0.479	8.94235e-38	Monocyte	Lrrc59
1.39998e-17	0.870974	0.401	0.254	2.60788e-13	Monocyte	Ppp1r15b
5.57758e-60	0.870203	0.855	0.647	1.03899e-55	Monocyte	Cmpk1
2.41033e-21	0.868589	0.502	0.338	4.48996e-17	Monocyte	Sec63
1.13772e-19	0.868381	0.448	0.287	2.11934e-15	Monocyte	Cdk6
3.51376e-18	0.868158	0.404	0.253	6.54543e-14	Monocyte	Golph3
6.63382e-99	0.867544	0.964	0.842	1.23575e-94	Monocyte	Hnrnpf
4.03853e-11	0.864969	0.306	0.203	7.52297e-07	Monocyte	Fmnl1
4.1387e-23	0.864587	0.47	0.294	7.70956e-19	Monocyte	Exoc5
4.9006e-12	0.864498	0.262	0.158	9.12885e-08	Monocyte	Idh3a
6.14744e-20	0.862583	0.409	0.246	1.14514e-15	Monocyte	Mob1b
2.065e-42	0.861921	0.754	0.545	3.84668e-38	Monocyte	Cdv3
1.25734e-52	0.861588	0.822	0.586	2.34218e-48	Monocyte	Etf1
4.22176e-18	0.860913	0.437	0.285	7.86429e-14	Monocyte	Tmem120a
4.55997e-14	0.860529	0.364	0.237	8.49431e-10	Monocyte	Svil
8.37518e-13	0.857286	0.254	0.147	1.56013e-08	Monocyte	Seh1l
3.38803e-40	0.856767	0.724	0.508	6.31122e-36	Monocyte	Chic2
4.0461e-70	0.854343	0.907	0.631	7.53707e-66	Monocyte	Cfp
2.44178e-19	0.852679	0.413	0.256	4.54855e-15	Monocyte	Mapkapk3
4.10945e-19	0.850461	0.472	0.312	7.65509e-15	Monocyte	Tmem128
9.97168e-27	0.850104	0.768	0.635	1.85752e-22	Monocyte	Ik
9.99894e-26	0.850047	0.53	0.344	1.8626e-21	Monocyte	Mob4
7.91657e-37	0.84991	0.688	0.465	1.4747e-32	Monocyte	Hnrnpdl
2.2016e-41	0.849825	0.744	0.518	4.10113e-37	Monocyte	Surf4
8.07299e-86	0.849129	0.957	0.81	1.50384e-81	Monocyte	Myl12a
5.46754e-41	0.849066	0.787	0.612	1.01849e-36	Monocyte	Hdlbp
6.19957e-28	0.848896	0.55	0.353	1.15486e-23	Monocyte	Anp32e
2.12235e-18	0.848517	0.413	0.261	3.95351e-14	Monocyte	Slmo2
1.93967e-13	0.848362	0.404	0.286	3.61323e-09	Monocyte	Specc1l
3.03337e-36	0.848348	0.708	0.478	5.65056e-32	Monocyte	Fubp1
7.13124e-49	0.844387	0.822	0.59	1.32841e-44	Monocyte	Rab20
2.25735e-65	0.844228	0.894	0.692	4.20499e-61	Monocyte	Prelid1
1.44252e-32	0.844063	0.664	0.457	2.68713e-28	Monocyte	Ifnar1
6.84125e-16	0.843627	0.347	0.211	1.27439e-11	Monocyte	Nab2
6.08813e-21	0.841323	0.401	0.235	1.1341e-16	Monocyte	Pgs1
3.30981e-49	0.841154	0.86	0.718	6.16552e-45	Monocyte	H2afj
2.73399e-26	0.839145	0.491	0.29	5.09287e-22	Monocyte	Fam214b
5.1997e-44	0.837781	0.789	0.606	9.686e-40	Monocyte	Tmem258
2.50345e-26	0.836437	0.429	0.237	4.66343e-22	Monocyte	Maff
3.21514e-27	0.835432	0.68	0.501	5.98917e-23	Monocyte	Birc6
1.7766e-39	0.83521	0.697	0.461	3.30945e-35	Monocyte	Snrpd1
6.03941e-32	0.834596	0.648	0.434	1.12502e-27	Monocyte	Erp44
5.49231e-28	0.833883	0.669	0.496	1.02311e-23	Monocyte	Vmp1
8.25121e-30	0.831997	0.563	0.347	1.53704e-25	Monocyte	Sertad1
1.05194e-29	0.831427	0.573	0.357	1.95956e-25	Monocyte	Gm6377
3.296e-45	0.830812	0.787	0.526	6.13979e-41	Monocyte	Itpkb
2.10755e-54	0.830802	0.85	0.645	3.92595e-50	Monocyte	Psmb5
4.75924e-33	0.83068	0.705	0.515	8.86551e-29	Monocyte	Reep3
9.33836e-23	0.830611	0.535	0.347	1.73955e-18	Monocyte	2310022A10Rik
5.68716e-54	0.829851	0.907	0.748	1.0594e-49	Monocyte	Mapkapk2
3.06534e-12	0.829826	0.278	0.169	5.71012e-08	Monocyte	Dmtf1
1.46372e-42	0.829357	0.765	0.568	2.72661e-38	Monocyte	1810037I17Rik
2.67976e-38	0.828067	0.67	0.428	4.99186e-34	Monocyte	Trib1
1.45353e-14	0.827579	0.379	0.248	2.70764e-10	Monocyte	Mapk1ip1l
2.86406e-12	0.827534	0.393	0.278	5.33517e-08	Monocyte	Arhgap31
3.30136e-60	0.827526	0.901	0.721	6.14977e-56	Monocyte	Gna13
1.24168e-13	0.826067	0.274	0.16	2.31301e-09	Monocyte	Rai14
3.57302e-38	0.825859	0.732	0.533	6.65581e-34	Monocyte	Ube2a
7.68986e-31	0.824905	0.675	0.474	1.43247e-26	Monocyte	Magt1
4.96044e-18	0.824032	0.347	0.199	9.24032e-14	Monocyte	Mrps28
7.43082e-20	0.823207	0.47	0.306	1.38421e-15	Monocyte	Senp6
1.63411e-32	0.823044	0.666	0.467	3.04402e-28	Monocyte	Sarnp
2.11336e-49	0.822312	0.797	0.518	3.93678e-45	Monocyte	Tuba1c
1.0727e-26	0.820502	0.632	0.459	1.99823e-22	Monocyte	Ppp2r5a
3.05619e-49	0.820407	0.868	0.732	5.69307e-45	Monocyte	P4hb
5.91999e-31	0.820297	0.651	0.459	1.10278e-26	Monocyte	Acbd3
1.79491e-12	0.819846	0.259	0.151	3.34356e-08	Monocyte	Wipf2
5.32737e-41	0.818804	0.765	0.568	9.92383e-37	Monocyte	Runx1
4.95231e-16	0.818378	0.339	0.203	9.22516e-12	Monocyte	Zdhhc5
2.99231e-21	0.81767	0.511	0.347	5.57408e-17	Monocyte	Siva1
2.82224e-14	0.817536	0.39	0.261	5.25727e-10	Monocyte	Cln5
1.00668e-17	0.817093	0.401	0.249	1.87525e-13	Monocyte	Npm3
1.64264e-28	0.816618	0.603	0.402	3.05991e-24	Monocyte	Ufm1
2.74115e-22	0.816127	0.492	0.319	5.10621e-18	Monocyte	Gtf2f1
1.38936e-52	0.815074	0.871	0.674	2.5881e-48	Monocyte	Rel
7.90006e-31	0.814245	0.648	0.454	1.47162e-26	Monocyte	Cul3
3.03363e-34	0.813841	0.661	0.43	5.65105e-30	Monocyte	Ago2
2.48665e-18	0.813675	0.487	0.341	4.63214e-14	Monocyte	Sec61a1
1.39735e-70	0.8124	0.912	0.75	2.60299e-66	Monocyte	Chmp2a
9.37014e-22	0.810505	0.492	0.315	1.74547e-17	Monocyte	Arfgef1
1.37229e-31	0.809606	0.651	0.441	2.55631e-27	Monocyte	Gspt1
4.71866e-12	0.806916	0.391	0.274	8.78993e-08	Monocyte	Ggta1
2.21373e-30	0.805694	0.68	0.494	4.12373e-26	Monocyte	H13
2.4259e-13	0.803497	0.323	0.203	4.51897e-09	Monocyte	Fam204a
5.80209e-26	0.802758	0.61	0.425	1.08081e-21	Monocyte	Lrrc25
1.61982e-12	0.800645	0.306	0.191	3.0174e-08	Monocyte	Rlf
7.80116e-23	0.800622	0.516	0.335	1.4532e-18	Monocyte	Stt3a
3.55311e-19	0.79987	0.382	0.226	6.61873e-15	Monocyte	Dnajb4
3.52873e-36	0.799652	0.732	0.514	6.57331e-32	Monocyte	Atf4
7.0264e-29	0.799037	0.599	0.383	1.30888e-24	Monocyte	Nus1
2.4817e-16	0.798174	0.397	0.254	4.62291e-12	Monocyte	Cnot1
9.34898e-19	0.796342	0.521	0.367	1.74153e-14	Monocyte	Slc31a1
2.51866e-52	0.794846	0.874	0.692	4.69175e-48	Monocyte	Set
7.22452e-14	0.793233	0.325	0.201	1.34578e-09	Monocyte	Pfdn4
9.23195e-16	0.792178	0.432	0.29	1.71973e-11	Monocyte	Camkk2
1.99163e-23	0.789049	0.642	0.46	3.71001e-19	Monocyte	Furin
3.99798e-56	0.787064	0.912	0.792	7.44744e-52	Monocyte	Fam49b
9.26602e-24	0.786361	0.506	0.317	1.72607e-19	Monocyte	Rabgef1
2.23182e-12	0.786101	0.309	0.195	4.15744e-08	Monocyte	Sdccag3
5.60052e-11	0.785838	0.276	0.173	1.04326e-06	Monocyte	Mrpl39
9.53907e-18	0.785243	0.502	0.351	1.77694e-13	Monocyte	Pcf11
3.83322e-55	0.784457	0.869	0.696	7.14053e-51	Monocyte	Snrpb
2.64316e-14	0.78214	0.396	0.26	4.92367e-10	Monocyte	Gosr2
1.24706e-19	0.780499	0.47	0.306	2.32303e-15	Monocyte	Parl
3.91246e-10	0.779372	0.353	0.251	7.28813e-06	Monocyte	Fam134b
2.97013e-13	0.778452	0.385	0.263	5.53276e-09	Monocyte	Tmem123
4.44333e-25	0.77725	0.517	0.327	8.27704e-21	Monocyte	Alkbh5
2.66862e-54	0.77663	0.868	0.663	4.97111e-50	Monocyte	Hnrnpm
4.5096e-18	0.776544	0.442	0.286	8.40049e-14	Monocyte	Noc2l
1.70194e-15	0.775626	0.388	0.248	3.17037e-11	Monocyte	Pofut2
3.85966e-35	0.775252	0.727	0.524	7.18978e-31	Monocyte	Hdgf
7.3227e-18	0.773606	0.448	0.293	1.36407e-13	Monocyte	Etv6
2.91977e-61	0.773421	0.956	0.846	5.43895e-57	Monocyte	Aldoa
1.35039e-21	0.77241	0.55	0.372	2.5155e-17	Monocyte	Med13
5.24972e-11	0.769455	0.279	0.177	9.77917e-07	Monocyte	Fyttd1
5.7274e-12	0.769035	0.427	0.31	1.0669e-07	Monocyte	Myo1g
5.30865e-22	0.767392	0.618	0.464	9.88894e-18	Monocyte	Snx20
1.28401e-11	0.76603	0.334	0.222	2.39185e-07	Monocyte	Rps6ka3
2.65246e-11	0.763225	0.284	0.178	4.94101e-07	Monocyte	Brix1
1.46227e-42	0.760551	0.811	0.625	2.72392e-38	Monocyte	Fkbp1a
1.47178e-18	0.758704	0.432	0.275	2.74163e-14	Monocyte	Slbp
3.2633e-16	0.758146	0.372	0.228	6.07887e-12	Monocyte	Rc3h2
6.15535e-16	0.757802	0.437	0.295	1.14662e-11	Monocyte	Ddx3y
3.89361e-10	0.756682	0.281	0.181	7.25301e-06	Monocyte	Ahctf1
4.51547e-22	0.756234	0.603	0.443	8.41141e-18	Monocyte	Ralb
5.59889e-13	0.754348	0.386	0.261	1.04296e-08	Monocyte	Rbbp8
7.52193e-19	0.753261	0.533	0.379	1.40119e-14	Monocyte	Rars
2.99595e-13	0.753097	0.342	0.218	5.58086e-09	Monocyte	Tollip
8.65341e-10	0.753063	0.319	0.219	1.61196e-05	Monocyte	Iqsec1
1.34516e-22	0.751908	0.603	0.443	2.50576e-18	Monocyte	Fbl
2.32832e-17	0.751026	0.618	0.488	4.3372e-13	Monocyte	Lasp1
7.5981e-45	0.750924	0.868	0.725	1.41537e-40	Monocyte	Sfpq
1.29088e-42	0.750356	0.842	0.685	2.40465e-38	Monocyte	Csf2ra
2.82216e-14	0.75034	0.426	0.296	5.25711e-10	Monocyte	Stag1
2.86902e-11	0.750015	0.342	0.23	5.34441e-07	Monocyte	Sorl1
2.43993e-49	0.749861	0.858	0.677	4.54511e-45	Monocyte	Ube2i
6.03594e-32	0.748533	0.746	0.535	1.12438e-27	Monocyte	Rala
9.19746e-31	0.746176	0.719	0.536	1.7133e-26	Monocyte	Wapl
2.55121e-31	0.745818	0.708	0.523	4.75239e-27	Monocyte	Eif4g1
1.83308e-47	0.744005	0.931	0.74	3.41466e-43	Monocyte	Ifrd1
1.46966e-27	0.743996	0.631	0.434	2.73769e-23	Monocyte	Ube2n
4.92436e-47	0.743707	0.844	0.642	9.1731e-43	Monocyte	Kif5b
1.86007e-12	0.743195	0.331	0.211	3.46495e-08	Monocyte	Sfswap
1.22963e-20	0.742971	0.694	0.583	2.29056e-16	Monocyte	Nars
4.30829e-13	0.742846	0.293	0.175	8.02549e-09	Monocyte	Traf3
6.55743e-12	0.740529	0.312	0.199	1.22152e-07	Monocyte	Dcaf13
3.6135e-11	0.740073	0.319	0.209	6.73122e-07	Monocyte	Apaf1
9.33614e-11	0.739716	0.322	0.215	1.73914e-06	Monocyte	Rhbdf2
2.50694e-31	0.739639	0.699	0.509	4.66992e-27	Monocyte	Gpbp1
1.27707e-43	0.739549	0.888	0.719	2.37893e-39	Monocyte	Csnk1a1
2.86497e-14	0.739482	0.382	0.246	5.33686e-10	Monocyte	Zc3h18
5.52304e-11	0.738947	0.426	0.315	1.02883e-06	Monocyte	Spen
4.73429e-15	0.738914	0.382	0.244	8.81904e-11	Monocyte	Ap1g1
1.51324e-55	0.737861	0.899	0.692	2.81886e-51	Monocyte	Ran
6.51157e-31	0.73684	0.76	0.602	1.21298e-26	Monocyte	Zbtb7a
5.04366e-17	0.736618	0.498	0.345	9.39533e-13	Monocyte	Ccnt1
3.79335e-19	0.735329	0.539	0.376	7.06625e-15	Monocyte	Usp34
5.82487e-29	0.734643	0.692	0.514	1.08506e-24	Monocyte	Rbm8a
7.8881e-22	0.734531	0.59	0.423	1.46939e-17	Monocyte	Gnai3
3.62318e-14	0.734503	0.397	0.261	6.74926e-10	Monocyte	Gorasp2
7.94376e-17	0.733989	0.472	0.322	1.47976e-12	Monocyte	Api5
1.62547e-13	0.733308	0.379	0.249	3.02793e-09	Monocyte	Ppp2r2d
9.85957e-11	0.732482	0.315	0.207	1.83664e-06	Monocyte	Plekhm3
1.25195e-21	0.731446	0.554	0.379	2.33214e-17	Monocyte	Sf1
1.15933e-57	0.731442	0.915	0.777	2.15961e-53	Monocyte	Dad1
2.14113e-19	0.73062	0.539	0.374	3.98849e-15	Monocyte	Cul1
9.26375e-28	0.729903	0.727	0.59	1.72565e-23	Monocyte	Usmg5
1.9318e-38	0.727907	0.836	0.673	3.59856e-34	Monocyte	Cnbp
1.45377e-21	0.727791	0.623	0.461	2.70808e-17	Monocyte	Larp4b
3.66501e-33	0.726914	0.752	0.574	6.82718e-29	Monocyte	Lman2
2.37707e-12	0.726451	0.353	0.233	4.42801e-08	Monocyte	Smek1
1.33229e-21	0.725071	0.661	0.519	2.48179e-17	Monocyte	Arl1
3.63906e-14	0.724261	0.342	0.212	6.77883e-10	Monocyte	Psme3
4.30811e-15	0.722916	0.44	0.299	8.02515e-11	Monocyte	Larp1
2.28173e-44	0.72248	0.838	0.631	4.25041e-40	Monocyte	Erh
3.21239e-15	0.721652	0.475	0.337	5.98404e-11	Monocyte	Usp7
3.40445e-52	0.721193	0.897	0.737	6.3418e-48	Monocyte	Pafah1b1
2.83326e-38	0.720829	0.798	0.614	5.2778e-34	Monocyte	Cct8
2.14656e-20	0.720198	0.595	0.437	3.99862e-16	Monocyte	Gls
8.10018e-27	0.72019	0.749	0.607	1.5089e-22	Monocyte	Krtcap2
6.93921e-18	0.719374	0.481	0.32	1.29264e-13	Monocyte	U2af2
2.01922e-50	0.718662	0.883	0.706	3.7614e-46	Monocyte	2025-09-07
5.3231e-13	0.718428	0.442	0.324	9.91587e-09	Monocyte	Oat
8.87604e-22	0.717843	0.576	0.396	1.65343e-17	Monocyte	Eif3b
2.64144e-19	0.717179	0.631	0.487	4.92047e-15	Monocyte	Pten
6.17162e-22	0.716551	0.566	0.388	1.14965e-17	Monocyte	Ddx46
8.87728e-15	0.716543	0.397	0.258	1.65366e-10	Monocyte	Ube2z
4.01369e-11	0.716386	0.39	0.275	7.4767e-07	Monocyte	Uba5
2.57694e-10	0.715967	0.273	0.172	4.80033e-06	Monocyte	Chfr
5.47333e-10	0.715936	0.342	0.235	1.01957e-05	Monocyte	Igf2r
4.56188e-22	0.715326	0.64	0.479	8.49787e-18	Monocyte	Zc3h15
4.60534e-13	0.714947	0.382	0.256	8.57883e-09	Monocyte	Adam9
7.24261e-18	0.714521	0.502	0.344	1.34915e-13	Monocyte	Usp16
1.10582e-10	0.714152	0.364	0.255	2.05992e-06	Monocyte	Calu
5.21934e-10	0.713873	0.298	0.197	9.72259e-06	Monocyte	Mmadhc
7.60798e-12	0.712791	0.399	0.277	1.41721e-07	Monocyte	Impdh2
5.11594e-10	0.712266	0.325	0.221	9.52997e-06	Monocyte	Ube2v2
4.88829e-13	0.710899	0.415	0.286	9.1059e-09	Monocyte	Rap2c
1.94745e-34	0.710372	0.748	0.552	3.62771e-30	Monocyte	Ndel1
4.05213e-24	0.710059	0.722	0.574	7.54831e-20	Monocyte	Anxa1
2.00434e-10	0.709504	0.325	0.219	3.73369e-06	Monocyte	Kpna1
1.80952e-19	0.709415	0.56	0.407	3.37078e-15	Monocyte	Elavl1
2.30777e-22	0.708747	0.639	0.466	4.29891e-18	Monocyte	Hectd1
8.26414e-19	0.708657	0.536	0.378	1.53944e-14	Monocyte	Ccnl2
1.27456e-10	0.708608	0.336	0.227	2.37425e-06	Monocyte	Med1
8.69138e-16	0.708379	0.442	0.295	1.61903e-11	Monocyte	Kdm1a
1.31602e-20	0.708112	0.609	0.454	2.45148e-16	Monocyte	Lims1
1.06921e-12	0.707773	0.394	0.27	1.99172e-08	Monocyte	Gripap1
7.02504e-23	0.707346	0.584	0.396	1.30862e-18	Monocyte	Tmod3
4.44722e-31	0.706987	0.776	0.618	8.28428e-27	Monocyte	Zmiz1
1.15191e-10	0.706908	0.32	0.212	2.14579e-06	Monocyte	Suco
7.41781e-22	0.70643	0.647	0.479	1.38179e-17	Monocyte	Fem1c
6.6315e-16	0.706362	0.506	0.362	1.23532e-11	Monocyte	Ift20
1.08889e-10	0.705506	0.284	0.179	2.02838e-06	Monocyte	Lypla1
2.15482e-19	0.705107	0.596	0.435	4.01401e-15	Monocyte	Rock2
4.40373e-15	0.703476	0.472	0.329	8.20328e-11	Monocyte	Rab22a
7.49781e-27	0.702679	0.667	0.467	1.39669e-22	Monocyte	Capn2
1.66367e-11	0.70249	0.355	0.239	3.09908e-07	Monocyte	Ptpn12
3.80591e-15	0.70052	0.47	0.323	7.08965e-11	Monocyte	Krit1
9.17549e-12	0.699762	0.438	0.322	1.70921e-07	Monocyte	Sh3pxd2b
1.84235e-10	0.699747	0.3	0.195	3.43194e-06	Monocyte	Utp18
3.3792e-10	0.699419	0.312	0.208	6.29477e-06	Monocyte	Whsc1
3.75519e-40	0.698321	0.893	0.768	6.99517e-36	Monocyte	Rbm25
5.59607e-47	0.696793	0.899	0.746	1.04244e-42	Monocyte	Hnrnpa0
4.10219e-24	0.696612	0.718	0.569	7.64157e-20	Monocyte	Vimp
9.41799e-55	0.696359	0.951	0.818	1.75438e-50	Monocyte	Canx
1.58117e-17	0.69575	0.5	0.341	2.94541e-13	Monocyte	Crk
3.01552e-10	0.695134	0.344	0.237	5.61731e-06	Monocyte	Fbxl5
2.66965e-20	0.69493	0.593	0.429	4.97303e-16	Monocyte	Arglu1
1.33705e-11	0.694404	0.461	0.342	2.49066e-07	Monocyte	Ugcg
9.49861e-35	0.694398	0.765	0.576	1.7694e-30	Monocyte	Mrpl20
8.00729e-56	0.69399	0.924	0.778	1.4916e-51	Monocyte	Gnb1
2.39873e-34	0.693397	0.82	0.651	4.46836e-30	Monocyte	Ncf4
1.90852e-10	0.692278	0.304	0.198	3.55519e-06	Monocyte	Slfn1
4.05393e-12	0.692047	0.443	0.324	7.55165e-08	Monocyte	Pum1
7.163e-27	0.691782	0.724	0.562	1.33432e-22	Monocyte	Mbd2
2.40429e-18	0.69153	0.614	0.477	4.47871e-14	Monocyte	Ube2f
6.86164e-38	0.690522	0.733	0.469	1.27819e-33	Monocyte	Sde2
4.57492e-16	0.689877	0.486	0.344	8.52216e-12	Monocyte	Polr2c
1.98603e-24	0.689586	0.651	0.486	3.69957e-20	Monocyte	Ndufb2
7.7545e-11	0.688462	0.41	0.294	1.44451e-06	Monocyte	Slfn8
3.41442e-41	0.687645	0.861	0.697	6.36038e-37	Monocyte	Prkar1a
3.03176e-50	0.686761	0.86	0.632	5.64756e-46	Monocyte	Srsf2
3.95901e-25	0.684613	0.738	0.583	7.37485e-21	Monocyte	Lrpap1
1.15601e-26	0.684509	0.726	0.576	2.15342e-22	Monocyte	Ier3ip1
7.70083e-30	0.68395	0.752	0.586	1.43451e-25	Monocyte	Pdcd10
4.43541e-31	0.683851	0.744	0.556	8.26228e-27	Monocyte	Tceb1
4.24534e-12	0.683727	0.413	0.292	7.90823e-08	Monocyte	Plcg2
3.48214e-09	0.68182	0.421	0.319	6.48653e-05	Monocyte	Kcnn4
2.57711e-12	0.681541	0.39	0.263	4.80064e-08	Monocyte	Ppp2cb
4.16107e-19	0.681301	0.541	0.368	7.75124e-15	Monocyte	Naa15
9.17376e-35	0.680511	0.782	0.585	1.70889e-30	Monocyte	Fus
6.8301e-11	0.678834	0.314	0.205	1.27231e-06	Monocyte	1810013L24Rik
1.87071e-10	0.678452	0.33	0.221	3.48477e-06	Monocyte	Appbp2
4.98904e-16	0.678444	0.574	0.432	9.29358e-12	Monocyte	Sap18
2.59633e-10	0.678025	0.326	0.219	4.83644e-06	Monocyte	Pias4
1.69749e-52	0.677064	0.92	0.755	3.16209e-48	Monocyte	Psma3
3.1382e-12	0.676498	0.451	0.331	5.84585e-08	Monocyte	Nupr1
2.87406e-17	0.676224	0.554	0.404	5.3538e-13	Monocyte	Nrd1
1.40138e-27	0.67622	0.737	0.559	2.61049e-23	Monocyte	Ddx3x
1.57218e-21	0.675684	0.598	0.417	2.92866e-17	Monocyte	Ube2j2
5.62432e-14	0.674547	0.404	0.267	1.0477e-09	Monocyte	Taf7
3.96389e-13	0.674011	0.509	0.39	7.38394e-09	Monocyte	Psmc1
4.22571e-62	0.671637	0.95	0.826	7.87165e-58	Monocyte	Ostf1
1.39222e-11	0.671018	0.405	0.287	2.59343e-07	Monocyte	Prdm2
1.0649e-37	0.669935	0.828	0.639	1.9837e-33	Monocyte	Ubxn4
2.1372e-38	0.669805	0.872	0.731	3.98117e-34	Monocyte	BC005537
9.23476e-14	0.668762	0.438	0.301	1.72025e-09	Monocyte	Pdcl3
2.03025e-39	0.668626	0.864	0.715	3.78194e-35	Monocyte	Tmed9
2.23219e-17	0.667233	0.576	0.42	4.15813e-13	Monocyte	2025-03-07
8.49945e-12	0.665561	0.427	0.31	1.58328e-07	Monocyte	Gtpbp4
1.64717e-10	0.664212	0.464	0.358	3.06835e-06	Monocyte	Arid5b
8.98207e-14	0.663895	0.427	0.291	1.67318e-09	Monocyte	Mtmr6
1.89706e-18	0.663212	0.552	0.386	3.53384e-14	Monocyte	Dcun1d5
1.39582e-21	0.661367	0.713	0.585	2.60014e-17	Monocyte	Ddx6
3.54544e-16	0.660984	0.489	0.337	6.60445e-12	Monocyte	Pcnp
8.60628e-32	0.660467	0.814	0.666	1.60318e-27	Monocyte	Syk
1.38843e-10	0.660311	0.336	0.225	2.58638e-06	Monocyte	Nop56
1.13957e-27	0.659693	0.757	0.608	2.12279e-23	Monocyte	Psma6
2.2357e-12	0.659036	0.383	0.256	4.16467e-08	Monocyte	Dyrk1a
9.59805e-25	0.658455	0.662	0.468	1.78792e-20	Monocyte	Hspa9
5.06768e-32	0.656801	0.785	0.585	9.44008e-28	Monocyte	Hspa4
2.4438e-15	0.65673	0.45	0.305	4.55231e-11	Monocyte	Pak1ip1
2.82644e-20	0.656543	0.614	0.455	5.26509e-16	Monocyte	Eif2s1
5.11179e-27	0.656459	0.715	0.556	9.52223e-23	Monocyte	Rheb
1.30839e-17	0.655022	0.557	0.399	2.43726e-13	Monocyte	Emg1
2.54672e-40	0.654327	0.856	0.691	4.74403e-36	Monocyte	Psmb2
1.24272e-29	0.653749	0.757	0.551	2.31494e-25	Monocyte	Rbbp6
7.28312e-44	0.652715	0.896	0.759	1.3567e-39	Monocyte	Tomm20
1.01923e-10	0.650459	0.388	0.276	1.89862e-06	Monocyte	Acly
2.7792e-22	0.647748	0.681	0.518	5.17708e-18	Monocyte	Tgif1
2.0738e-23	0.647743	0.716	0.552	3.86308e-19	Monocyte	Mydgf
1.22254e-13	0.647692	0.494	0.362	2.27735e-09	Monocyte	Arcn1
1.46382e-13	0.646781	0.555	0.432	2.7268e-09	Monocyte	Dpep2
7.22683e-10	0.645811	0.388	0.282	1.34621e-05	Monocyte	Thoc7
8.04214e-16	0.645684	0.478	0.325	1.49809e-11	Monocyte	Lrrc58
1.48728e-12	0.645444	0.457	0.327	2.77051e-08	Monocyte	Cd164
4.25463e-36	0.644911	0.901	0.795	7.92552e-32	Monocyte	Eif5
1.16463e-12	0.644248	0.546	0.417	2.16947e-08	Monocyte	Golga4
4.78768e-10	0.644169	0.364	0.254	8.91849e-06	Monocyte	Ipo7
1.817e-25	0.644107	0.749	0.596	3.3847e-21	Monocyte	Capza1
5.5102e-09	0.642717	0.326	0.225	0.000102644	Monocyte	Gtf3c6
1.71972e-13	0.642658	0.423	0.285	3.2035e-09	Monocyte	Ubr4
3.34195e-29	0.64234	0.744	0.555	6.22539e-25	Monocyte	Ube2s
9.14222e-25	0.642106	0.713	0.549	1.70301e-20	Monocyte	Srsf9
9.00199e-48	0.640401	0.943	0.826	1.67689e-43	Monocyte	Cyfip1
7.67224e-26	0.639518	0.713	0.537	1.42918e-21	Monocyte	Psmd2
5.10363e-14	0.638169	0.456	0.317	9.50705e-10	Monocyte	Rela
2.01888e-54	0.637546	0.948	0.83	3.76077e-50	Monocyte	Eif4g2
3.71059e-09	0.637383	0.33	0.23	6.91209e-05	Monocyte	Pop7
3.40942e-10	0.637308	0.338	0.23	6.35107e-06	Monocyte	Atp11b
1.254e-10	0.637116	0.386	0.273	2.33595e-06	Monocyte	Rnf6
2.51125e-22	0.637111	0.683	0.531	4.67795e-18	Monocyte	Ube2k
1.26699e-45	0.636145	0.94	0.813	2.36014e-41	Monocyte	Aprt
6.47182e-20	0.634841	0.669	0.527	1.20557e-15	Monocyte	Fam104a
2.42456e-27	0.63437	0.784	0.621	4.51646e-23	Monocyte	Tbcb
1.16696e-16	0.63422	0.546	0.394	2.17382e-12	Monocyte	Arih1
7.3903e-22	0.634134	0.692	0.512	1.37667e-17	Monocyte	Bcl2l11
1.56322e-09	0.634096	0.371	0.265	2.91197e-05	Monocyte	Fam63a
2.22633e-16	0.633261	0.569	0.432	4.1472e-12	Monocyte	Emc6
4.55237e-19	0.633108	0.617	0.441	8.48016e-15	Monocyte	Zc3hav1
3.3473e-18	0.632931	0.491	0.321	6.23536e-14	Monocyte	Agfg1
1.07189e-27	0.632765	0.757	0.571	1.99671e-23	Monocyte	Cap1
4.39659e-16	0.629649	0.577	0.435	8.18996e-12	Monocyte	Psmd14
2.14898e-43	0.628276	0.899	0.767	4.00313e-39	Monocyte	Pcbp1
1.22735e-10	0.628215	0.468	0.358	2.28631e-06	Monocyte	Tnfrsf11a
6.05655e-16	0.627668	0.623	0.504	1.12821e-11	Monocyte	Pbrm1
7.47533e-10	0.627585	0.416	0.31	1.39251e-05	Monocyte	Snd1
1.21219e-11	0.626674	0.366	0.244	2.25806e-07	Monocyte	Ppp3r1
1.39338e-21	0.626332	0.68	0.505	2.59559e-17	Monocyte	Psmc5
9.33495e-12	0.624663	0.431	0.304	1.73891e-07	Monocyte	Dda1
1.27568e-40	0.623852	0.901	0.746	2.37633e-36	Monocyte	Bax
1.78602e-30	0.623594	0.831	0.708	3.327e-26	Monocyte	Csde1
2.5714e-23	0.622653	0.71	0.539	4.79001e-19	Monocyte	Edem1
7.74211e-17	0.622043	0.615	0.471	1.4422e-12	Monocyte	Erbb2ip
4.29552e-29	0.620932	0.817	0.671	8.0017e-25	Monocyte	Ost4
2.25826e-09	0.619776	0.325	0.221	4.20669e-05	Monocyte	Rnf11
5.03093e-22	0.619453	0.639	0.459	9.37162e-18	Monocyte	Psmc4
9.43861e-11	0.618136	0.368	0.254	1.75822e-06	Monocyte	Dhx38
2.51919e-17	0.618107	0.577	0.428	4.69275e-13	Monocyte	Pxn
3.07552e-15	0.617761	0.533	0.382	5.72908e-11	Monocyte	Strap
1.83974e-21	0.61762	0.669	0.491	3.42707e-17	Monocyte	Cct3
5.78222e-19	0.617127	0.681	0.523	1.07711e-14	Monocyte	Epb41l2
4.20675e-16	0.616089	0.607	0.474	7.83633e-12	Monocyte	Dusp11
1.90243e-19	0.615706	0.68	0.528	3.54384e-15	Monocyte	Mrpl54
2.77934e-14	0.61517	0.489	0.338	5.17735e-10	Monocyte	Timm17a
1.19383e-14	0.61421	0.464	0.316	2.22386e-10	Monocyte	Snrpa
1.95689e-10	0.614138	0.391	0.28	3.6453e-06	Monocyte	Suz12
3.10666e-16	0.614056	0.596	0.471	5.78709e-12	Monocyte	Psmc6
4.17689e-21	0.611204	0.655	0.489	7.78072e-17	Monocyte	Psmd12
4.43319e-15	0.610087	0.582	0.462	8.25814e-11	Monocyte	Srp54b
6.43917e-34	0.609519	0.869	0.699	1.19949e-29	Monocyte	Psmb3
3.47837e-23	0.608237	0.71	0.542	6.47951e-19	Monocyte	Copb1
1.27244e-38	0.608056	0.872	0.733	2.3703e-34	Monocyte	Vapa
5.49109e-11	0.606101	0.386	0.267	1.02288e-06	Monocyte	Cyth2
1.80594e-16	0.605966	0.593	0.445	3.36411e-12	Monocyte	Ythdc1
1.09479e-17	0.605668	0.678	0.52	2.03937e-13	Monocyte	Mnda
5.08713e-12	0.60453	0.492	0.369	9.47631e-08	Monocyte	Huwe1
7.02976e-11	0.602201	0.412	0.293	1.3095e-06	Monocyte	Rfwd2
5.08642e-54	0.60071	0.976	0.827	9.47498e-50	Monocyte	Capg
1.98694e-09	0.599957	0.353	0.247	3.70126e-05	Monocyte	Rara
2.22829e-15	0.599221	0.536	0.385	4.15086e-11	Monocyte	Pum2
4.25557e-10	0.599073	0.355	0.242	7.92727e-06	Monocyte	Vbp1
6.79644e-20	0.598179	0.661	0.514	1.26604e-15	Monocyte	Ewsr1
4.94659e-12	0.597522	0.483	0.35	9.21451e-08	Monocyte	Celf1
4.9471e-33	0.596366	0.849	0.709	9.21546e-29	Monocyte	Pak2
1.13311e-10	0.595927	0.47	0.355	2.11075e-06	Monocyte	Acap2
5.34905e-12	0.59588	0.448	0.319	9.96421e-08	Monocyte	Srsf10
1.29066e-14	0.595829	0.552	0.416	2.40423e-10	Monocyte	Ppp1r12a
2.21295e-11	0.595328	0.448	0.325	4.12229e-07	Monocyte	Fam120a
6.6357e-20	0.594817	0.681	0.54	1.2361e-15	Monocyte	Eif4e2
2.09841e-14	0.594279	0.591	0.478	3.90891e-10	Monocyte	Srpr
1.28401e-21	0.592674	0.677	0.507	2.39185e-17	Monocyte	Stat3
2.72646e-11	0.591339	0.442	0.322	5.07886e-07	Monocyte	Spred1
6.77099e-15	0.589749	0.588	0.459	1.2613e-10	Monocyte	Taok1
2.02815e-12	0.589163	0.585	0.452	3.77804e-08	Monocyte	Fnip2
1.02374e-18	0.588775	0.677	0.521	1.90702e-14	Monocyte	Zcrb1
1.91605e-11	0.588543	0.47	0.346	3.56922e-07	Monocyte	Fam76a
1.49504e-19	0.588114	0.64	0.478	2.78496e-15	Monocyte	Ywhag
1.16562e-10	0.587752	0.385	0.268	2.17132e-06	Monocyte	Hdac1
2.14685e-09	0.587633	0.484	0.383	3.99915e-05	Monocyte	Rbm7
4.66088e-16	0.586176	0.655	0.526	8.68228e-12	Monocyte	Pdcd6
2.9765e-09	0.58543	0.325	0.222	5.54462e-05	Monocyte	Cbfb
8.23584e-12	0.584754	0.468	0.34	1.53417e-07	Monocyte	Zfp800
8.39316e-14	0.584406	0.527	0.38	1.56348e-09	Monocyte	Ddx17
1.63478e-10	0.582815	0.468	0.356	3.04526e-06	Monocyte	Psmd3
4.61488e-25	0.582611	0.77	0.612	8.59661e-21	Monocyte	Mdh2
4.12697e-28	0.581842	0.831	0.692	7.68771e-24	Monocyte	Psma4
3.7594e-16	0.580331	0.566	0.408	7.00302e-12	Monocyte	Trappc4
7.11799e-11	0.580243	0.516	0.413	1.32594e-06	Monocyte	Lrp10
7.30455e-09	0.580192	0.435	0.332	0.000136069	Monocyte	Pa2g4
2.71628e-24	0.580185	0.785	0.66	5.05989e-20	Monocyte	Sec11c
2.92435e-14	0.579941	0.596	0.465	5.44748e-10	Monocyte	Mvp
6.3733e-29	0.579863	0.872	0.768	1.18722e-24	Monocyte	Tkt
1.70182e-25	0.579755	0.819	0.656	3.17015e-21	Monocyte	Mif
4.79789e-25	0.579607	0.767	0.645	8.9375e-21	Monocyte	Arf4
1.66094e-13	0.579382	0.546	0.416	3.094e-09	Monocyte	Ppp4c
4.46337e-10	0.578671	0.464	0.352	8.31436e-06	Monocyte	Smg1
1.97963e-10	0.577761	0.491	0.377	3.68765e-06	Monocyte	Usp25
1.75667e-12	0.577722	0.484	0.352	3.27232e-08	Monocyte	Ndfip2
5.20769e-10	0.576586	0.511	0.409	9.70088e-06	Monocyte	Adam10
3.21953e-11	0.575826	0.511	0.388	5.99733e-07	Monocyte	Slc39a1
6.48007e-22	0.575823	0.711	0.563	1.20711e-17	Monocyte	Tra2b
2.68267e-10	0.575592	0.481	0.37	4.99727e-06	Monocyte	Ddx54
7.63649e-10	0.575342	0.437	0.327	1.42253e-05	Monocyte	Tardbp
5.28985e-21	0.57521	0.738	0.613	9.85392e-17	Monocyte	Tm9sf3
2.49514e-10	0.574753	0.475	0.367	4.64794e-06	Monocyte	Itsn2
4.74039e-12	0.574342	0.486	0.355	8.8304e-08	Monocyte	Med8
6.63558e-15	0.573988	0.522	0.372	1.23608e-10	Monocyte	Relb
4.00099e-36	0.573416	0.894	0.763	7.45305e-32	Monocyte	Cox6a1
2.09064e-11	0.572613	0.481	0.358	3.89445e-07	Monocyte	Csnk2a1
1.58552e-11	0.571848	0.434	0.311	2.95351e-07	Monocyte	Prmt1
5.30463e-23	0.571542	0.768	0.656	9.88146e-19	Monocyte	Ssb
7.45472e-11	0.568844	0.479	0.365	1.38867e-06	Monocyte	Eif4a3
1.22083e-26	0.568142	0.812	0.704	2.27416e-22	Monocyte	Srp9
4.91695e-14	0.568113	0.569	0.427	9.15929e-10	Monocyte	Aff4
5.71045e-09	0.567525	0.41	0.308	0.000106374	Monocyte	Tcof1
1.27868e-23	0.566677	0.822	0.7	2.38193e-19	Monocyte	Ankrd11
4.42827e-11	0.565862	0.541	0.422	8.24898e-07	Monocyte	Oser1
3.28768e-22	0.565146	0.781	0.662	6.12429e-18	Monocyte	Hcls1
2.46384e-13	0.562856	0.527	0.383	4.58965e-09	Monocyte	Rab21
3.37486e-10	0.562303	0.487	0.373	6.28669e-06	Monocyte	Pkn2
5.58559e-11	0.562207	0.538	0.427	1.04048e-06	Monocyte	Wbp4
2.51613e-30	0.559702	0.85	0.732	4.68706e-26	Monocyte	Psma2
9.92346e-10	0.559289	0.476	0.372	1.84854e-05	Monocyte	Bbip1
4.72003e-09	0.558384	0.401	0.295	8.79247e-05	Monocyte	Ubr5
8.23662e-13	0.557158	0.569	0.455	1.53432e-08	Monocyte	Clint1
8.13338e-10	0.557131	0.456	0.342	1.51509e-05	Monocyte	Lsm6
5.57135e-12	0.556376	0.595	0.488	1.03783e-07	Monocyte	Ikbkb
2.70119e-11	0.555573	0.438	0.309	5.03178e-07	Monocyte	Nudt21
3.76099e-23	0.554423	0.833	0.723	7.00597e-19	Monocyte	Myh9
2.80009e-33	0.552652	0.872	0.734	5.216e-29	Monocyte	Vcp
8.89915e-12	0.552055	0.609	0.499	1.65773e-07	Monocyte	Uvrag
3.21828e-15	0.551362	0.634	0.498	5.99501e-11	Monocyte	Psmb7
1.12186e-18	0.550496	0.628	0.461	2.08981e-14	Monocyte	Pfdn2
8.99999e-23	0.54832	0.662	0.461	1.67652e-18	Monocyte	Wsb1
2.19388e-19	0.54786	0.744	0.615	4.08675e-15	Monocyte	Cope
5.11911e-24	0.547539	0.82	0.715	9.53588e-20	Monocyte	Luc7l2
2.58812e-22	0.547124	0.722	0.558	4.82115e-18	Monocyte	Ppp1r14b
2.35454e-12	0.546839	0.58	0.459	4.38603e-08	Monocyte	Gng12
1.21251e-10	0.546517	0.533	0.424	2.25866e-06	Monocyte	Timm8b
1.52231e-15	0.546172	0.683	0.567	2.83575e-11	Monocyte	Sec11a
1.66911e-10	0.545656	0.456	0.339	3.10922e-06	Monocyte	Znrd1
3.39926e-20	0.545111	0.732	0.588	6.33215e-16	Monocyte	Hnrnpc
1.12456e-20	0.544519	0.767	0.648	2.09483e-16	Monocyte	Cct2
1.11982e-23	0.544328	0.815	0.69	2.08601e-19	Monocyte	Prpf40a
3.01437e-21	0.544001	0.773	0.65	5.61517e-17	Monocyte	Nktr
5.80067e-15	0.541796	0.604	0.46	1.08055e-10	Monocyte	Arl6ip5
1.40035e-13	0.541346	0.645	0.534	2.60857e-09	Monocyte	Mbnl2
1.17215e-18	0.540563	0.718	0.574	2.18348e-14	Monocyte	Cggbp1
1.60251e-08	0.540063	0.394	0.293	0.000298516	Monocyte	Cdc34
5.78085e-12	0.539994	0.546	0.421	1.07686e-07	Monocyte	Ist1
4.95581e-17	0.537358	0.576	0.402	9.23169e-13	Monocyte	Dot1l
3.91382e-11	0.534568	0.481	0.361	7.29066e-07	Monocyte	Spty2d1
1.992e-15	0.533206	0.639	0.507	3.71071e-11	Monocyte	Lpin2
5.64883e-10	0.531083	0.44	0.323	1.05226e-05	Monocyte	Tmem165
3.98431e-15	0.530523	0.677	0.542	7.42197e-11	Monocyte	Rbm5
2.79292e-09	0.529758	0.421	0.313	5.20265e-05	Monocyte	Col4a3bp
5.20606e-09	0.527966	0.412	0.302	9.69784e-05	Monocyte	Sms
5.33155e-17	0.526122	0.732	0.592	9.93161e-13	Monocyte	Mapre1
7.36998e-12	0.526002	0.555	0.432	1.37288e-07	Monocyte	Uba1
1.07576e-10	0.524575	0.546	0.432	2.00392e-06	Monocyte	Ppp1r11
5.30788e-15	0.524367	0.656	0.527	9.88752e-11	Monocyte	Nhp2l1
3.24618e-10	0.523855	0.522	0.407	6.04698e-06	Monocyte	Kdm2a
1.55368e-09	0.522179	0.393	0.28	2.89419e-05	Monocyte	Eif2s3y
7.93517e-14	0.521635	0.621	0.491	1.47816e-09	Monocyte	Ndufs4
3.02839e-08	0.515206	0.432	0.33	0.000564129	Monocyte	Lsm14a
1.40683e-09	0.512928	0.412	0.297	2.62065e-05	Monocyte	Rc3h1
8.96547e-11	0.512748	0.58	0.472	1.67009e-06	Monocyte	Tmem208
3.26948e-10	0.512605	0.599	0.493	6.09039e-06	Monocyte	Ankrd17
1.15999e-10	0.511918	0.555	0.445	2.16083e-06	Monocyte	Flii
8.85525e-11	0.510736	0.478	0.352	1.64956e-06	Monocyte	Ugp2
4.15621e-14	0.508269	0.666	0.53	7.74218e-10	Monocyte	Plekho2
2.78203e-23	0.507007	0.787	0.609	5.18237e-19	Monocyte	Fkbp2
7.16638e-09	0.506942	0.454	0.347	0.000133495	Monocyte	Lman1
9.10474e-08	0.506005	0.368	0.267	0.00169603	Monocyte	Larp4
3.26075e-20	0.504818	0.86	0.723	6.07412e-16	Monocyte	Hmox1
2.81888e-08	0.501435	0.453	0.352	0.000525101	Monocyte	Ppp1cb
2.75003e-09	0.501415	0.497	0.387	5.12275e-05	Monocyte	Tmbim1
1.16898e-30	0.500328	0.899	0.761	2.17758e-26	Monocyte	Ccnl1

## Sheet: MHCII hi-Resident
p_val	avg_log2FC	pct.1	pct.2	p_val_adj	cluster name	gene
1.06251e-64	2.37117	0.477	0.154	1.97925e-60	MHCIIhi-Resident	Clec4b1
5.49057e-163	2.29604	1	0.479	1.02278e-158	MHCIIhi-Resident	H2-Eb1
1.75333e-148	2.08587	1	0.536	3.26611e-144	MHCIIhi-Resident	H2-Ab1
5.39568e-44	2.06633	0.437	0.163	1.00511e-39	MHCIIhi-Resident	Tnip3
1.03193e-147	2.04034	1	0.531	1.92228e-143	MHCIIhi-Resident	H2-Aa
9.63744e-134	1.89714	1	0.708	1.79526e-129	MHCIIhi-Resident	Cd74
3.32359e-32	1.84669	0.363	0.144	6.19118e-28	MHCIIhi-Resident	Olfm1
5.07096e-58	1.70755	0.709	0.36	9.44618e-54	MHCIIhi-Resident	Plbd1
8.59501e-84	1.57101	0.889	0.499	1.60108e-79	MHCIIhi-Resident	H2-DMb1
9.62038e-12	1.55138	0.257	0.135	1.79208e-07	MHCIIhi-Resident	Rnd3
8.62593e-46	1.4928	0.743	0.454	1.60684e-41	MHCIIhi-Resident	Lsp1
1.33197e-30	1.42251	0.831	0.572	2.4812e-26	MHCIIhi-Resident	Hspa1b
4.4524e-17	1.41087	0.377	0.21	8.29393e-13	MHCIIhi-Resident	Naaa
2.3261e-13	1.41072	0.48	0.334	4.33306e-09	MHCIIhi-Resident	Dnajb1
2.13951e-33	1.39672	0.571	0.306	3.98547e-29	MHCIIhi-Resident	Stap1
1.05218e-36	1.39342	0.68	0.408	1.96001e-32	MHCIIhi-Resident	Ccr2
2.16521e-16	1.3451	0.569	0.412	4.03335e-12	MHCIIhi-Resident	Hsph1
4.77631e-30	1.31808	0.571	0.32	8.89731e-26	MHCIIhi-Resident	Traf1
4.78512e-13	1.29664	0.409	0.253	8.91373e-09	MHCIIhi-Resident	Gpr183
6.00319e-15	1.28637	0.409	0.249	1.11827e-10	MHCIIhi-Resident	Slamf9
2.16905e-59	1.22929	0.903	0.627	4.04051e-55	MHCIIhi-Resident	H2-DMa
3.20254e-11	1.22588	0.377	0.237	5.9657e-07	MHCIIhi-Resident	Cd72
2.18867e-14	1.16556	0.306	0.156	4.07705e-10	MHCIIhi-Resident	Dcn
2.23702e-19	1.1418	0.577	0.399	4.16712e-15	MHCIIhi-Resident	Etv3
3.62849e-22	1.12788	0.586	0.378	6.75914e-18	MHCIIhi-Resident	Cytip
1.80132e-13	1.12727	0.486	0.325	3.35549e-09	MHCIIhi-Resident	Bcl2a1d
6.66022e-18	1.11705	0.451	0.263	1.24067e-13	MHCIIhi-Resident	Gpr132
5.64621e-10	1.09173	0.254	0.138	1.05178e-05	MHCIIhi-Resident	Ptger4
1.78582e-11	1.08049	0.403	0.26	3.32663e-07	MHCIIhi-Resident	Samsn1
1.50268e-20	1.07358	0.494	0.285	2.79919e-16	MHCIIhi-Resident	H2-Q7
3.27574e-22	1.06979	0.866	0.642	6.10205e-18	MHCIIhi-Resident	Hspa1a
2.91034e-08	1.03978	0.271	0.163	0.000542139	MHCIIhi-Resident	Pmaip1
3.69473e-07	0.9856	0.314	0.213	0.00688253	MHCIIhi-Resident	Nr4a3
4.28286e-10	0.973037	0.274	0.155	7.9781e-06	MHCIIhi-Resident	Mylpf
1.0362e-39	0.950752	0.789	0.442	1.93023e-35	MHCIIhi-Resident	Tmem176a
5.71956e-12	0.940954	0.423	0.27	1.06544e-07	MHCIIhi-Resident	Fam129a
3.137e-10	0.917502	0.511	0.395	5.84359e-06	MHCIIhi-Resident	Arl5c
5.65612e-09	0.908316	0.434	0.307	0.000105362	MHCIIhi-Resident	St8sia4
2.33764e-38	0.900465	0.84	0.511	4.35456e-34	MHCIIhi-Resident	Tmem176b
1.37048e-20	0.881388	0.554	0.324	2.55293e-16	MHCIIhi-Resident	Axl
5.03278e-07	0.875358	0.351	0.25	0.00937506	MHCIIhi-Resident	Maff
8.33576e-11	0.87454	0.483	0.343	1.55279e-06	MHCIIhi-Resident	Napsa
1.53161e-08	0.867896	0.266	0.152	0.000285309	MHCIIhi-Resident	Itgax
3.19595e-11	0.841327	0.483	0.324	5.95342e-07	MHCIIhi-Resident	Dusp2
1.4097e-07	0.815578	0.314	0.206	0.00262599	MHCIIhi-Resident	Adrbk2
6.12432e-20	0.814715	0.834	0.714	1.14084e-15	MHCIIhi-Resident	Cd83
2.01721e-07	0.808603	0.369	0.259	0.00375766	MHCIIhi-Resident	Sema4d
5.8114e-08	0.786586	0.454	0.336	0.00108255	MHCIIhi-Resident	Sowahc
3.82411e-15	0.781892	0.471	0.282	7.12356e-11	MHCIIhi-Resident	Sparc
2.99978e-07	0.770145	0.426	0.309	0.00558798	MHCIIhi-Resident	Id3
9.73012e-12	0.756558	0.634	0.5	1.81253e-07	MHCIIhi-Resident	Slamf7
3.02331e-11	0.735905	0.826	0.718	5.63183e-07	MHCIIhi-Resident	Dusp1
1.01812e-13	0.728348	0.737	0.624	1.89655e-09	MHCIIhi-Resident	Kdm6b
5.96568e-13	0.723167	0.489	0.317	1.11129e-08	MHCIIhi-Resident	Col3a1
1.01527e-06	0.701741	0.38	0.275	0.0189124	MHCIIhi-Resident	Cd81
2.63547e-11	0.678862	0.614	0.504	4.90936e-07	MHCIIhi-Resident	Mycbp2
2.30437e-09	0.668011	0.646	0.507	4.29258e-05	MHCIIhi-Resident	Rgs1
1.44988e-06	0.652991	0.394	0.286	0.0270083	MHCIIhi-Resident	Csrnp1
4.30407e-15	0.597316	0.697	0.544	8.01762e-11	MHCIIhi-Resident	Il1b
1.24996e-14	0.591832	0.794	0.652	2.32843e-10	MHCIIhi-Resident	Clec12a
2.8255e-06	0.516843	0.397	0.282	0.0526334	MHCIIhi-Resident	Col1a2
7.70559e-09	0.513744	0.714	0.585	0.00014354	MHCIIhi-Resident	Btg2

## Sheet: IFN-activated
p_val	avg_log2FC	pct.1	pct.2	p_val_adj	cluster name	gene
1.17042e-185	4.81916	0.293	0.014	2.18026e-181	IFN-activated	Ifit1bl1
0	4.51578	0.784	0.082	0	IFN-activated	Cmpk2
2.88722e-300	4.33604	0.749	0.08	5.37831e-296	IFN-activated	Ifit3b
3.32662e-296	4.30118	0.834	0.109	6.19683e-292	IFN-activated	Ifit1
1.0149e-247	4.28978	0.972	0.229	1.89056e-243	IFN-activated	Rsad2
0	4.28069	0.972	0.166	0	IFN-activated	Ifit2
1.10697e-156	4.24315	0.307	0.021	2.06207e-152	IFN-activated	Tnfsf10
7.38922e-106	4.14444	0.286	0.029	1.37646e-101	IFN-activated	Serpina3g
9.37558e-264	4.10648	0.989	0.234	1.74648e-259	IFN-activated	Ifit3
6.07153e-278	4.04402	0.883	0.144	1.131e-273	IFN-activated	Mx1
3.67856e-171	4.00519	0.424	0.04	6.85242e-167	IFN-activated	Iigp1
3.25783e-116	3.82298	0.272	0.023	6.06868e-112	IFN-activated	Tgtp2
1.49116e-148	3.77978	0.724	0.164	2.77773e-144	IFN-activated	Cxcl10
1.04765e-173	3.37304	0.756	0.155	1.95157e-169	IFN-activated	Gbp2
2.09485e-118	3.22548	0.424	0.06	3.90228e-114	IFN-activated	Gbp5
5.34104e-169	3.11928	0.742	0.148	9.94928e-165	IFN-activated	Usp18
5.28465e-184	3.11107	0.855	0.206	9.84425e-180	IFN-activated	Ifi47
5.03269e-136	2.98489	0.569	0.097	9.3749e-132	IFN-activated	Trim30c
4.4279e-173	2.97629	0.972	0.357	8.2483e-169	IFN-activated	Isg15
1.0005e-147	2.95313	0.77	0.188	1.86372e-143	IFN-activated	Herc6
2.57399e-91	2.91776	0.392	0.066	4.79482e-87	IFN-activated	Phf11a
4.07226e-152	2.89002	0.668	0.124	7.5858e-148	IFN-activated	Gm4955
7.68867e-101	2.86678	0.498	0.099	1.43224e-96	IFN-activated	Isg20
5.16067e-111	2.85972	0.565	0.119	9.6133e-107	IFN-activated	Igtp
7.0697e-141	2.75634	0.82	0.238	1.31694e-136	IFN-activated	Gbp7
9.93598e-72	2.74429	0.336	0.06	1.85087e-67	IFN-activated	Irgm2
1.08269e-158	2.71388	0.799	0.182	2.01683e-154	IFN-activated	Slfn1
1.88527e-135	2.70659	0.693	0.151	3.51187e-131	IFN-activated	Pydc4
3.8371e-140	2.69065	0.707	0.154	7.14775e-136	IFN-activated	Oasl1
1.45992e-60	2.68668	0.251	0.039	2.71954e-56	IFN-activated	Trim21
1.76477e-61	2.66961	0.413	0.102	3.28741e-57	IFN-activated	Ifi44
1.35965e-121	2.6584	0.693	0.171	2.53276e-117	IFN-activated	Stat2
9.24524e-138	2.63424	0.852	0.276	1.7222e-133	IFN-activated	Phf11b
6.39961e-102	2.58356	0.7	0.211	1.19212e-97	IFN-activated	Phf11d
5.16751e-59	2.51353	0.311	0.061	9.62603e-55	IFN-activated	Gm5431
3.32562e-89	2.49447	0.622	0.176	6.19496e-85	IFN-activated	Gbp3
8.73879e-138	2.47671	0.922	0.374	1.62786e-133	IFN-activated	Pyhin1
7.60731e-51	2.45138	0.29	0.06	1.41709e-46	IFN-activated	Treml2
4.40436e-94	2.44096	0.654	0.186	8.20443e-90	IFN-activated	Themis2
1.97523e-122	2.44025	0.756	0.207	3.67946e-118	IFN-activated	Oas3
1.08289e-43	2.42627	0.258	0.055	2.0172e-39	IFN-activated	Slc25a22
1.93846e-127	2.42211	0.852	0.303	3.61096e-123	IFN-activated	Tor3a
1.44799e-60	2.40959	0.424	0.11	2.69732e-56	IFN-activated	Gbp9
1.01143e-74	2.40558	0.47	0.111	1.88409e-70	IFN-activated	Il15
1.29202e-62	2.39615	0.35	0.071	2.40678e-58	IFN-activated	Tpst1
4.2916e-87	2.37999	0.583	0.155	7.9944e-83	IFN-activated	Nt5c3
1.51302e-93	2.37907	0.625	0.169	2.81846e-89	IFN-activated	Irgm1
4.30992e-82	2.37703	0.58	0.159	8.02852e-78	IFN-activated	Ddx60
2.57569e-43	2.37359	0.481	0.173	4.798e-39	IFN-activated	Ccl12
2.45537e-57	2.37056	0.682	0.294	4.57386e-53	IFN-activated	AW112010
1.80209e-47	2.37019	0.297	0.067	3.35694e-43	IFN-activated	H2-T24
3.42303e-111	2.36715	0.83	0.297	6.37642e-107	IFN-activated	Ifih1
3.34355e-59	2.3554	0.367	0.083	6.22837e-55	IFN-activated	Slfn9
4.39954e-112	2.34409	0.816	0.283	8.19546e-108	IFN-activated	Ddx58
1.64987e-116	2.33935	0.823	0.282	3.07337e-112	IFN-activated	Znfx1
1.13671e-129	2.32956	0.958	0.474	2.11746e-125	IFN-activated	Stat1
1.57485e-38	2.28063	0.279	0.07	2.93363e-34	IFN-activated	Mov10
1.10124e-42	2.28053	0.293	0.071	2.05139e-38	IFN-activated	Gm4070
1.63825e-62	2.27351	0.392	0.089	3.05173e-58	IFN-activated	Trim34a
8.69812e-34	2.24558	0.304	0.089	1.62029e-29	IFN-activated	AW011738
1.99991e-118	2.24299	0.933	0.468	3.72543e-114	IFN-activated	Parp14
2.6503e-69	2.24183	0.519	0.144	4.93697e-65	IFN-activated	Scimp
2.84115e-86	2.23288	0.71	0.245	5.2925e-82	IFN-activated	Ube2l6
9.93517e-123	2.23069	0.954	0.517	1.85072e-118	IFN-activated	Mnda
4.46961e-62	2.22207	0.671	0.267	8.32599e-58	IFN-activated	Fam26f
4.63886e-50	2.22204	0.367	0.096	8.64126e-46	IFN-activated	Parp10
5.36784e-125	2.20715	0.943	0.468	9.99922e-121	IFN-activated	Slfn5
2.81657e-59	2.20272	0.47	0.133	5.24671e-55	IFN-activated	Mitd1
7.46583e-57	2.19858	0.428	0.114	1.39073e-52	IFN-activated	Zufsp
8.52643e-58	2.19406	0.442	0.121	1.5883e-53	IFN-activated	Pml
3.36159e-94	2.1839	0.753	0.259	6.26197e-90	IFN-activated	Dtx3l
1.46668e-42	2.18269	0.297	0.072	2.73213e-38	IFN-activated	Rbm43
1.18203e-40	2.12298	0.318	0.084	2.20189e-36	IFN-activated	Parp11
1.24678e-57	2.06612	0.502	0.156	2.32249e-53	IFN-activated	1600014C10Rik
3.34928e-40	2.04259	0.318	0.085	6.23904e-36	IFN-activated	P2ry14
5.91554e-117	2.03981	0.986	0.514	1.10195e-112	IFN-activated	Irf7
3.91086e-93	2.03526	0.629	0.161	7.28515e-89	IFN-activated	Ifi205
7.54157e-37	2.01426	0.272	0.068	1.40484e-32	IFN-activated	Pvrl4
3.76333e-120	2.01306	0.958	0.427	7.01034e-116	IFN-activated	Oasl2
1.23379e-96	2.00523	0.848	0.355	2.2983e-92	IFN-activated	Zbp1
2.90154e-93	2.00003	0.816	0.31	5.40499e-89	IFN-activated	Xaf1
1.16387e-55	1.97673	0.59	0.224	2.16806e-51	IFN-activated	Daxx
4.69141e-101	1.96601	0.883	0.388	8.73915e-97	IFN-activated	Rtp4
6.94618e-72	1.96079	0.633	0.204	1.29394e-67	IFN-activated	Dhx58
1.99819e-67	1.95401	0.678	0.258	3.72223e-63	IFN-activated	Samd9l
1.20502e-76	1.9503	0.781	0.328	2.24471e-72	IFN-activated	Eif2ak2
2.42921e-70	1.94922	0.728	0.287	4.52513e-66	IFN-activated	Slfn8
1.68763e-121	1.92056	0.989	0.634	3.14371e-117	IFN-activated	Mndal
1.42102e-74	1.90519	0.753	0.302	2.64707e-70	IFN-activated	9930111J21Rik2
5.66107e-25	1.89293	0.265	0.085	1.05454e-20	IFN-activated	Tmem171
1.72935e-65	1.89199	0.7	0.276	3.22144e-61	IFN-activated	Etnk1
2.83035e-112	1.87476	0.989	0.607	5.27237e-108	IFN-activated	Ifi203
1.15194e-123	1.87177	0.993	0.674	2.14584e-119	IFN-activated	Ifi204
3.05065e-69	1.83864	0.781	0.355	5.68275e-65	IFN-activated	Sp110
2.54828e-76	1.79091	0.739	0.263	4.74694e-72	IFN-activated	Trim30d
4.64215e-26	1.78651	0.254	0.077	8.6474e-22	IFN-activated	Itpr1
1.12121e-68	1.7769	0.898	0.504	2.08859e-64	IFN-activated	Ms4a4c
8.17162e-28	1.73974	0.307	0.103	1.52221e-23	IFN-activated	Sgcb
2.28519e-56	1.72423	0.636	0.247	4.25685e-52	IFN-activated	Parp12
5.85539e-34	1.70864	0.371	0.123	1.09074e-29	IFN-activated	Oas2
5.72425e-39	1.70281	0.498	0.194	1.06631e-34	IFN-activated	Dck
5.62909e-35	1.6992	0.569	0.262	1.04859e-30	IFN-activated	Fgl2
1.06777e-66	1.69647	0.792	0.366	1.98904e-62	IFN-activated	Tap1
7.929e-20	1.67275	0.279	0.108	1.47701e-15	IFN-activated	Mb21d1
9.07055e-79	1.66884	0.887	0.475	1.68966e-74	IFN-activated	Trafd1
4.33046e-97	1.66789	0.958	0.577	8.06679e-93	IFN-activated	Trim30a
1.2281e-43	1.66736	0.558	0.226	2.28771e-39	IFN-activated	Parp9
8.58394e-23	1.65687	0.261	0.088	1.59902e-18	IFN-activated	Helz2
2.99071e-40	1.65679	0.527	0.215	5.57109e-36	IFN-activated	Keap1
1.75657e-66	1.64276	0.809	0.413	3.27214e-62	IFN-activated	Sp140
2.79809e-48	1.63807	0.569	0.213	5.21228e-44	IFN-activated	Frmd4a
1.71451e-32	1.63274	0.544	0.264	3.19379e-28	IFN-activated	Ccdc86
1.14968e-69	1.62553	0.866	0.444	2.14162e-65	IFN-activated	Rnf213
4.23001e-22	1.60417	0.269	0.093	7.87966e-18	IFN-activated	Dopey2
2.25404e-26	1.58762	0.371	0.145	4.19882e-22	IFN-activated	Isoc1
8.38043e-49	1.55947	0.788	0.451	1.56111e-44	IFN-activated	Fcgr4
2.52052e-49	1.55636	0.77	0.452	4.69523e-45	IFN-activated	2025-03-05
2.31194e-81	1.55207	0.954	0.693	4.30668e-77	IFN-activated	Samhd1
4.48901e-48	1.54835	0.664	0.293	8.36214e-44	IFN-activated	Apobec3
5.04808e-85	1.544	0.965	0.763	9.40357e-81	IFN-activated	Pnp
4.86834e-21	1.52813	0.269	0.096	9.06874e-17	IFN-activated	B430306N03Rik
2.81137e-29	1.525	0.488	0.22	5.23703e-25	IFN-activated	Dennd1b
7.43374e-28	1.51572	0.491	0.225	1.38476e-23	IFN-activated	Cd40
2.85269e-32	1.51218	0.502	0.218	5.31399e-28	IFN-activated	Tmem140
2.11122e-26	1.50295	0.428	0.183	3.93279e-22	IFN-activated	Arid5a
8.27325e-74	1.49308	0.912	0.512	1.54114e-69	IFN-activated	Sp100
6.23946e-30	1.47351	0.459	0.195	1.16229e-25	IFN-activated	Tmpo
7.08214e-17	1.46796	0.258	0.102	1.31926e-12	IFN-activated	Nmral1
7.45198e-16	1.46471	0.283	0.125	1.38816e-11	IFN-activated	Mthfr
8.75548e-40	1.42718	0.693	0.357	1.63097e-35	IFN-activated	H2-T22
5.15456e-22	1.42315	0.406	0.188	9.60192e-18	IFN-activated	5730508B09Rik
3.31174e-37	1.41288	0.64	0.328	6.16912e-33	IFN-activated	Ifi35
4.13216e-23	1.40384	0.357	0.144	7.69738e-19	IFN-activated	Pik3ap1
1.99226e-21	1.39526	0.47	0.239	3.71119e-17	IFN-activated	Ctla2b
2.00187e-18	1.38454	0.343	0.154	3.72909e-14	IFN-activated	Tdrd7
5.45845e-15	1.3623	0.254	0.105	1.0168e-10	IFN-activated	Sass6
8.09835e-62	1.36152	0.915	0.6	1.50856e-57	IFN-activated	Epsti1
2.38192e-24	1.35923	0.488	0.24	4.43703e-20	IFN-activated	Ikzf1
1.3037e-23	1.34887	0.375	0.152	2.42854e-19	IFN-activated	Uba7
1.14173e-22	1.33837	0.413	0.186	2.12681e-18	IFN-activated	Nfxl1
1.15366e-15	1.33714	0.322	0.152	2.14904e-11	IFN-activated	Pla2g16
6.68617e-32	1.33233	0.544	0.243	1.2455e-27	IFN-activated	Tmcc3
1.67388e-26	1.32752	0.498	0.236	3.11811e-22	IFN-activated	Ankle2
4.88e-21	1.32069	0.424	0.206	9.09047e-17	IFN-activated	Trim12c
3.04251e-21	1.31025	0.438	0.213	5.66759e-17	IFN-activated	Gdap10
1.12424e-20	1.30935	0.403	0.187	2.09423e-16	IFN-activated	Dcp2
1.5836e-18	1.30753	0.399	0.199	2.94992e-14	IFN-activated	Trim12a
6.17063e-28	1.29671	0.516	0.242	1.14946e-23	IFN-activated	Oas1a
5.95021e-18	1.29646	0.367	0.172	1.10841e-13	IFN-activated	Siglec1
1.46039e-24	1.29595	0.53	0.279	2.72042e-20	IFN-activated	Cnp
4.01783e-20	1.27901	0.435	0.217	7.48442e-16	IFN-activated	Pttg1
2.847e-18	1.27331	0.375	0.177	5.30339e-14	IFN-activated	Adar
2.10343e-20	1.27206	0.449	0.23	3.91827e-16	IFN-activated	Nmi
9.82903e-39	1.25829	0.739	0.445	1.83095e-34	IFN-activated	Psmb9
4.11432e-17	1.23883	0.371	0.181	7.66416e-13	IFN-activated	Ncoa7
4.1629e-43	1.22691	0.816	0.544	7.75465e-39	IFN-activated	Fndc3a
2.90767e-10	1.22569	0.339	0.199	5.4164e-06	IFN-activated	Golga3
3.37482e-13	1.2198	0.279	0.13	6.28661e-09	IFN-activated	Rnf139
2.71739e-12	1.20308	0.3	0.152	5.06195e-08	IFN-activated	Dpy19l1
6.23764e-20	1.19929	0.498	0.271	1.16195e-15	IFN-activated	Ogfrl1
1.7995e-20	1.19685	0.445	0.218	3.35211e-16	IFN-activated	Aida
4.18065e-43	1.19014	0.809	0.446	7.78771e-39	IFN-activated	Abcg1
4.20129e-22	1.18807	0.558	0.315	7.82616e-18	IFN-activated	Vcpip1
8.24434e-32	1.17902	0.675	0.373	1.53576e-27	IFN-activated	Stard3
6.33585e-44	1.17396	0.862	0.58	1.18024e-39	IFN-activated	Lgals9
1.2222e-13	1.16864	0.283	0.129	2.27671e-09	IFN-activated	I830077J02Rik
8.02955e-16	1.16723	0.329	0.149	1.49574e-11	IFN-activated	Plxna4os1
6.26694e-36	1.16552	0.781	0.445	1.16741e-31	IFN-activated	Fam46a
1.39138e-40	1.14741	0.859	0.647	2.59187e-36	IFN-activated	Tor1aip1
2.80319e-20	1.14493	0.47	0.238	5.22178e-16	IFN-activated	2025-03-01
2.70958e-15	1.1383	0.318	0.145	5.0474e-11	IFN-activated	Slc12a9
1.08162e-52	1.1298	0.947	0.691	2.01485e-48	IFN-activated	Lgals3bp
1.07722e-17	1.12795	0.491	0.279	2.00664e-13	IFN-activated	Hpse
5.7981e-27	1.11807	0.664	0.395	1.08007e-22	IFN-activated	Ogfr
8.01581e-15	1.11073	0.435	0.24	1.49318e-10	IFN-activated	Trim26
2.21833e-16	1.10686	0.417	0.218	4.1323e-12	IFN-activated	Aim2
1.0887e-69	1.10678	0.993	0.845	2.02803e-65	IFN-activated	AI607873
3.54181e-17	1.10663	0.431	0.225	6.59768e-13	IFN-activated	Rell1
1.49642e-25	1.08296	0.7	0.432	2.78753e-21	IFN-activated	Srgap2
3.25215e-21	1.07188	0.509	0.263	6.0581e-17	IFN-activated	Stx16
1.55029e-62	1.06928	1	0.894	2.88787e-58	IFN-activated	Ly6e
8.16301e-27	1.06509	0.686	0.423	1.52061e-22	IFN-activated	Morc3
3.41004e-17	1.06153	0.512	0.302	6.35223e-13	IFN-activated	Rnf114
4.44426e-13	1.06077	0.424	0.248	8.27876e-09	IFN-activated	Rin2
1.05221e-11	1.05524	0.389	0.223	1.96007e-07	IFN-activated	Tlk2
4.34706e-23	1.05111	0.735	0.499	8.0977e-19	IFN-activated	Itga4
5.79604e-14	1.05046	0.59	0.419	1.07969e-09	IFN-activated	Cited2
1.15672e-10	1.04562	0.332	0.185	2.15474e-06	IFN-activated	Atp6v0a2
2.85756e-66	1.04469	0.986	0.883	5.32306e-62	IFN-activated	Ms4a6b
3.77096e-13	1.04468	0.42	0.242	7.02454e-09	IFN-activated	Bbx
2.81134e-15	1.04462	0.449	0.247	5.23697e-11	IFN-activated	Tifab
8.62543e-23	1.04083	0.629	0.38	1.60675e-18	IFN-activated	Pgap2
5.8564e-35	1.03784	0.859	0.645	1.09093e-30	IFN-activated	Dek
1.07053e-26	1.03405	0.724	0.455	1.99418e-22	IFN-activated	Whsc1l1
2.05478e-09	1.03227	0.367	0.225	3.82765e-05	IFN-activated	Eva1b
3.49848e-10	1.02196	0.307	0.168	6.51697e-06	IFN-activated	AI837181
8.58751e-15	1.01806	0.502	0.299	1.59968e-10	IFN-activated	Casp1
5.6809e-29	1.01194	0.834	0.61	1.05824e-24	IFN-activated	Psmb10
4.94466e-11	1.00771	0.286	0.142	9.21092e-07	IFN-activated	Trim56
8.16192e-18	1.00739	0.565	0.339	1.5204e-13	IFN-activated	Fam111a
2.20626e-10	1.00645	0.261	0.129	4.10982e-06	IFN-activated	Gna15
7.7959e-13	1.00478	0.459	0.282	1.45222e-08	IFN-activated	Tor1aip2
1.70293e-09	0.996909	0.325	0.19	3.17222e-05	IFN-activated	Lrch3
2.35136e-09	0.996542	0.314	0.18	4.38011e-05	IFN-activated	Ccdc25
3.4661e-11	0.995329	0.283	0.141	6.45665e-07	IFN-activated	Creb5
9.63424e-16	0.994515	0.509	0.308	1.79467e-11	IFN-activated	Tgs1
1.09484e-18	0.986916	0.431	0.208	2.03947e-14	IFN-activated	Il18bp
3.5794e-15	0.985881	0.424	0.227	6.66771e-11	IFN-activated	Hist3h2a
2.26582e-18	0.980909	0.611	0.378	4.22077e-14	IFN-activated	Usp25
2.24996e-19	0.967876	0.544	0.303	4.19122e-15	IFN-activated	Fgd2
1.4082e-28	0.965452	0.834	0.595	2.6232e-24	IFN-activated	Tmem86a
3.87497e-14	0.96494	0.654	0.482	7.21829e-10	IFN-activated	Klf2
2.23927e-18	0.963072	0.594	0.346	4.17132e-14	IFN-activated	Irf1
4.95999e-09	0.960293	0.286	0.157	9.23947e-05	IFN-activated	Tlr8
9.06113e-16	0.95868	0.456	0.247	1.68791e-11	IFN-activated	Fez2
1.05276e-21	0.943439	0.668	0.419	1.96109e-17	IFN-activated	Evl
6.75599e-07	0.940586	0.346	0.228	0.0125851	IFN-activated	Slc30a1
5.97358e-13	0.939674	0.431	0.244	1.11276e-08	IFN-activated	Cyp27a1
2.56372e-17	0.934284	0.544	0.319	4.77569e-13	IFN-activated	Il18
8.53727e-10	0.933392	0.413	0.266	1.59032e-05	IFN-activated	D1Ertd622e
3.60047e-08	0.93236	0.265	0.147	0.000670696	IFN-activated	Slc25a45
6.26191e-09	0.93188	0.311	0.177	0.000116647	IFN-activated	Plcl2
3.09625e-17	0.925881	0.643	0.453	5.76769e-13	IFN-activated	Dbnl
1.34081e-32	0.917463	0.869	0.662	2.49766e-28	IFN-activated	Hmox2
4.60308e-12	0.910218	0.541	0.371	8.57462e-08	IFN-activated	Max
8.88663e-14	0.906861	0.53	0.328	1.6554e-09	IFN-activated	Axl
3.81243e-20	0.903173	0.795	0.585	7.10179e-16	IFN-activated	Sppl2a
4.0482e-13	0.899458	0.541	0.356	7.54098e-09	IFN-activated	Dclre1c
5.05433e-11	0.88197	0.452	0.292	9.41521e-07	IFN-activated	Rap2c
1.08499e-07	0.877951	0.322	0.198	0.00202112	IFN-activated	Rnf34
3.78582e-12	0.871598	0.555	0.375	7.05222e-08	IFN-activated	Lacc1
4.739e-27	0.864611	0.89	0.674	8.82782e-23	IFN-activated	H2-T23
2.0019e-16	0.850296	0.661	0.436	3.72913e-12	IFN-activated	Arid4a
1.68421e-13	0.848059	0.629	0.441	3.13735e-09	IFN-activated	Svbp
2.19392e-12	0.844878	0.502	0.328	4.08683e-08	IFN-activated	Mgat1
1.54688e-14	0.843277	0.65	0.476	2.88153e-10	IFN-activated	Tmem219
6.33086e-11	0.840148	0.428	0.257	1.17931e-06	IFN-activated	Sema4d
1.25557e-06	0.82896	0.272	0.163	0.0233888	IFN-activated	Gpx3
8.01559e-23	0.827247	0.82	0.607	1.49314e-18	IFN-activated	Tcf4
9.32385e-15	0.824466	0.587	0.383	1.73685e-10	IFN-activated	Il10ra
1.76333e-11	0.815021	0.463	0.286	3.28473e-07	IFN-activated	Tmem51
9.10439e-09	0.80984	0.283	0.155	0.000169597	IFN-activated	Hes1
1.02812e-07	0.808031	0.286	0.165	0.00191518	IFN-activated	Il16
1.74993e-34	0.80492	0.94	0.836	3.25977e-30	IFN-activated	Psmb8
7.07866e-15	0.804	0.7	0.534	1.31861e-10	IFN-activated	Nampt
2.6156e-21	0.798142	0.848	0.695	4.87233e-17	IFN-activated	Tapbp
6.23678e-33	0.791274	0.958	0.831	1.16179e-28	IFN-activated	Psme1
1.23732e-10	0.791178	0.512	0.345	2.30488e-06	IFN-activated	Zfp800
2.96924e-11	0.790474	0.519	0.345	5.5311e-07	IFN-activated	Cpne3
3.78729e-07	0.790333	0.279	0.163	0.00705497	IFN-activated	4930523C07Rik
4.36667e-07	0.790056	0.311	0.193	0.00813423	IFN-activated	Zfp467
3.23552e-17	0.783124	0.661	0.423	6.02714e-13	IFN-activated	Irf2
3.93443e-08	0.781126	0.41	0.27	0.000732905	IFN-activated	Ptpro
6.7851e-19	0.780739	0.714	0.473	1.26393e-14	IFN-activated	Txnip
1.10941e-09	0.776385	0.488	0.326	2.0666e-05	IFN-activated	Zfos1
1.49116e-17	0.774287	0.802	0.631	2.77773e-13	IFN-activated	Sdc3
1.02404e-11	0.772389	0.742	0.585	1.90759e-07	IFN-activated	Btg2
5.52577e-09	0.764242	0.463	0.309	0.000102934	IFN-activated	Arhgap15
1.85157e-07	0.763312	0.42	0.29	0.00344911	IFN-activated	Azi2
1.21755e-10	0.762232	0.657	0.52	2.26805e-06	IFN-activated	Utp3
6.41314e-20	0.758796	0.806	0.559	1.19464e-15	IFN-activated	Rgs2
6.45397e-08	0.758502	0.47	0.337	0.00120225	IFN-activated	Xdh
5.99433e-07	0.75631	0.371	0.245	0.0111662	IFN-activated	Ms4a14
2.23363e-10	0.753518	0.509	0.332	4.1608e-06	IFN-activated	Cd164
4.27186e-08	0.75296	0.382	0.24	0.000795763	IFN-activated	Ccl8
3.57383e-08	0.748983	0.42	0.277	0.000665733	IFN-activated	Usp12
1.6762e-08	0.743453	0.378	0.235	0.000312243	IFN-activated	Xrn1
6.30902e-21	0.742745	0.82	0.639	1.17524e-16	IFN-activated	Evi2a
6.3381e-08	0.739307	0.385	0.248	0.00118066	IFN-activated	Mfsd12
4.34651e-10	0.738839	0.491	0.319	8.09669e-06	IFN-activated	Acer3
3.54993e-07	0.737577	0.353	0.223	0.00661281	IFN-activated	Cd274
1.01587e-12	0.732913	0.64	0.458	1.89236e-08	IFN-activated	Zcchc6
1.83078e-21	0.728917	0.855	0.668	3.41037e-17	IFN-activated	Irf8
2.41994e-17	0.728346	0.739	0.53	4.50786e-13	IFN-activated	Slc29a3
9.63439e-11	0.727685	0.749	0.577	1.79469e-06	IFN-activated	Atf3
1.24287e-10	0.727115	0.558	0.383	2.31523e-06	IFN-activated	Elf1
3.64168e-10	0.723224	0.534	0.371	6.78373e-06	IFN-activated	Aftph
2.59014e-10	0.723221	0.551	0.393	4.8249e-06	IFN-activated	Dpysl2
8.90864e-08	0.722385	0.445	0.311	0.0016595	IFN-activated	Cd2ap
3.85798e-17	0.714743	0.767	0.533	7.18665e-13	IFN-activated	Tnfaip8l2
4.68335e-07	0.704099	0.336	0.211	0.00872415	IFN-activated	D5Ertd579e
5.16326e-07	0.703628	0.442	0.31	0.00961812	IFN-activated	Myd88
4.81415e-08	0.699034	0.385	0.239	0.000896779	IFN-activated	Ppfia4
1.98191e-10	0.696058	0.601	0.424	3.69191e-06	IFN-activated	Gyg
5.55499e-13	0.694399	0.654	0.449	1.03478e-08	IFN-activated	Synj1
7.17458e-07	0.690727	0.382	0.258	0.0133648	IFN-activated	Papd4
1.71154e-15	0.686193	0.707	0.484	3.18827e-11	IFN-activated	Rasa4
5.54706e-08	0.680036	0.509	0.367	0.00103331	IFN-activated	Sap30
6.66246e-09	0.679113	0.661	0.523	0.000124108	IFN-activated	G3bp2
2.20239e-10	0.678086	0.572	0.408	4.10261e-06	IFN-activated	Gm10073
2.71928e-17	0.670668	0.89	0.774	5.06547e-13	IFN-activated	Rsrp1
6.609e-07	0.670631	0.442	0.318	0.0123112	IFN-activated	Plekhf2
2.01057e-05	0.669168	0.318	0.216	0.374529	IFN-activated	Tpgs1
1.9818e-05	0.668878	0.343	0.235	0.36917	IFN-activated	Tap2
1.9421e-08	0.662349	0.53	0.385	0.000361775	IFN-activated	Dock8
2.00069e-06	0.661452	0.509	0.389	0.0372689	IFN-activated	Clec2d
6.28215e-18	0.658896	0.845	0.705	1.17024e-13	IFN-activated	Scamp2
9.43542e-07	0.657748	0.371	0.242	0.0175763	IFN-activated	N4bp2l1
3.73206e-09	0.654629	0.519	0.355	6.95208e-05	IFN-activated	Rab9
2.66893e-05	0.652834	0.314	0.213	0.497168	IFN-activated	Borcs8
1.24745e-10	0.648759	0.587	0.407	2.32375e-06	IFN-activated	Peli1
9.04358e-09	0.64866	0.516	0.361	0.000168464	IFN-activated	Gatm
2.38121e-10	0.640079	0.724	0.567	4.43571e-06	IFN-activated	Taok3
5.11974e-13	0.639871	0.724	0.563	9.53705e-09	IFN-activated	Xrn2
4.87744e-08	0.639257	0.527	0.38	0.000908569	IFN-activated	D17Wsu92e
1.66806e-12	0.63857	0.686	0.513	3.10726e-08	IFN-activated	Snw1
5.22315e-08	0.638404	0.449	0.299	0.000972969	IFN-activated	Ankfy1
5.01586e-06	0.636281	0.382	0.264	0.0934354	IFN-activated	Polb
1.86196e-06	0.630966	0.367	0.244	0.0346845	IFN-activated	Inpp5k
5.28634e-05	0.630269	0.332	0.229	0.984739	IFN-activated	Cysltr1
3.70097e-11	0.624338	0.675	0.51	6.89417e-07	IFN-activated	Hck
3.97589e-05	0.62004	0.396	0.286	0.740629	IFN-activated	Tlr7
1.48852e-09	0.615755	0.629	0.467	2.77282e-05	IFN-activated	Tep1
1.83822e-05	0.613381	0.343	0.235	0.342423	IFN-activated	Dok1
2.78159e-05	0.605603	0.304	0.2	0.518154	IFN-activated	P2ry12
7.64071e-06	0.603254	0.488	0.382	0.142331	IFN-activated	Dennd1a
4.29264e-06	0.602011	0.491	0.363	0.0799633	IFN-activated	Mylip
1.68656e-06	0.601996	0.459	0.333	0.0314173	IFN-activated	Cmtm6
1.78538e-09	0.600676	0.661	0.496	3.32581e-05	IFN-activated	Zyx
3.75474e-05	0.598243	0.396	0.29	0.699433	IFN-activated	Phf20
1.29895e-09	0.597515	0.551	0.378	2.41968e-05	IFN-activated	Cmklr1
1.10709e-10	0.595896	0.664	0.494	2.06229e-06	IFN-activated	Limd2
8.68939e-10	0.593987	0.643	0.502	1.61866e-05	IFN-activated	Luc7l3
4.47206e-13	0.587799	0.809	0.646	8.33055e-09	IFN-activated	Hacd4
2.5544e-05	0.587702	0.382	0.275	0.475833	IFN-activated	Tesk1
3.56308e-21	0.586769	0.94	0.796	6.63731e-17	IFN-activated	Ehd4
1.49422e-06	0.582256	0.339	0.212	0.0278343	IFN-activated	Cpq
1.22834e-08	0.576184	0.657	0.505	0.000228816	IFN-activated	Nono
2.19323e-23	0.57541	0.979	0.807	4.08556e-19	IFN-activated	Ly86
1.5051e-05	0.574872	0.307	0.2	0.280371	IFN-activated	Zkscan3
9.09191e-08	0.572314	0.657	0.553	0.00169364	IFN-activated	Arhgap17
7.51298e-05	0.5712	0.375	0.271	1	IFN-activated	Sh3bp1
1.87843e-05	0.5646	0.367	0.253	0.349915	IFN-activated	Slamf9
1.94501e-06	0.558046	0.452	0.322	0.0362316	IFN-activated	Irf9
2.80916e-06	0.557671	0.534	0.411	0.052329	IFN-activated	Milr1
3.45486e-05	0.551491	0.413	0.303	0.643572	IFN-activated	Cers6
7.08529e-05	0.547466	0.413	0.308	1	IFN-activated	Mertk
2.36461e-05	0.5448	0.431	0.319	0.44048	IFN-activated	Gsdmd
2.37782e-05	0.537506	0.385	0.272	0.442941	IFN-activated	Parp2
9.52909e-19	0.53113	0.936	0.706	1.77508e-14	IFN-activated	Pltp
7.68138e-09	0.525995	0.622	0.463	0.000143089	IFN-activated	Igbp1
2.3885e-05	0.52473	0.364	0.252	0.44493	IFN-activated	Dguok
0.000135362	0.522404	0.378	0.276	1	IFN-activated	Idnk
4.54771e-05	0.516402	0.396	0.284	0.847148	IFN-activated	Casp4
2.66821e-05	0.516351	0.385	0.271	0.497035	IFN-activated	Rnasel
9.58613e-12	0.510551	0.813	0.636	1.7857e-07	IFN-activated	Cyth4
0.000101006	0.502085	0.456	0.338	1	IFN-activated	Igfbp4
