# Supplementary material for: Heterogeneous Macrophage Activation in Acute Skeletal Muscle Sterile Injury and mdx5cv Model of Muscular Dystrophy
Source: Int J Mol Sci. 2025 Aug 21;26(16):8098. doi: 10.3390/ijms26168098 (PMC12387070; doi:10.3390/ijms26168098)
Supplement: Supplementary file 1 [file ijms-26-08098-s001.zip › Data S1.xlsx]

## Sheet: Top 50 DEGs of all clusters
Cluster ID	Monocytes	IFN-activated	Pro-inflammatory	Spp1+	MHCIIhi	TLF+	Proliferating
Top 50 DEGs	Plac8	Rsad2	Cxcl3	Gpnmb	H2-Aa	Sepp1	Stmn1
	Hspa1b	Ifit3	Il1b	Fabp5	H2-Eb1	Retnla	Top2a
	Rgs1	Ifit1	Arg1	Spp1	Cd74	Lyve1	Pclaf
	Fosb	Ccl12	Cxcl1	Syngr1	H2-Ab1	Ccl8	Mki67
	mt-Nd4l	Isg15	Thbs1	Fabp4	H2-DMa	Folr2	Hmgb2
	Atf3	Cxcl10	Ppbp	Trem2	Tmem176b	Fcgrt	Birc5
	Ms4a4c	Ifit2	Clec4e	Lpl	H2-DMb1	Cd81	Tuba1b
	Ifi207	Cmpk2	Ptgs2	Hexb	Tmem176a	Shfm1	Pcna
	Ly6c2	Ifit3b	Fn1	Cd36	Pltp	Cd209f	Ube2c
	Apoc2	Slfn5	Cd14	Serpinb6a	Ly86	Cfh	Smc2
	Cxcr4	Ifi47	Ier3	Rgs1	Cd81	Trf	Tmpo
	Gsn	Irf7	Ccl2	Timp2	Mgl2	Mgl2	Rrm2
	Jmjd1c	Ccl8	Ccl6	Cd9	Trf	Serinc3	Mcm6
	Plec	Oasl2	Ccl7	Cd63	Axl	Selk	Mcm5
	BC005537	Phf11b	Chil3	Lipa	Clec4b1	45184	Smc4
	Hsph1	Ifi204	Hilpda	Vat1	Cybb	Xist	Cdk1
	Zfand5	Mndal	Slc7a11	Pld3	Slamf9	Rps27rt	Gmnn
	Spag9	Ifi203	Vcan	Gdf15	Hpgd	Tsc22d3	Lig1
	Osbpl8	Usp18	Ehd1	Slc27a1	Txnip	Cd163	Rrm1
	Ifrd1	Rtp4	Il1a	Sgk1	Cx3cr1	F13a1	Hist1h2ap
	Rtraf	Oasl1	S100a8	Folr2	Serinc3	Ltc4s	Dut
	Kcnn4	Ifi209	Tnfsf9	Creg1	Cxcl16	Cbr2	Tk1
	Emp1	Parp14	Slc16a3	Uap1l1	Mpeg1	2010107E04Rik	Ccna2
	Gadd45g	Stat1	Nlrp3	Itga6	C1qc	Fcna	Hist1h1b
	Pmepa1	Tor3a	Jdp2	Atp6v1a	Cd72	Gm9843	Atad2
	Aopep	Ifi211	Slfn2	Slc6a8	Ighm	Rpl23a-ps3	Cdca8
	Myh9	Phf11d	Ltb4r1	Msrb1	Lyz1	C1qc	Dek
	Ccr2	Ly6e	Pdpn	Tnfsf13	Ciita	C1qa	Mcm7
	Lmna	Trim30a	Phlda1	Hebp1	Rps27rt	Tceb2	Anp32b
	Msrb1	Mnda	Pim1	Gyg	Klf2	Sepw1	Ranbp1
	Gng10	Bst2	Slpi	Il7r	AW112010	Gas6	Cks1b
	Ranbp2	Rnf213	Clec4d	Nceh1	Hspa1b	Minos1	Hist1h2ae
	Grcc10	Xaf1	Rab20	Lhfpl2	Ifngr1	Usmg5	Prc1
	Itgb5	Pnp	Hif1a	Gpr137b	Lpcat2	Gnb2l1	Cdca3
	Tmem119	Ms4a4c	Il1rn	Gusb	Tsc22d3	Fxyd2	Uhrf1
	Ckap4	Slfn1	Tnf	Anxa1	C1qb	Hpgd	Tpx2
	Itgav	Trafd1	Ifrd1	Fabp3	Ptprc	Rnaset2a	Mcm3
	Gas5	Sp100	Sdc4	Osbpl8	Mef2c	Clec10a	Tubb4b
	Tent5c	Zbp1	Mxd1	Cpd	Rassf4	Igfbp4	Tyms
	Itga6	Ddx58	Basp1	Lat2	Hspa1a	Wdr89	Nusap1
	Cct6a	Ifih1	Bcl2a1b	Scoc	Gm9843	Gm9493	Racgap1
	Tle5	Gbp2	Timp1	Tpp1	Rpl23a-ps3	Klf2	Nap1l1
	Runx3	Herc6	Prdx6	Smpdl3a	Tmcc1	Rps12-ps3	Ezh2
	Rasgef1b	Stat2	Socs3	Fcrls	Man2b1	Ccl24	Hmgn1
	Gm34084	Fgl2	Gadd45b	Soat1	Retnla	Rpl6l	Nucks1
	Resf1	Samhd1	F10	Pmp22	Gpr34	Rgs10	Plp2
	Chka	Samd9l	Odc1	C3ar1	Clec4a3	Fcrls	Dnmt1
	Slc38a2	Ifi27l2a	Osm	Tnfsf12	Pld4	Igf1	Pbk
	Emilin2	Ifi213	Cdkn1a	Esyt1	C1qa	AI607873	Incenp
	Lsp1	Oas3	Kdm6b	Sptssa	Lair1	Fam46a	Cenpf

## Sheet: Monocytes
	p_val	avg_log2FC	pct.1	pct.2	p_val_adj	cluster name	gene
Plac8	4.89048e-78	1.17418	0.398	0.128	6.2559e-74	Monocytes	Plac8
Hspa1b	1.86284e-36	0.94299	0.732	0.605	2.38294e-32	Monocytes	Hspa1b
Rgs1	1.70123e-43	0.835075	0.727	0.514	2.17621e-39	Monocytes	Rgs1
Fosb	6.91745e-61	0.779374	0.776	0.485	8.8488e-57	Monocytes	Fosb
mt-Nd4l	1.88214e-104	0.778839	0.92	0.712	2.40764e-100	Monocytes	mt-Nd4l
Atf3	2.2797e-48	0.767696	0.832	0.648	2.9162e-44	Monocytes	Atf3
Ms4a4c	8.07212e-58	0.767143	0.608	0.32	1.03259e-53	Monocytes	Ms4a4c
Ifi207	2.34838e-92	0.74847	0.869	0.498	3.00405e-88	Monocytes	Ifi207
Ly6c2	5.14787e-55	0.683962	0.335	0.117	6.58515e-51	Monocytes	Ly6c2
Apoc2	1.18881e-45	0.675339	0.687	0.419	1.52072e-41	Monocytes	Apoc2
Cxcr4	4.15553e-48	0.660155	0.76	0.498	5.31575e-44	Monocytes	Cxcr4
Gsn	2.85017e-85	0.645672	0.927	0.765	3.64594e-81	Monocytes	Gsn
Jmjd1c	1.02476e-67	0.641662	0.859	0.551	1.31087e-63	Monocytes	Jmjd1c
Plec	5.45963e-63	0.606343	0.832	0.499	6.98396e-59	Monocytes	Plec
BC005537	8.38497e-65	0.604187	0.941	0.839	1.07261e-60	Monocytes	BC005537
Hsph1	3.13609e-50	0.584113	0.581	0.314	4.01169e-46	Monocytes	Hsph1
Zfand5	3.45544e-55	0.57427	0.899	0.768	4.4202e-51	Monocytes	Zfand5
Spag9	2.57126e-48	0.573989	0.797	0.52	3.28916e-44	Monocytes	Spag9
Osbpl8	3.00579e-46	0.560256	0.785	0.513	3.84501e-42	Monocytes	Osbpl8
Ifrd1	1.6598e-46	0.540187	0.866	0.726	2.12322e-42	Monocytes	Ifrd1
Rtraf	2.88448e-77	0.534951	0.896	0.521	3.68982e-73	Monocytes	Rtraf
Kcnn4	8.57302e-65	0.529878	0.586	0.277	1.09666e-60	Monocytes	Kcnn4
Emp1	1.09202e-43	0.523932	0.924	0.797	1.39691e-39	Monocytes	Emp1
Gadd45g	3.66802e-27	0.51875	0.508	0.309	4.69213e-23	Monocytes	Gadd45g
Pmepa1	8.73495e-21	0.511371	0.323	0.184	1.11737e-16	Monocytes	Pmepa1
Aopep	8.2266e-64	0.511335	0.688	0.366	1.05235e-59	Monocytes	Aopep
Myh9	2.13051e-52	0.492133	0.867	0.611	2.72535e-48	Monocytes	Myh9
Ccr2	9.29069e-33	0.491387	0.727	0.504	1.18846e-28	Monocytes	Ccr2
Lmna	3.11597e-35	0.488068	0.885	0.743	3.98595e-31	Monocytes	Lmna
Msrb1	3.59313e-43	0.486894	0.847	0.597	4.59633e-39	Monocytes	Msrb1
Gng10	1.95489e-54	0.484631	0.78	0.476	2.50069e-50	Monocytes	Gng10
Ranbp2	1.12557e-53	0.483702	0.628	0.352	1.43983e-49	Monocytes	Ranbp2
Grcc10	9.17722e-46	0.481581	0.849	0.603	1.17395e-41	Monocytes	Grcc10
Itgb5	2.35881e-34	0.480414	0.807	0.575	3.01738e-30	Monocytes	Itgb5
Tmem119	3.21699e-40	0.469672	0.305	0.121	4.11517e-36	Monocytes	Tmem119
Ckap4	3.8282e-56	0.469616	0.717	0.388	4.89704e-52	Monocytes	Ckap4
Itgav	7.76705e-44	0.468537	0.648	0.396	9.93562e-40	Monocytes	Itgav
Gas5	2.28262e-63	0.465898	0.826	0.467	2.91992e-59	Monocytes	Gas5
Tent5c	2.92685e-40	0.461514	0.384	0.179	3.74403e-36	Monocytes	Tent5c
Itga6	3.60705e-43	0.454223	0.597	0.33	4.61414e-39	Monocytes	Itga6
Cct6a	1.28277e-54	0.451235	0.75	0.439	1.64092e-50	Monocytes	Cct6a
Tle5	1.71081e-54	0.449431	0.778	0.442	2.18846e-50	Monocytes	Tle5
Runx3	1.44825e-27	0.449224	0.471	0.282	1.85261e-23	Monocytes	Runx3
Rasgef1b	7.02978e-35	0.448188	0.571	0.346	8.9925e-31	Monocytes	Rasgef1b
Gm34084	2.6776e-48	0.445087	0.557	0.284	3.42519e-44	Monocytes	Gm34084
Resf1	1.87813e-42	0.436644	0.608	0.348	2.40251e-38	Monocytes	Resf1
Chka	6.834e-25	0.434981	0.519	0.328	8.74206e-21	Monocytes	Chka
Slc38a2	8.08697e-35	0.434155	0.836	0.557	1.03449e-30	Monocytes	Slc38a2
Emilin2	8.05952e-45	0.43351	0.821	0.517	1.03097e-40	Monocytes	Emilin2
Lsp1	1.41535e-27	0.433184	0.745	0.513	1.81052e-23	Monocytes	Lsp1
Slk	8.14501e-49	0.428866	0.658	0.389	1.04191e-44	Monocytes	Slk
Gm47283	6.48052e-45	0.426777	0.559	0.301	8.28988e-41	Monocytes	Gm47283
Macf1	3.76771e-35	0.424893	0.713	0.484	4.81966e-31	Monocytes	Macf1
Cops9	5.54317e-45	0.422546	0.904	0.608	7.09083e-41	Monocytes	Cops9
Slc38a1	4.54682e-41	0.418063	0.685	0.411	5.81629e-37	Monocytes	Slc38a1
Eif3a	6.15852e-43	0.416912	0.902	0.68	7.87798e-39	Monocytes	Eif3a
Erbin	1.37074e-54	0.410831	0.573	0.299	1.75345e-50	Monocytes	Erbin
Fdps	2.99474e-24	0.408517	0.456	0.265	3.83087e-20	Monocytes	Fdps
Rex1bd	1.4869e-54	0.406842	0.745	0.429	1.90204e-50	Monocytes	Rex1bd
Trib1	3.99358e-34	0.402089	0.66	0.418	5.10858e-30	Monocytes	Trib1
Dmxl1	2.83724e-28	0.39948	0.524	0.322	3.62939e-24	Monocytes	Dmxl1
Napsa	2.90895e-32	0.391862	0.473	0.271	3.72113e-28	Monocytes	Napsa
Bach1	2.17158e-26	0.390872	0.686	0.47	2.77788e-22	Monocytes	Bach1
Plk2	9.41449e-19	0.390453	0.426	0.269	1.2043e-14	Monocytes	Plk2
Micos13	9.01976e-46	0.388559	0.781	0.482	1.15381e-41	Monocytes	Micos13
Lpl	2.0835e-25	0.387259	0.693	0.475	2.66521e-21	Monocytes	Lpl
Mia2	1.0457e-51	0.387111	0.635	0.356	1.33765e-47	Monocytes	Mia2
Cytip	1.16657e-21	0.386404	0.438	0.267	1.49227e-17	Monocytes	Cytip
Nfat5	2.39286e-30	0.38443	0.539	0.34	3.06095e-26	Monocytes	Nfat5
Chd7	3.72478e-29	0.381022	0.586	0.363	4.76473e-25	Monocytes	Chd7
Plau	2.07058e-35	0.379644	0.363	0.172	2.64869e-31	Monocytes	Plau
Trim25	1.25721e-24	0.377589	0.626	0.426	1.60822e-20	Monocytes	Trim25
Adssl1	9.44236e-43	0.377253	0.666	0.376	1.20787e-38	Monocytes	Adssl1
Snu13	3.7065e-40	0.376757	0.81	0.507	4.74135e-36	Monocytes	Snu13
Mpp7	4.41511e-28	0.376481	0.448	0.256	5.6478e-24	Monocytes	Mpp7
Atf4	8.52963e-29	0.376308	0.753	0.511	1.09111e-24	Monocytes	Atf4
Azin1	8.3211e-39	0.374968	0.665	0.409	1.06443e-34	Monocytes	Azin1
Atp13a2	1.23493e-32	0.374792	0.742	0.492	1.57972e-28	Monocytes	Atp13a2
Rnasek	2.39266e-43	0.369486	0.96	0.822	3.06068e-39	Monocytes	Rnasek
Chil3	3.35356e-40	0.36945	0.657	0.395	4.28987e-36	Monocytes	Chil3
Camk2d	6.6839e-34	0.368915	0.712	0.468	8.55004e-30	Monocytes	Camk2d
Dennd4a	1.86039e-34	0.368818	0.529	0.306	2.37982e-30	Monocytes	Dennd4a
Prrc2c	3.79471e-31	0.368435	0.788	0.544	4.8542e-27	Monocytes	Prrc2c
Pgls	1.75672e-32	0.367722	0.866	0.626	2.24719e-28	Monocytes	Pgls
Gm26917	2.08041e-18	0.36645	0.615	0.435	2.66125e-14	Monocytes	Gm26917
Selenos	5.0952e-37	0.365784	0.809	0.516	6.51778e-33	Monocytes	Selenos
Senp2	2.74683e-43	0.365674	0.581	0.329	3.51374e-39	Monocytes	Senp2
Tra2b	1.12953e-24	0.364809	0.851	0.622	1.44489e-20	Monocytes	Tra2b
Yy1	7.87361e-38	0.363007	0.696	0.442	1.00719e-33	Monocytes	Yy1
Hspd1	2.55486e-23	0.362307	0.812	0.589	3.26818e-19	Monocytes	Hspd1
Lrrfip1	1.46731e-33	0.361914	0.809	0.536	1.87698e-29	Monocytes	Lrrfip1
Havcr2	8.56319e-38	0.360944	0.423	0.212	1.0954e-33	Monocytes	Havcr2
Srsf2	6.7176e-28	0.360857	0.884	0.757	8.59315e-24	Monocytes	Srsf2
Rab21	1.02437e-37	0.360328	0.741	0.472	1.31038e-33	Monocytes	Rab21
Eif1a	7.51429e-28	0.360266	0.706	0.482	9.61228e-24	Monocytes	Eif1a
2410006H16Rik	1.5966e-40	0.358645	0.571	0.317	2.04237e-36	Monocytes	2410006H16Rik
Grk2	5.48603e-43	0.35837	0.765	0.468	7.01773e-39	Monocytes	Grk2
Smad7	1.73966e-35	0.356789	0.348	0.161	2.22537e-31	Monocytes	Smad7
Slfn5	3.76452e-35	0.354887	0.564	0.318	4.81558e-31	Monocytes	Slfn5
Lat2	9.14716e-31	0.353649	0.836	0.573	1.1701e-26	Monocytes	Lat2
Malt1	2.99486e-26	0.352694	0.453	0.266	3.83102e-22	Monocytes	Malt1
Tgm2	1.80842e-29	0.35202	0.628	0.39	2.31332e-25	Monocytes	Tgm2
Mknk2	1.34037e-32	0.351894	0.557	0.345	1.71461e-28	Monocytes	Mknk2
Atp6v1a	4.66453e-26	0.35115	0.854	0.694	5.96686e-22	Monocytes	Atp6v1a
Eid1	4.18662e-30	0.3511	0.819	0.578	5.35552e-26	Monocytes	Eid1
Tln1	5.93747e-29	0.350821	0.882	0.729	7.59521e-25	Monocytes	Tln1
Ube2v1	1.48015e-39	0.350305	0.671	0.421	1.89341e-35	Monocytes	Ube2v1
Ppp1r14b	2.11506e-34	0.350188	0.837	0.531	2.70559e-30	Monocytes	Ppp1r14b
Tkt	1.3286e-29	0.349352	0.907	0.763	1.69954e-25	Monocytes	Tkt
Ccnl1	6.73108e-27	0.349008	0.824	0.622	8.6104e-23	Monocytes	Ccnl1
Tut7	6.65379e-37	0.348512	0.586	0.351	8.51153e-33	Monocytes	Tut7
Cpd	9.68157e-25	0.347882	0.576	0.38	1.23847e-20	Monocytes	Cpd
Pdlim5	2.67342e-25	0.347835	0.517	0.328	3.41984e-21	Monocytes	Pdlim5
Pnp	1.88577e-27	0.347355	0.906	0.796	2.41227e-23	Monocytes	Pnp
Wdr26	1.84547e-26	0.346237	0.842	0.617	2.36073e-22	Monocytes	Wdr26
Nr4a1	1.05711e-32	0.345759	0.651	0.388	1.35226e-28	Monocytes	Nr4a1
Selenow	2.68884e-30	0.343666	0.929	0.802	3.43956e-26	Monocytes	Selenow
Fnip2	7.88165e-30	0.342422	0.526	0.32	1.00822e-25	Monocytes	Fnip2
Fem1c	8.25959e-31	0.341186	0.576	0.358	1.05657e-26	Monocytes	Fem1c
Jarid2	2.67329e-31	0.340733	0.647	0.395	3.41968e-27	Monocytes	Jarid2
Nt5dc2	7.64504e-27	0.340533	0.572	0.354	9.77953e-23	Monocytes	Nt5dc2
Nktr	5.88084e-26	0.340451	0.767	0.547	7.52277e-22	Monocytes	Nktr
Gcnt2	2.6539e-29	0.340364	0.318	0.153	3.39487e-25	Monocytes	Gcnt2
Nop53	6.08926e-36	0.340041	0.514	0.299	7.78939e-32	Monocytes	Nop53
Elmo1	1.39672e-36	0.338432	0.627	0.381	1.78668e-32	Monocytes	Elmo1
Nptn	1.198e-28	0.337879	0.891	0.719	1.53248e-24	Monocytes	Nptn
Plbd1	9.23758e-22	0.337664	0.496	0.314	1.18167e-17	Monocytes	Plbd1
Scand1	1.00513e-25	0.337174	0.875	0.737	1.28577e-21	Monocytes	Scand1
Hnrnpd	4.81024e-32	0.336838	0.785	0.51	6.15326e-28	Monocytes	Hnrnpd
Atp6v1h	6.26193e-27	0.335851	0.62	0.41	8.01026e-23	Monocytes	Atp6v1h
Egr1	2.25376e-18	0.335552	0.459	0.288	2.88301e-14	Monocytes	Egr1
Usp9x	7.93356e-33	0.334558	0.647	0.409	1.01486e-28	Monocytes	Usp9x
Cyp4f18	4.48177e-24	0.334331	0.592	0.382	5.73308e-20	Monocytes	Cyp4f18
Selenoh	2.01838e-35	0.3342	0.491	0.268	2.58191e-31	Monocytes	Selenoh
Parp1	1.75772e-37	0.333454	0.618	0.364	2.24848e-33	Monocytes	Parp1
Selenot	8.1979e-40	0.333211	0.641	0.395	1.04867e-35	Monocytes	Selenot
Sqstm1	4.59963e-21	0.332718	0.797	0.607	5.88385e-17	Monocytes	Sqstm1
Zfand2a	1.12464e-35	0.331819	0.461	0.244	1.43864e-31	Monocytes	Zfand2a
Syncrip	8.34609e-36	0.331352	0.693	0.432	1.06763e-31	Monocytes	Syncrip
Cux1	1.21337e-29	0.330844	0.791	0.538	1.55215e-25	Monocytes	Cux1
Top1	3.6916e-28	0.329415	0.857	0.607	4.72229e-24	Monocytes	Top1
Bola2	2.44377e-27	0.329101	0.86	0.633	3.12608e-23	Monocytes	Bola2
Fosl2	7.88671e-32	0.328683	0.663	0.404	1.00887e-27	Monocytes	Fosl2
Edem1	9.0258e-26	0.328301	0.81	0.573	1.15458e-21	Monocytes	Edem1
Rab5if	2.62824e-31	0.327652	0.86	0.578	3.36204e-27	Monocytes	Rab5if
Cpeb2	2.02563e-27	0.32588	0.458	0.273	2.59119e-23	Monocytes	Cpeb2
Hspa4	6.2704e-24	0.325413	0.688	0.474	8.0211e-20	Monocytes	Hspa4
Dhx9	2.38883e-33	0.32508	0.513	0.299	3.05579e-29	Monocytes	Dhx9
Arhgap45	3.92188e-41	0.324154	0.563	0.313	5.01687e-37	Monocytes	Arhgap45
Gna13	5.46519e-27	0.324017	0.825	0.606	6.99107e-23	Monocytes	Gna13
Rgs2	1.04342e-15	0.323796	0.73	0.581	1.33474e-11	Monocytes	Rgs2
Flna	1.49815e-24	0.323095	0.834	0.597	1.91643e-20	Monocytes	Flna
Taf10	1.89011e-28	0.322791	0.872	0.638	2.41783e-24	Monocytes	Taf10
Sbno2	7.35548e-33	0.322399	0.625	0.385	9.40913e-29	Monocytes	Sbno2
Ndrg1	2.53824e-20	0.320302	0.38	0.223	3.24691e-16	Monocytes	Ndrg1
Nfe2l2	5.60179e-18	0.319881	0.793	0.628	7.16582e-14	Monocytes	Nfe2l2
Got2	1.20112e-34	0.317858	0.567	0.337	1.53647e-30	Monocytes	Got2
Ciao2a	1.57331e-29	0.317689	0.851	0.567	2.01258e-25	Monocytes	Ciao2a
Zfp91	1.826e-24	0.317428	0.723	0.503	2.33581e-20	Monocytes	Zfp91
Nfic	4.65965e-25	0.317057	0.631	0.412	5.96062e-21	Monocytes	Nfic
Fam129b	2.21052e-29	0.316871	0.688	0.438	2.82769e-25	Monocytes	Fam129b
Fnip1	1.54841e-26	0.316863	0.643	0.434	1.98072e-22	Monocytes	Fnip1
Sgk1	4.15681e-12	0.316791	0.588	0.444	5.3174e-08	Monocytes	Sgk1
Itprid2	6.37434e-36	0.316451	0.513	0.289	8.15406e-32	Monocytes	Itprid2
Snhg1	3.39756e-32	0.315822	0.447	0.246	4.34616e-28	Monocytes	Snhg1
Hnrnpa0	9.32159e-28	0.315673	0.859	0.582	1.19242e-23	Monocytes	Hnrnpa0
Aff4	1.39281e-31	0.315629	0.467	0.265	1.78168e-27	Monocytes	Aff4
Ldlrap1	7.33598e-31	0.31556	0.551	0.335	9.38418e-27	Monocytes	Ldlrap1
Ankrd11	9.80205e-26	0.314936	0.741	0.497	1.25388e-21	Monocytes	Ankrd11
Selenof	1.77466e-29	0.314462	0.929	0.749	2.27015e-25	Monocytes	Selenof
Micos10	1.2932e-31	0.314399	0.831	0.55	1.65426e-27	Monocytes	Micos10
Mcrip1	5.61461e-34	0.313987	0.587	0.364	7.1822e-30	Monocytes	Mcrip1
Hras	1.71216e-33	0.313609	0.556	0.335	2.1902e-29	Monocytes	Hras
2024-09-09	2.23777e-33	0.312438	0.651	0.408	2.86255e-29	Monocytes	2024-09-09
1700017B05Rik	9.77212e-27	0.312046	0.552	0.349	1.25005e-22	Monocytes	1700017B05Rik
Mdm2	1.2804e-31	0.311324	0.676	0.427	1.63789e-27	Monocytes	Mdm2
B930036N10Rik	1.72798e-20	0.310779	0.34	0.192	2.21044e-16	Monocytes	B930036N10Rik
Adam8	3.57105e-23	0.309625	0.725	0.474	4.56809e-19	Monocytes	Adam8
Cap1	8.8975e-27	0.309287	0.864	0.619	1.13817e-22	Monocytes	Cap1
Wapl	3.57397e-35	0.308593	0.62	0.377	4.57182e-31	Monocytes	Wapl
Hnrnpu	1.14558e-26	0.308056	0.917	0.791	1.46542e-22	Monocytes	Hnrnpu
Ap1s2	4.38369e-22	0.307853	0.72	0.498	5.60762e-18	Monocytes	Ap1s2
Rel	1.6621e-18	0.307831	0.559	0.392	2.12615e-14	Monocytes	Rel
Vps28	6.0452e-36	0.30764	0.667	0.418	7.73302e-32	Monocytes	Vps28
Anxa1	2.49766e-15	0.306803	0.814	0.666	3.19501e-11	Monocytes	Anxa1
B4galt1	1.02761e-25	0.304718	0.666	0.452	1.31452e-21	Monocytes	B4galt1
Nr4a2	1.43135e-29	0.304356	0.479	0.261	1.83099e-25	Monocytes	Nr4a2
Skil	7.60289e-24	0.304229	0.648	0.443	9.72561e-20	Monocytes	Skil
Csnk1a1	3.46664e-22	0.303679	0.84	0.612	4.43452e-18	Monocytes	Csnk1a1
Washc2	3.73039e-29	0.30278	0.548	0.344	4.77191e-25	Monocytes	Washc2
Hnrnpa1	5.89346e-23	0.302491	0.854	0.615	7.53892e-19	Monocytes	Hnrnpa1
Cenpx	1.37809e-32	0.302187	0.705	0.452	1.76286e-28	Monocytes	Cenpx
Bin2	2.58186e-30	0.302154	0.521	0.309	3.30271e-26	Monocytes	Bin2
Prxl2b	2.84501e-29	0.30207	0.431	0.24	3.63933e-25	Monocytes	Prxl2b
Bag3	1.7064e-26	0.301988	0.407	0.223	2.18283e-22	Monocytes	Bag3
Ppp2ca	3.05182e-21	0.301416	0.879	0.712	3.90389e-17	Monocytes	Ppp2ca
Asph	8.79767e-26	0.300794	0.508	0.318	1.1254e-21	Monocytes	Asph
Plekho2	1.96583e-25	0.300531	0.777	0.542	2.51469e-21	Monocytes	Plekho2
Eif4g1	2.05136e-27	0.29993	0.738	0.484	2.6241e-23	Monocytes	Eif4g1
2024-03-07	2.04897e-23	0.29969	0.548	0.359	2.62104e-19	Monocytes	2024-03-07
Kpna4	2.17527e-24	0.299678	0.637	0.427	2.78261e-20	Monocytes	Kpna4
Slc16a10	9.55483e-30	0.299605	0.528	0.318	1.22225e-25	Monocytes	Slc16a10
Nceh1	1.08421e-19	0.299481	0.713	0.503	1.38692e-15	Monocytes	Nceh1
Ptpn1	3.299e-18	0.299265	0.77	0.588	4.22008e-14	Monocytes	Ptpn1
Uhrf2	3.8276e-19	0.298423	0.566	0.389	4.89626e-15	Monocytes	Uhrf2
Rab32	3.35123e-22	0.296881	0.589	0.395	4.28689e-18	Monocytes	Rab32
Larp4	4.08811e-29	0.296475	0.489	0.293	5.22951e-25	Monocytes	Larp4
Tnip3	1.68855e-20	0.295878	0.263	0.131	2.16e-16	Monocytes	Tnip3
Ppp4r3a	3.35825e-33	0.295844	0.446	0.242	4.29587e-29	Monocytes	Ppp4r3a
Dnaja2	2.45529e-25	0.295598	0.829	0.579	3.1408e-21	Monocytes	Dnaja2
Abl2	1.37161e-26	0.294905	0.408	0.233	1.75456e-22	Monocytes	Abl2
Col3a1	1.13627e-35	0.294356	0.262	0.099	1.45351e-31	Monocytes	Col3a1
Slc27a1	4.58922e-22	0.29423	0.474	0.292	5.87053e-18	Monocytes	Slc27a1
Mapkapk2	1.10762e-22	0.293961	0.814	0.563	1.41686e-18	Monocytes	Mapkapk2
Mef2a	2.00325e-20	0.293381	0.841	0.639	2.56256e-16	Monocytes	Mef2a
Nsd2	4.81194e-29	0.293159	0.417	0.225	6.15543e-25	Monocytes	Nsd2
Tet2	1.65895e-31	0.292804	0.493	0.283	2.12213e-27	Monocytes	Tet2
Spty2d1	5.96079e-28	0.2924	0.493	0.297	7.62504e-24	Monocytes	Spty2d1
Itgb1	2.47656e-23	0.291217	0.896	0.781	3.16802e-19	Monocytes	Itgb1
Tax1bp1	2.02031e-19	0.291023	0.836	0.623	2.58438e-15	Monocytes	Tax1bp1
Ptbp3	4.64601e-20	0.29041	0.879	0.754	5.94317e-16	Monocytes	Ptbp3
Epb41l2	4.01136e-21	0.290219	0.741	0.537	5.13133e-17	Monocytes	Epb41l2
Cast	6.19253e-30	0.290207	0.581	0.357	7.92148e-26	Monocytes	Cast
Hdac5	2.79545e-24	0.290159	0.492	0.305	3.57594e-20	Monocytes	Hdac5
Ppp2r5a	2.56307e-26	0.290115	0.618	0.412	3.27868e-22	Monocytes	Ppp2r5a
Pgd	4.2115e-21	0.289822	0.826	0.596	5.38736e-17	Monocytes	Pgd
H2afy	2.06908e-20	0.289787	0.827	0.635	2.64676e-16	Monocytes	H2afy
Rab4b	8.52163e-29	0.289765	0.607	0.395	1.09009e-24	Monocytes	Rab4b
Ndufaf8	5.03797e-34	0.289726	0.551	0.326	6.44457e-30	Monocytes	Ndufaf8
Zfp703	4.5064e-24	0.289532	0.615	0.406	5.76458e-20	Monocytes	Zfp703
Sfpq	3.97267e-23	0.288686	0.857	0.621	5.08184e-19	Monocytes	Sfpq
Fmnl1	1.00512e-24	0.288004	0.566	0.37	1.28575e-20	Monocytes	Fmnl1
Kdm1a	5.59979e-32	0.287679	0.409	0.215	7.16325e-28	Monocytes	Kdm1a
Gls	2.2131e-26	0.28656	0.584	0.379	2.831e-22	Monocytes	Gls
Plekho1	3.73699e-23	0.286496	0.847	0.632	4.78036e-19	Monocytes	Plekho1
Plekhm2	8.42922e-25	0.286465	0.498	0.316	1.07827e-20	Monocytes	Plekhm2
Dock2	1.35107e-21	0.286324	0.732	0.517	1.72829e-17	Monocytes	Dock2
Jpt1	2.16873e-25	0.285771	0.926	0.744	2.77425e-21	Monocytes	Jpt1
Adam17	5.91436e-28	0.285651	0.725	0.48	7.56565e-24	Monocytes	Adam17
Otulin	1.42077e-27	0.285439	0.598	0.389	1.81745e-23	Monocytes	Otulin
Dok3	8.05148e-26	0.28534	0.529	0.332	1.02995e-21	Monocytes	Dok3
Hnrnpdl	3.49545e-23	0.284607	0.736	0.502	4.47138e-19	Monocytes	Hnrnpdl
Mvb12a	9.72556e-27	0.284366	0.577	0.376	1.24409e-22	Monocytes	Mvb12a
Endod1	2.1318e-33	0.284268	0.288	0.121	2.727e-29	Monocytes	Endod1
Map7d1	7.04422e-25	0.283977	0.721	0.487	9.01097e-21	Monocytes	Map7d1
Ywhaz	9.24136e-22	0.283869	0.894	0.706	1.18215e-17	Monocytes	Ywhaz
Ddx54	1.313e-32	0.283762	0.541	0.316	1.67959e-28	Monocytes	Ddx54
Ascc3	1.23938e-28	0.283093	0.476	0.281	1.58542e-24	Monocytes	Ascc3
Ckb	4.26731e-10	0.282929	0.668	0.533	5.45874e-06	Monocytes	Ckb
Btaf1	2.02376e-28	0.282665	0.456	0.263	2.58879e-24	Monocytes	Btaf1
Ifi209	8.12474e-29	0.282368	0.388	0.203	1.03932e-24	Monocytes	Ifi209
Cd300lf	4.43393e-21	0.282265	0.33	0.184	5.67188e-17	Monocytes	Cd300lf
Pdgfa	1.41273e-19	0.281997	0.292	0.157	1.80717e-15	Monocytes	Pdgfa
B4galnt1	8.0643e-31	0.281894	0.568	0.345	1.03159e-26	Monocytes	B4galnt1
Srsf3	5.92809e-23	0.281784	0.939	0.828	7.58322e-19	Monocytes	Srsf3
Odc1	6.7468e-22	0.281227	0.576	0.37	8.63051e-18	Monocytes	Odc1
Gngt2	4.13199e-26	0.280866	0.7	0.443	5.28565e-22	Monocytes	Gngt2
Cpeb4	1.26753e-27	0.280419	0.511	0.302	1.62143e-23	Monocytes	Cpeb4
Rtf2	7.75145e-30	0.280399	0.598	0.387	9.91566e-26	Monocytes	Rtf2
Hmgcr	3.3152e-26	0.280208	0.362	0.192	4.24081e-22	Monocytes	Hmgcr
Mapk6	6.71569e-27	0.279113	0.608	0.396	8.59071e-23	Monocytes	Mapk6
Ankrd28	6.49525e-33	0.278956	0.324	0.148	8.30873e-29	Monocytes	Ankrd28
Atp2b4	5.136e-23	0.278426	0.299	0.153	6.56997e-19	Monocytes	Atp2b4
Hip1	1.23487e-22	0.278214	0.617	0.421	1.57965e-18	Monocytes	Hip1
Mrpl58	5.21627e-31	0.278151	0.462	0.262	6.67265e-27	Monocytes	Mrpl58
Ncf1	6.27986e-17	0.278025	0.742	0.562	8.0332e-13	Monocytes	Ncf1
Ncor2	3.03983e-27	0.277263	0.429	0.247	3.88855e-23	Monocytes	Ncor2
Gcsh	8.792e-27	0.277137	0.533	0.327	1.12467e-22	Monocytes	Gcsh
Itgam	1.63213e-23	0.277132	0.912	0.785	2.08782e-19	Monocytes	Itgam
Fam89b	1.69239e-27	0.276378	0.597	0.387	2.16491e-23	Monocytes	Fam89b
Dot1l	9.39176e-28	0.27624	0.518	0.314	1.20139e-23	Monocytes	Dot1l
Snrpd2	3.34271e-21	0.276085	0.876	0.669	4.27599e-17	Monocytes	Snrpd2
Pabpn1	5.65437e-28	0.27607	0.637	0.408	7.23307e-24	Monocytes	Pabpn1
Smg1	1.54252e-27	0.27559	0.507	0.307	1.97319e-23	Monocytes	Smg1
Ankrd17	2.75663e-22	0.275412	0.594	0.4	3.52628e-18	Monocytes	Ankrd17
Tnfrsf11a	6.71322e-24	0.274959	0.623	0.417	8.58755e-20	Monocytes	Tnfrsf11a
Ezr	4.91649e-24	0.274661	0.626	0.409	6.28918e-20	Monocytes	Ezr
Arglu1	2.00178e-25	0.274484	0.632	0.414	2.56068e-21	Monocytes	Arglu1
Amdhd2	1.58573e-20	0.274265	0.621	0.425	2.02847e-16	Monocytes	Amdhd2
F11r	2.08699e-30	0.273964	0.292	0.127	2.66968e-26	Monocytes	F11r
Trip12	1.82415e-26	0.27363	0.685	0.456	2.33345e-22	Monocytes	Trip12
Cebpd	6.94941e-24	0.273277	0.317	0.165	8.88968e-20	Monocytes	Cebpd
Brd1	5.26215e-28	0.27327	0.427	0.242	6.73135e-24	Monocytes	Brd1
Nfil3	5.09579e-28	0.273256	0.544	0.323	6.51854e-24	Monocytes	Nfil3
Il17ra	9.31746e-24	0.273111	0.423	0.248	1.19189e-19	Monocytes	Il17ra
Mgat5	8.2066e-23	0.272162	0.473	0.302	1.04979e-18	Monocytes	Mgat5
Ddx46	1.86557e-25	0.272136	0.494	0.305	2.38644e-21	Monocytes	Ddx46
Rab7b	1.29106e-14	0.272096	0.796	0.646	1.65153e-10	Monocytes	Rab7b
Plpbp	5.54421e-25	0.27202	0.447	0.274	7.09215e-21	Monocytes	Plpbp
Eloa	3.21252e-29	0.270972	0.458	0.264	4.10946e-25	Monocytes	Eloa
Pik3ap1	1.25848e-30	0.270752	0.702	0.451	1.60985e-26	Monocytes	Pik3ap1
Ago2	3.64027e-20	0.270724	0.521	0.35	4.65663e-16	Monocytes	Ago2
Specc1	1.30675e-29	0.270719	0.484	0.28	1.67159e-25	Monocytes	Specc1
Smarca4	8.89518e-24	0.270318	0.581	0.387	1.13787e-19	Monocytes	Smarca4
Ube2m	2.82343e-24	0.270203	0.852	0.55	3.61173e-20	Monocytes	Ube2m
Mcub	6.22665e-25	0.270024	0.622	0.416	7.96513e-21	Monocytes	Mcub
Pde4d	3.88619e-18	0.269114	0.272	0.148	4.97122e-14	Monocytes	Pde4d
Trir	2.79016e-23	0.268898	0.767	0.52	3.56917e-19	Monocytes	Trir
Dock4	1.33703e-25	0.267864	0.442	0.257	1.71033e-21	Monocytes	Dock4
Selenok	6.60539e-25	0.267407	0.952	0.823	8.44961e-21	Monocytes	Selenok
Atf6	1.39854e-28	0.26728	0.501	0.296	1.78902e-24	Monocytes	Atf6
Trpm7	1.39658e-26	0.267218	0.462	0.274	1.7865e-22	Monocytes	Trpm7
Mtch1	6.41771e-25	0.266891	0.722	0.491	8.20953e-21	Monocytes	Mtch1
Ciao2b	3.51668e-25	0.266443	0.546	0.355	4.49854e-21	Monocytes	Ciao2b
Pfkfb3	4.63404e-18	0.266139	0.373	0.23	5.92786e-14	Monocytes	Pfkfb3
2310022A10Rik	2.43621e-22	0.265729	0.469	0.297	3.1164e-18	Monocytes	2310022A10Rik
Atp5md	5.58144e-22	0.265529	0.941	0.825	7.13977e-18	Monocytes	Atp5md
Tmx4	4.6565e-19	0.265275	0.401	0.245	5.95659e-15	Monocytes	Tmx4
Zbp1	1.13774e-18	0.265087	0.394	0.24	1.45539e-14	Monocytes	Zbp1
Diaph2	6.59501e-27	0.264968	0.476	0.282	8.43634e-23	Monocytes	Diaph2
Gpbp1	2.22835e-23	0.264812	0.602	0.4	2.85051e-19	Monocytes	Gpbp1
Plk3	6.7861e-26	0.264676	0.426	0.239	8.68078e-22	Monocytes	Plk3
Olfml3	2.89916e-17	0.263997	0.413	0.264	3.7086e-13	Monocytes	Olfml3
Top2b	4.05405e-22	0.263552	0.461	0.291	5.18595e-18	Monocytes	Top2b
Inf2	6.75203e-34	0.263333	0.318	0.141	8.63719e-30	Monocytes	Inf2
Med13	5.56115e-24	0.263012	0.436	0.263	7.11383e-20	Monocytes	Med13
Crybg1	1.27386e-27	0.262839	0.324	0.162	1.62952e-23	Monocytes	Crybg1
Hdlbp	3.178e-19	0.262675	0.736	0.516	4.06529e-15	Monocytes	Hdlbp
Ubr5	4.78988e-27	0.262609	0.438	0.248	6.12722e-23	Monocytes	Ubr5
Ube2q1	5.27432e-26	0.261961	0.653	0.434	6.74691e-22	Monocytes	Ube2q1
Mapk1ip1l	2.29715e-24	0.261916	0.474	0.292	2.93851e-20	Monocytes	Mapk1ip1l
Furin	2.04035e-19	0.261855	0.706	0.498	2.61001e-15	Monocytes	Furin
Lnpep	4.09163e-28	0.261834	0.528	0.322	5.23402e-24	Monocytes	Lnpep
Irs2	2.51675e-23	0.261631	0.352	0.193	3.21942e-19	Monocytes	Irs2
Mark2	3.0521e-24	0.261141	0.492	0.304	3.90424e-20	Monocytes	Mark2
Rbbp6	6.77852e-21	0.260875	0.583	0.393	8.67108e-17	Monocytes	Rbbp6
R3hdm1	2.30104e-25	0.260357	0.527	0.325	2.94348e-21	Monocytes	R3hdm1
Naa50	7.88264e-18	0.260352	0.763	0.556	1.00835e-13	Monocytes	Naa50
Ptpa	5.32433e-29	0.260308	0.526	0.319	6.81088e-25	Monocytes	Ptpa
Socs6	1.31594e-24	0.25978	0.364	0.199	1.68335e-20	Monocytes	Socs6
Cox16	2.59505e-25	0.259463	0.612	0.409	3.31959e-21	Monocytes	Cox16
Dhx38	4.37187e-26	0.259153	0.389	0.216	5.59249e-22	Monocytes	Dhx38
Atrx	9.8889e-19	0.25866	0.653	0.461	1.26499e-14	Monocytes	Atrx
Asnsd1	6.41339e-25	0.257217	0.499	0.309	8.20401e-21	Monocytes	Asnsd1
Eif4e	5.13551e-16	0.256176	0.817	0.605	6.56934e-12	Monocytes	Eif4e
Abhd17a	1.05188e-28	0.256063	0.524	0.314	1.34556e-24	Monocytes	Abhd17a
Diaph1	4.22174e-20	0.255877	0.738	0.517	5.40046e-16	Monocytes	Diaph1
Fuca2	1.1448e-22	0.255519	0.64	0.428	1.46443e-18	Monocytes	Fuca2
Otub1	3.65538e-27	0.254835	0.553	0.348	4.67596e-23	Monocytes	Otub1
Ubxn4	4.02104e-18	0.254144	0.696	0.494	5.14371e-14	Monocytes	Ubxn4
Haus8	1.19692e-18	0.254041	0.428	0.278	1.5311e-14	Monocytes	Haus8
2900097C17Rik	1.00917e-25	0.253381	0.479	0.292	1.29092e-21	Monocytes	2900097C17Rik
Mafk	4.39346e-26	0.253333	0.347	0.182	5.62011e-22	Monocytes	Mafk
Map2k3	1.36025e-23	0.253246	0.707	0.466	1.74004e-19	Monocytes	Map2k3
Ptpmt1	1.21454e-25	0.252607	0.514	0.321	1.55364e-21	Monocytes	Ptpmt1
Ubald2	1.57302e-19	0.252268	0.653	0.441	2.01221e-15	Monocytes	Ubald2
Nsd3	8.15938e-23	0.252114	0.487	0.314	1.04375e-18	Monocytes	Nsd3
Med21	8.59086e-10	0.2521	0.528	0.402	1.09894e-05	Monocytes	Med21
Mef2d	1.51257e-22	0.252048	0.511	0.328	1.93487e-18	Monocytes	Mef2d
Odr4	6.84208e-28	0.251755	0.35	0.18	8.75239e-24	Monocytes	Odr4
Rybp	4.46454e-25	0.251707	0.343	0.18	5.71104e-21	Monocytes	Rybp
Aff1	2.38776e-23	0.251516	0.417	0.248	3.05442e-19	Monocytes	Aff1
Acbd3	3.99466e-21	0.25109	0.519	0.341	5.10997e-17	Monocytes	Acbd3
Uqcc2	4.71826e-21	0.250544	0.822	0.578	6.0356e-17	Monocytes	Uqcc2
Psme4	9.09682e-25	0.2505	0.424	0.248	1.16367e-20	Monocytes	Psme4
Golga4	8.35848e-23	0.250179	0.486	0.304	1.06922e-18	Monocytes	Golga4
Tnf	6.45011e-05	-0.258267	0.483	0.361	0.825098	Monocytes	Tnf
Clec4e	8.79437e-17	-0.334504	0.554	0.314	1.12498e-12	Monocytes	Clec4e
Erh	1.50811e-17	-0.37746	0.393	0.502	1.92917e-13	Monocytes	Erh
Cd36	1.7275e-17	-0.380419	0.473	0.654	2.20982e-13	Monocytes	Cd36
Ccl7	3.24843e-05	-0.396999	0.638	0.817	0.415539	Monocytes	Ccl7
Pmp22	6.41863e-18	-0.406877	0.294	0.438	8.21071e-14	Monocytes	Pmp22
Slc29a1	1.34126e-14	-0.412514	0.272	0.379	1.71574e-10	Monocytes	Slc29a1
Cd33	9.36895e-14	-0.414391	0.203	0.31	1.19848e-09	Monocytes	Cd33
Npl	5.75538e-19	-0.415174	0.163	0.308	7.36228e-15	Monocytes	Npl
Rpl10-ps3	1.40986e-21	-0.445286	0.173	0.323	1.8035e-17	Monocytes	Rpl10-ps3
Cd63	1.74135e-34	-0.49975	0.834	0.935	2.22754e-30	Monocytes	Cd63
Gpnmb	9.70351e-06	-0.505099	0.472	0.334	0.124127	Monocytes	Gpnmb
Rnaset2b	3.11012e-18	-0.520249	0.209	0.335	3.97846e-14	Monocytes	Rnaset2b
Ednrb	6.21263e-21	-0.528977	0.138	0.291	7.94719e-17	Monocytes	Ednrb
Gltp	7.62146e-40	-0.546968	0.68	0.785	9.74937e-36	Monocytes	Gltp
Tmcc1	1.81652e-20	-0.554055	0.284	0.418	2.32369e-16	Monocytes	Tmcc1
Clec4n	6.1786e-17	-0.567495	0.358	0.478	7.90367e-13	Monocytes	Clec4n
Gpr34	2.8342e-28	-0.587615	0.129	0.308	3.62551e-24	Monocytes	Gpr34
Igfbp4	2.37623e-18	-0.593857	0.295	0.411	3.03968e-14	Monocytes	Igfbp4
Mrc1	3.6386e-42	-0.659682	0.607	0.801	4.65449e-38	Monocytes	Mrc1
Cbr2	1.14987e-20	-0.661626	0.453	0.568	1.47091e-16	Monocytes	Cbr2
Ltc4s	9.59685e-21	-0.668724	0.161	0.303	1.22763e-16	Monocytes	Ltc4s
Gas6	1.0238e-22	-0.675094	0.37	0.499	1.30965e-18	Monocytes	Gas6
Rnaset2a	9.62821e-21	-0.675474	0.28	0.4	1.23164e-16	Monocytes	Rnaset2a
Txnip	2.99023e-29	-0.697674	0.451	0.586	3.82511e-25	Monocytes	Txnip
Fcgr2b	2.08289e-47	-0.711759	0.668	0.794	2.66444e-43	Monocytes	Fcgr2b
Fxyd2	3.97966e-40	-0.742605	0.048	0.257	5.09078e-36	Monocytes	Fxyd2
Wdr89	6.10155e-38	-0.749131	0.07	0.274	7.8051e-34	Monocytes	Wdr89
Cd163	2.583e-34	-0.80718	0.083	0.283	3.30417e-30	Monocytes	Cd163
Igf1	2.6864e-50	-0.940659	0.21	0.468	3.43645e-46	Monocytes	Igf1
2010107E04Rik	1.33943e-55	-0.952028	0.004	0.257	1.7134e-51	Monocytes	2010107E04Rik
Bcl2a1b	1.99571e-46	-0.977552	0.399	0.628	2.55292e-42	Monocytes	Bcl2a1b
Cfh	2.31128e-35	-0.992294	0.196	0.396	2.95659e-31	Monocytes	Cfh
2024-09-15	3.81846e-58	-1.02088	0.003	0.264	4.88457e-54	Monocytes	2024-09-15
Selk	8.01725e-58	-1.03029	0.004	0.265	1.02557e-53	Monocytes	Selk
Ccl6	2.59088e-29	-1.05385	0.776	0.922	3.31426e-25	Monocytes	Ccl6
Rpl23a-ps3	1.48948e-58	-1.06998	0.004	0.269	1.90534e-54	Monocytes	Rpl23a-ps3
Ccl12	2.86873e-21	-1.08388	0.324	0.48	3.66968e-17	Monocytes	Ccl12
Pf4	6.45218e-72	-1.11624	0.846	0.978	8.25363e-68	Monocytes	Pf4
Gm9843	5.79859e-59	-1.11628	0.004	0.27	7.41755e-55	Monocytes	Gm9843
Tsc22d3	4.54681e-38	-1.13191	0.477	0.615	5.81627e-34	Monocytes	Tsc22d3
Hpgd	8.91057e-64	-1.15491	0.05	0.342	1.13984e-59	Monocytes	Hpgd
Folr2	5.25735e-37	-1.1597	0.522	0.671	6.7252e-33	Monocytes	Folr2
Fcgrt	1.03269e-46	-1.18201	0.288	0.499	1.32101e-42	Monocytes	Fcgrt
Rps27rt	3.22343e-31	-1.20753	0.244	0.405	4.12341e-27	Monocytes	Rps27rt
Shfm1	2.8437e-63	-1.29195	0.004	0.285	3.63767e-59	Monocytes	Shfm1
Tmem176a	2.87226e-62	-1.31448	0.193	0.472	3.67419e-58	Monocytes	Tmem176a
Pltp	1.40737e-58	-1.32506	0.367	0.607	1.80031e-54	Monocytes	Pltp
Ccl8	3.70328e-42	-1.52276	0.108	0.353	4.73724e-38	Monocytes	Ccl8
Ccl24	7.62668e-60	-1.64936	0.088	0.379	9.75604e-56	Monocytes	Ccl24
Tmem176b	3.47567e-66	-1.72672	0.26	0.523	4.44608e-62	Monocytes	Tmem176b
Mgl2	1.08607e-65	-1.86127	0.019	0.312	1.3893e-61	Monocytes	Mgl2
Trf	1.37873e-90	-1.93449	0.29	0.612	1.76367e-86	Monocytes	Trf
Cd81	3.67735e-47	-1.94432	0.29	0.48	4.70406e-43	Monocytes	Cd81
Cd74	1.85022e-49	-2.25623	0.507	0.709	2.3668e-45	Monocytes	Cd74
Retnla	1.07883e-58	-2.32811	0.009	0.277	1.38004e-54	Monocytes	Retnla
H2-Ab1	1.7991e-66	-2.37153	0.248	0.551	2.30141e-62	Monocytes	H2-Ab1
H2-Eb1	1.70412e-62	-2.6709	0.217	0.514	2.17991e-58	Monocytes	H2-Eb1
H2-Aa	3.94279e-70	-2.76215	0.224	0.553	5.04361e-66	Monocytes	H2-Aa
Sepp1	2.92854e-67	-3.9527	0.004	0.298	3.74618e-63	Monocytes	Sepp1

## Sheet: IFN-activated
	p_val	avg_log2FC	pct.1	pct.2	p_val_adj	cluster name	gene
Rsad2	3.24663e-102	3.30533	0.857	0.13	4.15309e-98	IFN-activated	Rsad2
Ifit3	3.13676e-169	3.11459	0.967	0.099	4.01255e-165	IFN-activated	Ifit3
Ifit1	7.44974e-163	2.80053	0.868	0.075	9.5297e-159	IFN-activated	Ifit1
Ccl12.1	7.93498e-26	2.75068	0.846	0.442	1.01504e-21	IFN-activated	Ccl12
Isg15	4.2695e-76	2.66652	1	0.318	5.46154e-72	IFN-activated	Isg15
Cxcl10	4.66287e-17	2.6412	0.462	0.165	5.96474e-13	IFN-activated	Cxcl10
Ifit2	1.13621e-181	2.37082	0.758	0.046	1.45344e-177	IFN-activated	Ifit2
Cmpk2	6.46641e-135	2.01818	0.681	0.052	8.27183e-131	IFN-activated	Cmpk2
Ifit3b	1.5571e-220	1.7328	0.725	0.031	1.99184e-216	IFN-activated	Ifit3b
Slfn5.1	3.77116e-49	1.72848	0.89	0.353	4.82407e-45	IFN-activated	Slfn5
Ifi47	9.50923e-90	1.6795	0.879	0.152	1.21642e-85	IFN-activated	Ifi47
Irf7	7.8027e-57	1.62499	0.912	0.277	9.98121e-53	IFN-activated	Irf7
Ccl8.1	8.9599e-07	1.55571	0.505	0.302	0.0114615	IFN-activated	Ccl8
Oasl2	2.07569e-49	1.51689	0.912	0.322	2.65522e-45	IFN-activated	Oasl2
Phf11b	5.77336e-63	1.49142	0.901	0.225	7.38529e-59	IFN-activated	Phf11b
Ifi204	6.72755e-43	1.46603	0.978	0.636	8.60589e-39	IFN-activated	Ifi204
Mndal	3.81609e-42	1.45579	0.945	0.426	4.88154e-38	IFN-activated	Mndal
Ifi203	4.70651e-41	1.45089	0.956	0.465	6.02057e-37	IFN-activated	Ifi203
Usp18	2.15479e-91	1.44193	0.78	0.11	2.7564e-87	IFN-activated	Usp18
Rtp4	4.25892e-43	1.40515	0.956	0.373	5.44802e-39	IFN-activated	Rtp4
Oasl1	1.23425e-54	1.36336	0.593	0.102	1.57885e-50	IFN-activated	Oasl1
Ifi209.1	3.99264e-30	1.27489	0.659	0.228	5.10739e-26	IFN-activated	Ifi209
Parp14	5.77772e-37	1.26469	0.802	0.315	7.39086e-33	IFN-activated	Parp14
Stat1	1.88152e-29	1.26349	0.78	0.342	2.40684e-25	IFN-activated	Stat1
Tor3a	3.40601e-42	1.25748	0.78	0.25	4.35697e-38	IFN-activated	Tor3a
Ifi211	2.29938e-29	1.19742	0.67	0.238	2.94136e-25	IFN-activated	Ifi211
Phf11d	2.41707e-46	1.18821	0.648	0.142	3.09192e-42	IFN-activated	Phf11d
Ly6e	8.74518e-24	1.17784	0.989	0.824	1.11868e-19	IFN-activated	Ly6e
Trim30a	3.38329e-31	1.17409	0.879	0.451	4.3279e-27	IFN-activated	Trim30a
Mnda	1.62248e-18	1.16685	0.297	0.068	2.07548e-14	IFN-activated	Mnda
Bst2	4.63901e-24	1.16453	0.978	0.841	5.93423e-20	IFN-activated	Bst2
Rnf213	6.58177e-27	1.15366	0.758	0.36	8.4194e-23	IFN-activated	Rnf213
Xaf1	1.9286e-38	1.13994	0.769	0.245	2.46706e-34	IFN-activated	Xaf1
Pnp.1	5.4672e-24	1.11276	0.967	0.814	6.99364e-20	IFN-activated	Pnp
Ms4a4c.1	5.10356e-16	1.07655	0.714	0.367	6.52848e-12	IFN-activated	Ms4a4c
Slfn1	8.20263e-42	1.07304	0.637	0.149	1.04928e-37	IFN-activated	Slfn1
Trafd1	1.232e-31	1.05396	0.813	0.335	1.57597e-27	IFN-activated	Trafd1
Sp100	1.55321e-23	1.04649	0.857	0.476	1.98687e-19	IFN-activated	Sp100
Zbp1.1	3.37559e-33	1.04632	0.758	0.259	4.31806e-29	IFN-activated	Zbp1
Ddx58	6.69262e-37	1.03383	0.648	0.179	8.56119e-33	IFN-activated	Ddx58
Ifih1	2.47809e-34	1.02137	0.67	0.196	3.16997e-30	IFN-activated	Ifih1
Gbp2	3.989e-42	1.00556	0.44	0.069	5.10273e-38	IFN-activated	Gbp2
Herc6	2.6391e-49	0.999328	0.582	0.106	3.37594e-45	IFN-activated	Herc6
Stat2	2.24713e-46	0.992059	0.681	0.157	2.87452e-42	IFN-activated	Stat2
Fgl2	1.05331e-15	0.973178	0.615	0.279	1.34739e-11	IFN-activated	Fgl2
Samhd1	9.25279e-24	0.966039	0.934	0.652	1.18362e-19	IFN-activated	Samhd1
Samd9l	2.62553e-24	0.965824	0.637	0.232	3.35857e-20	IFN-activated	Samd9l
Ifi27l2a	1.0675e-12	0.963924	0.967	0.859	1.36554e-08	IFN-activated	Ifi27l2a
Ifi213	3.38508e-50	0.954863	0.495	0.073	4.33019e-46	IFN-activated	Ifi213
Oas3	4.29119e-50	0.949574	0.593	0.105	5.4893e-46	IFN-activated	Oas3
Gbp7	1.52886e-27	0.93892	0.571	0.165	1.95571e-23	IFN-activated	Gbp7
Daxx	3.29273e-31	0.930618	0.648	0.194	4.21206e-27	IFN-activated	Daxx
Epsti1	3.46701e-21	0.925944	0.901	0.494	4.435e-17	IFN-activated	Epsti1
Znfx1	2.70256e-30	0.91959	0.648	0.202	3.45711e-26	IFN-activated	Znfx1
Tmcc3	7.19892e-18	0.902446	0.527	0.192	9.20886e-14	IFN-activated	Tmcc3
Ifi207.1	4.97399e-09	0.892328	0.681	0.566	6.36272e-05	IFN-activated	Ifi207
Igtp	3.09611e-44	0.883648	0.582	0.114	3.96054e-40	IFN-activated	Igtp
Ifi206	2.08805e-55	0.876672	0.429	0.049	2.67104e-51	IFN-activated	Ifi206
Irgm1	1.11028e-34	0.866528	0.604	0.151	1.42026e-30	IFN-activated	Irgm1
Ccl4	0.00679943	0.853056	0.736	0.632	1	IFN-activated	Ccl4
Iigp1	6.40624e-48	0.850685	0.264	0.021	8.19486e-44	IFN-activated	Iigp1
Tor1aip1	1.71241e-19	0.847129	0.857	0.581	2.19052e-15	IFN-activated	Tor1aip1
Lgals3bp	1.81344e-17	0.798342	0.901	0.588	2.31975e-13	IFN-activated	Lgals3bp
Sdc3	1.14838e-13	0.797168	0.835	0.606	1.46901e-09	IFN-activated	Sdc3
Slfn8	3.84401e-23	0.793449	0.571	0.19	4.91726e-19	IFN-activated	Slfn8
Pyhin1	2.16426e-19	0.790736	0.253	0.048	2.76852e-15	IFN-activated	Pyhin1
Ube2l6	5.65866e-22	0.789676	0.615	0.221	7.23856e-18	IFN-activated	Ube2l6
Etnk1	7.48867e-22	0.768254	0.637	0.243	9.57951e-18	IFN-activated	Etnk1
Ddx60	2.77276e-30	0.765369	0.505	0.119	3.54692e-26	IFN-activated	Ddx60
Tap1	4.33109e-16	0.75703	0.626	0.297	5.54033e-12	IFN-activated	Tap1
Dtx3l	8.95798e-26	0.747697	0.626	0.202	1.14591e-21	IFN-activated	Dtx3l
Trim30d	4.59337e-28	0.736886	0.648	0.196	5.87584e-24	IFN-activated	Trim30d
Gbp3	4.86263e-23	0.729045	0.462	0.122	6.22028e-19	IFN-activated	Gbp3
Ifi35	5.60715e-15	0.717399	0.67	0.343	7.17267e-11	IFN-activated	Ifi35
Zup1	2.98346e-19	0.717231	0.462	0.147	3.81644e-15	IFN-activated	Zup1
Ccnd1	2.03052e-10	0.703641	0.56	0.282	2.59744e-06	IFN-activated	Ccnd1
Gm4951	3.26942e-12	0.697731	0.264	0.073	4.18224e-08	IFN-activated	Gm4951
Mitd1	5.00181e-29	0.696707	0.593	0.165	6.39831e-25	IFN-activated	Mitd1
Usp25	4.33785e-14	0.68912	0.67	0.373	5.54897e-10	IFN-activated	Usp25
Ifi205	2.80804e-24	0.684025	0.319	0.059	3.59204e-20	IFN-activated	Ifi205
Psmb8	5.17063e-12	0.680641	0.901	0.748	6.61426e-08	IFN-activated	Psmb8
Sp110	9.74617e-14	0.67604	0.538	0.236	1.24673e-09	IFN-activated	Sp110
Apobec3	2.09513e-11	0.670801	0.582	0.295	2.68009e-07	IFN-activated	Apobec3
Slfn4	1.10927e-14	0.668083	0.341	0.098	1.41897e-10	IFN-activated	Slfn4
Rin2	4.33929e-08	0.66046	0.615	0.417	0.000555082	IFN-activated	Rin2
Lgals9	3.9355e-12	0.659501	0.802	0.617	5.03429e-08	IFN-activated	Lgals9
2024-03-05	1.71549e-11	0.65626	0.659	0.397	2.19445e-07	IFN-activated	2024-03-05
Frmd4a	6.75387e-16	0.655974	0.484	0.173	8.63954e-12	IFN-activated	Frmd4a
Fndc3a	1.58751e-11	0.653372	0.714	0.44	2.03074e-07	IFN-activated	Fndc3a
Nampt	2.73948e-14	0.650969	0.791	0.53	3.50434e-10	IFN-activated	Nampt
Themis2	7.2397e-17	0.63778	0.549	0.212	9.26102e-13	IFN-activated	Themis2
Parp12	5.15695e-20	0.637745	0.604	0.22	6.59676e-16	IFN-activated	Parp12
Psmb9	7.3218e-13	0.632702	0.703	0.386	9.36605e-09	IFN-activated	Psmb9
Pik3ap1.1	6.59489e-07	0.627313	0.626	0.496	0.00843619	IFN-activated	Pik3ap1
9930111J21Rik2	1.75037e-20	0.625156	0.495	0.148	2.23907e-16	IFN-activated	9930111J21Rik2
Tapbp	2.5743e-10	0.622529	0.835	0.682	3.29304e-06	IFN-activated	Tapbp
Dck	4.14969e-18	0.615494	0.637	0.252	5.30829e-14	IFN-activated	Dck
Fcgr4	7.26028e-10	0.606969	0.67	0.398	9.28735e-06	IFN-activated	Fcgr4
Gadd45g.1	1.46936e-05	0.603241	0.538	0.342	0.18796	IFN-activated	Gadd45g
Parp9	2.13719e-18	0.602113	0.484	0.158	2.7339e-14	IFN-activated	Parp9
Eif2ak2	2.67026e-20	0.597282	0.626	0.226	3.41579e-16	IFN-activated	Eif2ak2
AI607873	0.000239978	0.576534	0.275	0.147	1	IFN-activated	AI607873
Dhx58	2.98273e-16	0.576314	0.538	0.205	3.8155e-12	IFN-activated	Dhx58
H2-T23	3.4231e-09	0.572279	0.736	0.476	4.37883e-05	IFN-activated	H2-T23
H2-T22	8.72034e-13	0.566885	0.571	0.256	1.11551e-08	IFN-activated	H2-T22
Hspa1b.1	0.000175441	0.546594	0.791	0.626	1	IFN-activated	Hspa1b
Helz2	5.11566e-21	0.544632	0.363	0.084	6.54395e-17	IFN-activated	Helz2
Hmox2	3.41622e-10	0.543988	0.89	0.705	4.37003e-06	IFN-activated	Hmox2
Pttg1	1.55511e-11	0.54042	0.637	0.326	1.98929e-07	IFN-activated	Pttg1
Adar	2.36348e-10	0.533367	0.418	0.178	3.02336e-06	IFN-activated	Adar
Ifi208	6.11177e-125	0.531139	0.341	0.01	7.81818e-121	IFN-activated	Ifi208
Oas1a	6.21313e-12	0.530806	0.582	0.278	7.94784e-08	IFN-activated	Oas1a
Pml	1.13218e-14	0.517549	0.374	0.117	1.44829e-10	IFN-activated	Pml
Nmi	6.00944e-11	0.511822	0.538	0.252	7.68727e-07	IFN-activated	Nmi
Clec2d	1.63192e-09	0.509485	0.527	0.266	2.08755e-05	IFN-activated	Clec2d
Psmb10	7.2774e-09	0.507927	0.747	0.554	9.30925e-05	IFN-activated	Psmb10
Keap1	2.65929e-09	0.506873	0.495	0.237	3.40176e-05	IFN-activated	Keap1
Stard3	3.16747e-09	0.506722	0.582	0.329	4.05183e-05	IFN-activated	Stard3
Sp140	5.23662e-09	0.503694	0.429	0.208	6.69869e-05	IFN-activated	Sp140
Creb5	1.67103e-08	0.502316	0.374	0.164	0.000213758	IFN-activated	Creb5
Trim12c	5.04367e-11	0.500334	0.429	0.178	6.45187e-07	IFN-activated	Trim12c
Xdh	5.53619e-08	0.489826	0.681	0.437	0.00070819	IFN-activated	Xdh
Ctla2b	1.25758e-06	0.488594	0.473	0.258	0.016087	IFN-activated	Ctla2b
Dbnl	1.97953e-07	0.483768	0.703	0.502	0.00253222	IFN-activated	Dbnl
Evl	0.000100936	0.478737	0.571	0.416	1	IFN-activated	Evl
Tpst1	3.06166e-21	0.478715	0.374	0.087	3.91648e-17	IFN-activated	Tpst1
AW112010	4.06221e-05	0.476684	0.319	0.163	0.519638	IFN-activated	AW112010
Irgm2	2.35009e-28	0.476406	0.352	0.061	3.00624e-24	IFN-activated	Irgm2
Trim34a	8.70072e-19	0.47605	0.374	0.096	1.113e-14	IFN-activated	Trim34a
Nfxl1	2.88584e-06	0.468342	0.407	0.222	0.0369157	IFN-activated	Nfxl1
Cybb	3.22814e-06	0.467807	0.89	0.777	0.0412943	IFN-activated	Cybb
Ogfr	3.20165e-09	0.45914	0.56	0.304	4.09555e-05	IFN-activated	Ogfr
Phf11a	3.09641e-47	0.457976	0.352	0.038	3.96093e-43	IFN-activated	Phf11a
Il15	6.00883e-13	0.455246	0.396	0.138	7.68649e-09	IFN-activated	Il15
Ikzf1	6.76109e-07	0.453802	0.56	0.337	0.00864878	IFN-activated	Ikzf1
Max	1.54392e-07	0.452157	0.593	0.373	0.00197498	IFN-activated	Max
C1qa	4.96869e-05	0.448612	0.945	0.793	0.635595	IFN-activated	C1qa
Pltp.1	0.00102358	0.4463	0.725	0.558	1	IFN-activated	Pltp
Aftph	5.95915e-08	0.444416	0.571	0.328	0.000762295	IFN-activated	Aftph
Casp1	3.44176e-06	0.435596	0.549	0.356	0.044027	IFN-activated	Casp1
Srgap2	1.36979e-06	0.434339	0.626	0.42	0.0175224	IFN-activated	Srgap2
Gm20559	1.63586e-08	0.429185	0.33	0.138	0.000209259	IFN-activated	Gm20559
Gas6.1	0.000343078	0.42512	0.637	0.471	1	IFN-activated	Gas6
C1qb	3.01858e-05	0.421693	0.967	0.836	0.386137	IFN-activated	C1qb
Oas2	4.53508e-13	0.419261	0.407	0.142	5.80127e-09	IFN-activated	Oas2
Tent5a	0.00122626	0.417839	0.484	0.341	1	IFN-activated	Tent5a
Isg20	2.63261e-25	0.416243	0.275	0.043	3.36764e-21	IFN-activated	Isg20
Lacc1	1.52916e-06	0.413868	0.538	0.328	0.019561	IFN-activated	Lacc1
Synj1	5.77036e-07	0.411922	0.615	0.399	0.00738145	IFN-activated	Synj1
Aida	1.23829e-07	0.410308	0.473	0.246	0.00158402	IFN-activated	Aida
C1qc	0.000125309	0.403566	0.956	0.821	1	IFN-activated	C1qc
Ccdc86	1.31311e-05	0.399987	0.473	0.284	0.167973	IFN-activated	Ccdc86
Trim30c	1.58948e-31	0.399829	0.319	0.046	2.03326e-27	IFN-activated	Trim30c
Irf1	2.53429e-06	0.39755	0.462	0.251	0.0324186	IFN-activated	Irf1
Nt5c3	8.99286e-07	0.394983	0.341	0.161	0.0115037	IFN-activated	Nt5c3
Tmem171	1.20163e-11	0.393355	0.33	0.109	1.53712e-07	IFN-activated	Tmem171
Slamf9	0.00169264	0.387818	0.495	0.331	1	IFN-activated	Slamf9
Igfbp4.1	0.00174362	0.387267	0.538	0.386	1	IFN-activated	Igfbp4
Tent4a	5.09815e-11	0.387078	0.319	0.107	6.52156e-07	IFN-activated	Tent4a
Stx16	8.55426e-06	0.383993	0.516	0.31	0.109426	IFN-activated	Stx16
Dennd1b	1.8689e-08	0.379543	0.407	0.185	0.000239069	IFN-activated	Dennd1b
Zc3hav1	3.19274e-06	0.379528	0.593	0.395	0.0408416	IFN-activated	Zc3hav1
Gns	4.31144e-05	0.377577	0.802	0.66	0.55152	IFN-activated	Gns
Tor1aip2	5.8163e-06	0.376754	0.495	0.304	0.0744021	IFN-activated	Tor1aip2
Mob1a	3.02614e-05	0.374448	0.747	0.59	0.387104	IFN-activated	Mob1a
Slfn9	1.66704e-14	0.373068	0.275	0.067	2.13247e-10	IFN-activated	Slfn9
Vcpip1	3.12436e-06	0.370841	0.418	0.23	0.0399668	IFN-activated	Vcpip1
Cbr2.1	0.000841988	0.369525	0.692	0.543	1	IFN-activated	Cbr2
G530011O06Rik	0.000847769	0.368551	0.297	0.173	1	IFN-activated	G530011O06Rik
Sgk3	1.52335e-05	0.368074	0.56	0.362	0.194867	IFN-activated	Sgk3
Ascc3.1	3.22445e-06	0.363785	0.516	0.314	0.0412472	IFN-activated	Ascc3
Itga4	0.000136071	0.363495	0.516	0.358	1	IFN-activated	Itga4
Trim25.1	0.000471685	0.36145	0.615	0.46	1	IFN-activated	Trim25
Gatm	0.00408726	0.360027	0.505	0.375	1	IFN-activated	Gatm
B430306N03Rik	7.94653e-10	0.355677	0.319	0.114	1.01652e-05	IFN-activated	B430306N03Rik
Ptprj	0.000899609	0.355499	0.593	0.486	1	IFN-activated	Ptprj
S1pr2	0.000355455	0.354928	0.396	0.254	1	IFN-activated	S1pr2
Evi2a	0.000545847	0.342981	0.802	0.7	1	IFN-activated	Evi2a
Cfb	2.32232e-06	0.341874	0.286	0.122	0.0297071	IFN-activated	Cfb
Ly86	6.75152e-05	0.338251	0.824	0.625	0.863655	IFN-activated	Ly86
Parp10	6.73502e-14	0.3378	0.33	0.095	8.61543e-10	IFN-activated	Parp10
Aim2	5.48171e-08	0.336348	0.418	0.19	0.000701221	IFN-activated	Aim2
Scamp2	2.59625e-05	0.333719	0.813	0.67	0.332112	IFN-activated	Scamp2
Cd40	1.20996e-05	0.333288	0.308	0.15	0.154779	IFN-activated	Cd40
Slc25a22	2.23443e-12	0.332755	0.275	0.076	2.85828e-08	IFN-activated	Slc25a22
Elf1	0.000129393	0.33099	0.56	0.393	1	IFN-activated	Elf1
Sap30	0.000345127	0.328488	0.615	0.471	1	IFN-activated	Sap30
Cnp	4.63042e-05	0.327608	0.484	0.301	0.592324	IFN-activated	Cnp
Sema4d	0.00124301	0.327075	0.341	0.211	1	IFN-activated	Sema4d
Ogfrl1	0.000608031	0.326826	0.44	0.292	1	IFN-activated	Ogfrl1
Folr2.1	0.00379161	0.325582	0.802	0.639	1	IFN-activated	Folr2
Xrn2	0.00151032	0.32443	0.593	0.488	1	IFN-activated	Xrn2
Rnf114	0.000510743	0.324021	0.495	0.341	1	IFN-activated	Rnf114
Siglec1	1.06432e-05	0.321767	0.341	0.17	0.136147	IFN-activated	Siglec1
Ncoa7	9.60623e-06	0.321692	0.341	0.173	0.122883	IFN-activated	Ncoa7
Fgd2	0.000107269	0.321312	0.429	0.264	1	IFN-activated	Fgd2
Hacd4	7.48621e-05	0.320284	0.791	0.612	0.957637	IFN-activated	Hacd4
Usb1	2.73831e-06	0.319808	0.319	0.15	0.0350284	IFN-activated	Usb1
Serpinb6a	0.000456878	0.318776	0.714	0.528	1	IFN-activated	Serpinb6a
Lcp2	0.000995545	0.318677	0.582	0.447	1	IFN-activated	Lcp2
Peli1	0.00224419	0.318668	0.538	0.404	1	IFN-activated	Peli1
D1Ertd622e	0.000179333	0.318658	0.527	0.36	1	IFN-activated	D1Ertd622e
Dync1i2	0.000385559	0.318303	0.802	0.694	1	IFN-activated	Dync1i2
Tmem86a	0.00101387	0.317068	0.593	0.444	1	IFN-activated	Tmem86a
Nlrc5	1.13604e-10	0.3143	0.264	0.079	1.45322e-06	IFN-activated	Nlrc5
Aoah	0.000708742	0.312873	0.374	0.224	1	IFN-activated	Aoah
Trim12a	0.000184435	0.312209	0.297	0.16	1	IFN-activated	Trim12a
Slc31a2	0.00293765	0.31198	0.484	0.369	1	IFN-activated	Slc31a2
Pnpt1	1.65535e-08	0.310499	0.297	0.111	0.000211752	IFN-activated	Pnpt1
Scimp	0.000154704	0.309306	0.275	0.137	1	IFN-activated	Scimp
Gtpbp2	0.00645196	0.309078	0.341	0.228	1	IFN-activated	Gtpbp2
Xrn1	4.48387e-05	0.308659	0.352	0.19	0.573576	IFN-activated	Xrn1
Il18	0.000273064	0.308314	0.407	0.253	1	IFN-activated	Il18
St6galnac4	0.000757811	0.307277	0.527	0.39	1	IFN-activated	St6galnac4
Cd274	6.66318e-06	0.307163	0.253	0.107	0.0852354	IFN-activated	Cd274
Snx10	0.000336419	0.306067	0.571	0.428	1	IFN-activated	Snx10
1600014C10Rik	1.11172e-06	0.304628	0.297	0.13	0.0142211	IFN-activated	1600014C10Rik
Uba7	6.05339e-06	0.302513	0.286	0.13	0.0774349	IFN-activated	Uba7
Azi2	2.99843e-05	0.300003	0.505	0.313	0.383559	IFN-activated	Azi2
Fxr1	0.000859503	0.29813	0.549	0.403	1	IFN-activated	Fxr1
Coro2a	7.18383e-07	0.292581	0.275	0.112	0.00918956	IFN-activated	Coro2a
Tnfaip8l2	0.00552753	0.289484	0.67	0.536	1	IFN-activated	Tnfaip8l2
Irf2	0.000400305	0.289004	0.604	0.455	1	IFN-activated	Irf2
Anxa6	0.00443153	0.286696	0.615	0.498	1	IFN-activated	Anxa6
Runx1	0.0011968	0.286036	0.637	0.503	1	IFN-activated	Runx1
Abcc5	4.73645e-05	0.285091	0.33	0.173	0.605886	IFN-activated	Abcc5
Gch1	3.1419e-07	0.284203	0.604	0.348	0.00401912	IFN-activated	Gch1
Sass6	3.03692e-10	0.282389	0.275	0.086	3.88482e-06	IFN-activated	Sass6
Slamf7	0.00349889	0.281319	0.44	0.306	1	IFN-activated	Slamf7
Tmem219	0.00207492	0.28019	0.582	0.468	1	IFN-activated	Tmem219
Lyn	0.00400283	0.278106	0.846	0.739	1	IFN-activated	Lyn
Tbc1d14	0.00287519	0.276672	0.44	0.3	1	IFN-activated	Tbc1d14
Shtn1	0.00221417	0.276517	0.319	0.203	1	IFN-activated	Shtn1
Prkx	5.28228e-05	0.27649	0.44	0.255	0.675709	IFN-activated	Prkx
Selplg	0.00180465	0.276281	0.714	0.59	1	IFN-activated	Selplg
Cd164	0.00122203	0.275542	0.549	0.392	1	IFN-activated	Cd164
Ankle2	2.04148e-07	0.274784	0.407	0.186	0.00261146	IFN-activated	Ankle2
Camk2d.1	0.00242308	0.274401	0.626	0.512	1	IFN-activated	Camk2d
Naa25	4.7268e-05	0.271576	0.297	0.15	0.604652	IFN-activated	Naa25
Prr5l	5.71973e-16	0.269572	0.253	0.053	7.31668e-12	IFN-activated	Prr5l
P4ha1	0.00120411	0.269288	0.56	0.418	1	IFN-activated	P4ha1
Golga3	0.000402062	0.26845	0.308	0.176	1	IFN-activated	Golga3
Tap2	0.000329012	0.267373	0.352	0.205	1	IFN-activated	Tap2
Casp4	0.00046874	0.267073	0.418	0.266	1	IFN-activated	Casp4
Slc25a45	3.0654e-05	0.26654	0.385	0.206	0.392126	IFN-activated	Slc25a45
Dcp2	0.00111844	0.266534	0.319	0.195	1	IFN-activated	Dcp2
Timp2	0.00239353	0.264937	0.923	0.767	1	IFN-activated	Timp2
Arid5a	1.33882e-05	0.26455	0.363	0.184	0.171262	IFN-activated	Arid5a
Mvb12a.1	0.00616381	0.264296	0.516	0.412	1	IFN-activated	Mvb12a
Lgals8	0.00183856	0.263688	0.495	0.359	1	IFN-activated	Lgals8
Itsn1	0.00492649	0.261084	0.527	0.401	1	IFN-activated	Itsn1
P2ry12	0.00126859	0.259426	0.341	0.209	1	IFN-activated	P2ry12
Isoc1	0.00038076	0.25846	0.308	0.17	1	IFN-activated	Isoc1
Psme2b	3.39511e-06	0.257698	0.286	0.122	0.0434302	IFN-activated	Psme2b
Pgap2	0.00508018	0.257518	0.462	0.329	1	IFN-activated	Pgap2
Hspa1a	0.000670262	0.25593	0.879	0.71	1	IFN-activated	Hspa1a
Irf9	0.000472472	0.255822	0.462	0.305	1	IFN-activated	Irf9
Nsd3.1	0.00790311	0.255789	0.462	0.344	1	IFN-activated	Nsd3
Tifa	0.00449811	0.255643	0.516	0.38	1	IFN-activated	Tifa
Tmem140	0.000221573	0.254106	0.297	0.156	1	IFN-activated	Tmem140
Tlr8	1.76388e-07	0.25379	0.253	0.092	0.00225636	IFN-activated	Tlr8
2024-03-01	0.000452908	0.253576	0.363	0.21	1	IFN-activated	2024-03-01
Vrk2	0.00286718	0.251633	0.341	0.214	1	IFN-activated	Vrk2
Frmd4b	0.00309574	0.251087	0.582	0.439	1	IFN-activated	Frmd4b
Hnrnpa0.1	0.00873502	-0.25072	0.516	0.637	1	IFN-activated	Hnrnpa0
Ssr1	0.00807705	-0.251035	0.418	0.541	1	IFN-activated	Ssr1
Retreg1	0.00241721	-0.254686	0.121	0.254	1	IFN-activated	Retreg1
Dock4.1	0.00412908	-0.254831	0.165	0.295	1	IFN-activated	Dock4
1110038B12Rik	0.00253164	-0.255018	0.176	0.321	1	IFN-activated	1110038B12Rik
Lrpap1	0.00441774	-0.255538	0.495	0.62	1	IFN-activated	Lrpap1
Nfil3.1	0.00821111	-0.257777	0.231	0.368	1	IFN-activated	Nfil3
Gng12	0.00869217	-0.261905	0.44	0.557	1	IFN-activated	Gng12
Eif3e	0.0052841	-0.262245	0.549	0.724	1	IFN-activated	Eif3e
Mknk2.1	0.00413302	-0.263681	0.253	0.388	1	IFN-activated	Mknk2
Tomm20	0.00475041	-0.26569	0.615	0.77	1	IFN-activated	Tomm20
Tob2	0.00109549	-0.270681	0.275	0.465	1	IFN-activated	Tob2
Fam107b	0.0010087	-0.272753	0.132	0.292	1	IFN-activated	Fam107b
Entpd1	0.00159937	-0.273105	0.275	0.438	1	IFN-activated	Entpd1
Tkt.1	0.00361001	-0.273449	0.692	0.793	1	IFN-activated	Tkt
Vps37b	0.00841333	-0.273676	0.143	0.26	1	IFN-activated	Vps37b
Syk	0.00777884	-0.274321	0.516	0.621	1	IFN-activated	Syk
Gna13.1	0.00132613	-0.274399	0.495	0.651	1	IFN-activated	Gna13
Ostc	0.00550096	-0.276011	0.604	0.72	1	IFN-activated	Ostc
Lsm12	0.00236985	-0.279326	0.308	0.469	1	IFN-activated	Lsm12
Dennd4a.1	0.0035553	-0.280418	0.209	0.351	1	IFN-activated	Dennd4a
Lmnb1	0.00547395	-0.283132	0.187	0.327	1	IFN-activated	Lmnb1
Ndufa9	0.000809325	-0.283797	0.264	0.44	1	IFN-activated	Ndufa9
Rassf3	0.00115243	-0.284417	0.176	0.328	1	IFN-activated	Rassf3
Anp32b	0.00673968	-0.28442	0.692	0.812	1	IFN-activated	Anp32b
Pde4b	0.00282178	-0.286387	0.165	0.32	1	IFN-activated	Pde4b
Stt3b	0.000832102	-0.287608	0.264	0.429	1	IFN-activated	Stt3b
Atp1a1	0.00272015	-0.289428	0.549	0.698	1	IFN-activated	Atp1a1
Fbl	0.00207528	-0.290857	0.396	0.539	1	IFN-activated	Fbl
Adprh	0.00124692	-0.300734	0.374	0.519	1	IFN-activated	Adprh
Cct4	0.000953291	-0.301155	0.571	0.71	1	IFN-activated	Cct4
Arl4c	0.00113851	-0.301718	0.418	0.591	1	IFN-activated	Arl4c
Dynlrb1	0.00079936	-0.304958	0.582	0.794	1	IFN-activated	Dynlrb1
Adora2b	0.000149492	-0.305321	0.088	0.267	1	IFN-activated	Adora2b
Srebf2	0.000177579	-0.305321	0.11	0.287	1	IFN-activated	Srebf2
Nufip1	0.00294512	-0.306738	0.154	0.294	1	IFN-activated	Nufip1
Slc38a1.1	0.0026363	-0.307877	0.319	0.466	1	IFN-activated	Slc38a1
Vsir	0.00574835	-0.311077	0.549	0.681	1	IFN-activated	Vsir
Zfp36l2	0.00246173	-0.312304	0.626	0.736	1	IFN-activated	Zfp36l2
Map2k3.1	0.00158877	-0.314003	0.363	0.515	1	IFN-activated	Map2k3
Csf2ra	0.00211611	-0.316726	0.604	0.707	1	IFN-activated	Csf2ra
Ciao2a.1	0.00492751	-0.318211	0.505	0.624	1	IFN-activated	Ciao2a
Sirpb1c	0.00501481	-0.320815	0.242	0.374	1	IFN-activated	Sirpb1c
Mir22hg	0.000295222	-0.324577	0.099	0.263	1	IFN-activated	Mir22hg
Fosl2.1	0.00748315	-0.334614	0.33	0.456	1	IFN-activated	Fosl2
Chd7.1	0.00423885	-0.336979	0.275	0.408	1	IFN-activated	Chd7
Bola2.1	0.00014971	-0.338969	0.495	0.68	1	IFN-activated	Bola2
Gm5150	0.000152274	-0.342355	0.121	0.312	1	IFN-activated	Gm5150
Cope	0.000408481	-0.343456	0.538	0.689	1	IFN-activated	Cope
Nfe2l2.1	0.00252583	-0.343893	0.516	0.662	1	IFN-activated	Nfe2l2
Slc2a1	0.00444529	-0.349657	0.132	0.258	1	IFN-activated	Slc2a1
Kdm7a	0.00116059	-0.351622	0.352	0.522	1	IFN-activated	Kdm7a
Tmed2	1.10162e-05	-0.352881	0.78	0.889	0.140919	IFN-activated	Tmed2
Dusp5	0.00323286	-0.353018	0.187	0.322	1	IFN-activated	Dusp5
Snx18	0.00272758	-0.353181	0.363	0.502	1	IFN-activated	Snx18
Otulinl	0.00137647	-0.353887	0.374	0.521	1	IFN-activated	Otulinl
Nfkbie	0.00828711	-0.358617	0.209	0.332	1	IFN-activated	Nfkbie
Rbm25	0.000497651	-0.363278	0.571	0.676	1	IFN-activated	Rbm25
Itgb2	0.000500148	-0.373727	0.582	0.697	1	IFN-activated	Itgb2
Tlr2	0.00178872	-0.404055	0.385	0.553	1	IFN-activated	Tlr2
Tgm2.1	0.00054477	-0.420798	0.275	0.439	1	IFN-activated	Tgm2
Ptafr	0.000208073	-0.427436	0.407	0.606	1	IFN-activated	Ptafr
Ccr1	0.000539093	-0.43647	0.319	0.498	1	IFN-activated	Ccr1
Slc11a1	6.57119e-05	-0.43935	0.462	0.649	0.840587	IFN-activated	Slc11a1
Ppp1r14b.1	0.000116705	-0.455847	0.418	0.593	1	IFN-activated	Ppp1r14b
Pim3	8.57372e-05	-0.497747	0.121	0.299	1	IFN-activated	Pim3
Ednrb.1	0.00839994	-0.501324	0.154	0.265	1	IFN-activated	Ednrb
Got1	1.04242e-05	-0.507445	0.253	0.487	0.133347	IFN-activated	Got1
Rab20	0.000126602	-0.507968	0.253	0.454	1	IFN-activated	Rab20
Bcl2a1b.1	0.00361275	-0.510629	0.462	0.588	1	IFN-activated	Bcl2a1b
Cytip.1	0.000150351	-0.547716	0.121	0.303	1	IFN-activated	Cytip
Hif1a	0.00177389	-0.549128	0.451	0.566	1	IFN-activated	Hif1a
Lrp1	7.82885e-08	-0.552513	0.714	0.86	0.00100147	IFN-activated	Lrp1
Card19	1.9764e-05	-0.562028	0.527	0.696	0.252821	IFN-activated	Card19
Plaur	3.19444e-05	-0.566061	0.22	0.421	0.408633	IFN-activated	Plaur
Socs3	6.79115e-05	-0.586039	0.22	0.413	0.868724	IFN-activated	Socs3
Clec4d	0.00142711	-0.592841	0.385	0.516	1	IFN-activated	Clec4d
Mxi1	2.92389e-05	-0.600729	0.231	0.431	0.374024	IFN-activated	Mxi1
Pgk1	0.0014708	-0.603399	0.648	0.753	1	IFN-activated	Pgk1
Prdx6	0.000573384	-0.616569	0.44	0.603	1	IFN-activated	Prdx6
Slc16a3	0.000522542	-0.645013	0.176	0.333	1	IFN-activated	Slc16a3
Ehd1	0.000827021	-0.736868	0.407	0.523	1	IFN-activated	Ehd1
Jdp2	6.99031e-06	-0.860352	0.154	0.364	0.08942	IFN-activated	Jdp2
Ptgs2	0.00445151	-0.913195	0.165	0.301	1	IFN-activated	Ptgs2
Clec4e.1	5.03678e-06	-1.61048	0.154	0.364	0.0644305	IFN-activated	Clec4e
Cd14	1.77408e-09	-1.61573	0.758	0.88	2.26941e-05	IFN-activated	Cd14
Fn1	1.99137e-08	-1.75481	0.516	0.737	0.000254736	IFN-activated	Fn1
Arg1	2.85023e-05	-2.21194	0.077	0.26	0.364601	IFN-activated	Arg1
Cxcl2	1.04943e-05	-2.32515	0.813	0.926	0.134243	IFN-activated	Cxcl2
Il1b	2.22577e-07	-2.6121	0.198	0.448	0.00284721	IFN-activated	Il1b

## Sheet: Pro-inflammatory
	p_val	avg_log2FC	pct.1	pct.2	p_val_adj	cluster name	gene
Cxcl3	0	4.86174	0.9	0.068	0	Pro-inflammatory	Cxcl3
Il1b.1	0	4.41889	0.913	0.321	0	Pro-inflammatory	Il1b
Arg1.1	0	3.7552	0.808	0.113	0	Pro-inflammatory	Arg1
Cxcl1	5.94685e-268	3.48408	0.665	0.138	7.60721e-264	Pro-inflammatory	Cxcl1
Thbs1	0	3.32457	0.987	0.621	0	Pro-inflammatory	Thbs1
Ppbp	1.38328e-204	3.14599	0.463	0.066	1.7695e-200	Pro-inflammatory	Ppbp
Clec4e.2	0	2.99894	0.961	0.203	0	Pro-inflammatory	Clec4e
Ptgs2.1	0	2.93248	0.812	0.164	0	Pro-inflammatory	Ptgs2
Fn1.1	0	2.78264	0.983	0.667	0	Pro-inflammatory	Fn1
Cd14.1	0	2.75798	0.997	0.846	0	Pro-inflammatory	Cd14
Ier3	0	2.72182	0.998	0.815	0	Pro-inflammatory	Ier3
Ccl2	3.51417e-279	2.71623	0.987	0.839	4.49533e-275	Pro-inflammatory	Ccl2
Ccl6.1	0	2.68786	0.997	0.868	0	Pro-inflammatory	Ccl6
Ccl7.1	2.86814e-206	2.33566	0.941	0.742	3.66892e-202	Pro-inflammatory	Ccl7
Chil3.1	1.58422e-188	2.26985	0.794	0.354	2.02653e-184	Pro-inflammatory	Chil3
Hilpda	1.32657e-307	2.19773	0.842	0.238	1.69695e-303	Pro-inflammatory	Hilpda
Slc7a11	0	2.14572	0.667	0.085	0	Pro-inflammatory	Slc7a11
Vcan	0	1.94155	0.799	0.095	0	Pro-inflammatory	Vcan
Ehd1.1	0	1.91751	0.987	0.399	0	Pro-inflammatory	Ehd1
Il1a	9.74665e-250	1.91725	0.406	0.023	1.24679e-245	Pro-inflammatory	Il1a
S100a8	8.21008e-115	1.80621	0.412	0.103	1.05023e-110	Pro-inflammatory	S100a8
Tnfsf9	1.48008e-249	1.71974	0.654	0.135	1.89332e-245	Pro-inflammatory	Tnfsf9
Slc16a3.1	0	1.6847	0.831	0.199	0	Pro-inflammatory	Slc16a3
Nlrp3	1.74888e-307	1.67064	0.792	0.184	2.23717e-303	Pro-inflammatory	Nlrp3
Jdp2.1	1.08639e-276	1.66631	0.813	0.241	1.38971e-272	Pro-inflammatory	Jdp2
Slfn2	1.27352e-290	1.64839	0.982	0.808	1.62909e-286	Pro-inflammatory	Slfn2
Ltb4r1	0	1.64348	0.778	0.102	0	Pro-inflammatory	Ltb4r1
Pdpn	5.43529e-199	1.63783	0.767	0.285	6.95283e-195	Pro-inflammatory	Pdpn
Phlda1	3.57483e-273	1.63327	0.924	0.354	4.57292e-269	Pro-inflammatory	Phlda1
Pim1	0	1.58305	0.997	0.763	0	Pro-inflammatory	Pim1
Slpi	1.30674e-190	1.55737	0.455	0.066	1.67158e-186	Pro-inflammatory	Slpi
Clec4d.1	1.87512e-283	1.55229	0.952	0.399	2.39865e-279	Pro-inflammatory	Clec4d
Rab20.1	0	1.53527	0.947	0.32	0	Pro-inflammatory	Rab20
Hif1a.1	3.143e-306	1.5291	0.958	0.461	4.02052e-302	Pro-inflammatory	Hif1a
Il1rn	3.59926e-146	1.52807	0.677	0.26	4.60418e-142	Pro-inflammatory	Il1rn
Tnf.1	2.24312e-168	1.52008	0.738	0.292	2.8694e-164	Pro-inflammatory	Tnf
Ifrd1.1	1.91006e-238	1.51896	0.99	0.69	2.44335e-234	Pro-inflammatory	Ifrd1
Sdc4	1.00624e-232	1.51211	0.914	0.45	1.28718e-228	Pro-inflammatory	Sdc4
Mxd1	1.12473e-264	1.51035	0.835	0.266	1.43875e-260	Pro-inflammatory	Mxd1
Basp1	1.00887e-258	1.49889	0.982	0.878	1.29054e-254	Pro-inflammatory	Basp1
Bcl2a1b.2	2.49158e-170	1.49448	0.882	0.507	3.18723e-166	Pro-inflammatory	Bcl2a1b
Timp1	1.56848e-174	1.45285	0.522	0.122	2.0064e-170	Pro-inflammatory	Timp1
Prdx6.1	3.33302e-180	1.41928	0.908	0.519	4.2636e-176	Pro-inflammatory	Prdx6
Socs3.1	9.48679e-211	1.40706	0.808	0.305	1.21355e-206	Pro-inflammatory	Socs3
Gadd45b	9.27987e-216	1.38224	0.963	0.626	1.18708e-211	Pro-inflammatory	Gadd45b
F10	3.0765e-204	1.3804	0.513	0.088	3.93546e-200	Pro-inflammatory	F10
Odc1.1	2.65427e-105	1.3563	0.689	0.336	3.39534e-101	Pro-inflammatory	Odc1
Osm	8.00317e-199	1.35534	0.791	0.293	1.02377e-194	Pro-inflammatory	Osm
Cdkn1a	3.25467e-218	1.31464	0.976	0.598	4.16338e-214	Pro-inflammatory	Cdkn1a
Kdm6b	8.41188e-297	1.30639	0.917	0.297	1.07605e-292	Pro-inflammatory	Kdm6b
Clec4n.1	2.38707e-149	1.30372	0.794	0.367	3.05354e-145	Pro-inflammatory	Clec4n
Nfkbiz	1.17963e-193	1.3018	0.885	0.443	1.50898e-189	Pro-inflammatory	Nfkbiz
Pgk1.1	3.28893e-215	1.29386	0.976	0.692	4.2072e-211	Pro-inflammatory	Pgk1
Ccl24.1	4.6647e-28	1.28445	0.474	0.284	5.96708e-24	Pro-inflammatory	Ccl24
Eno1	3.1608e-240	1.26189	0.989	0.829	4.0433e-236	Pro-inflammatory	Eno1
Ccrl2	2.94597e-124	1.24705	0.742	0.344	3.76849e-120	Pro-inflammatory	Ccrl2
Adora2b.1	0	1.24205	0.786	0.126	0	Pro-inflammatory	Adora2b
Marcksl1	3.21861e-153	1.23752	0.9	0.475	4.11725e-149	Pro-inflammatory	Marcksl1
Nfkbie.1	1.6224e-257	1.22877	0.768	0.215	2.07537e-253	Pro-inflammatory	Nfkbie
Plek	2.66274e-196	1.22198	0.978	0.807	3.40617e-192	Pro-inflammatory	Plek
Por	1.21803e-249	1.22148	0.961	0.454	1.5581e-245	Pro-inflammatory	Por
Pde4b.1	4.32392e-288	1.21969	0.791	0.193	5.53116e-284	Pro-inflammatory	Pde4b
Bcl2a1d	4.13689e-233	1.21651	0.597	0.111	5.2919e-229	Pro-inflammatory	Bcl2a1d
Pim3.1	3.48804e-299	1.21282	0.768	0.172	4.4619e-295	Pro-inflammatory	Pim3
Ets2	8.68592e-263	1.21142	0.862	0.298	1.1111e-258	Pro-inflammatory	Ets2
Csrnp1	1.54895e-263	1.21004	0.851	0.281	1.98142e-259	Pro-inflammatory	Csrnp1
Sod2	3.65072e-198	1.20673	0.909	0.527	4.66999e-194	Pro-inflammatory	Sod2
Ccr1.1	2.32636e-236	1.20612	0.928	0.381	2.97588e-232	Pro-inflammatory	Ccr1
Mxi1.1	3.29044e-187	1.17464	0.793	0.331	4.20913e-183	Pro-inflammatory	Mxi1
Plaur.1	2.31159e-216	1.17458	0.816	0.313	2.95698e-212	Pro-inflammatory	Plaur
Rgcc	5.04086e-109	1.15554	0.517	0.177	6.44827e-105	Pro-inflammatory	Rgcc
Tnfaip3	2.28918e-191	1.14961	0.786	0.298	2.92832e-187	Pro-inflammatory	Tnfaip3
Card19.1	1.48299e-215	1.13529	0.978	0.618	1.89703e-211	Pro-inflammatory	Card19
Ecm1	3.54816e-147	1.132	0.935	0.645	4.53881e-143	Pro-inflammatory	Ecm1
Dusp5.1	1.69835e-250	1.12457	0.762	0.203	2.17253e-246	Pro-inflammatory	Dusp5
Slc2a1.1	1.10115e-227	1.11975	0.65	0.153	1.4086e-223	Pro-inflammatory	Slc2a1
Gda	2.31494e-204	1.11751	0.878	0.366	2.96127e-200	Pro-inflammatory	Gda
Tlr2.1	3.13653e-150	1.11609	0.852	0.471	4.01225e-146	Pro-inflammatory	Tlr2
Nr4a2.1	2.09271e-191	1.0977	0.692	0.201	2.677e-187	Pro-inflammatory	Nr4a2
Bst1	3.77016e-233	1.09645	0.799	0.264	4.82279e-229	Pro-inflammatory	Bst1
Cd44	2.37271e-187	1.07565	0.987	0.842	3.03517e-183	Pro-inflammatory	Cd44
Id3	1.13317e-137	1.0661	0.535	0.148	1.44955e-133	Pro-inflammatory	Id3
Vegfa	4.3046e-148	1.06268	0.405	0.072	5.50644e-144	Pro-inflammatory	Vegfa
Mmp19	3.20323e-161	1.05445	0.558	0.146	4.09757e-157	Pro-inflammatory	Mmp19
Il10	2.15529e-54	1.05301	0.392	0.164	2.75704e-50	Pro-inflammatory	Il10
Cytip.2	1.18078e-167	1.04693	0.662	0.205	1.51045e-163	Pro-inflammatory	Cytip
Slc15a3	1.21742e-192	1.02166	0.935	0.488	1.55732e-188	Pro-inflammatory	Slc15a3
Snx18.1	1.11025e-208	1.00191	0.884	0.398	1.42023e-204	Pro-inflammatory	Snx18
Fosl2.2	2.20531e-181	0.997296	0.837	0.353	2.82104e-177	Pro-inflammatory	Fosl2
Id2	1.30938e-99	0.995424	0.827	0.487	1.67495e-95	Pro-inflammatory	Id2
Samsn1	7.92112e-198	0.98794	0.673	0.188	1.01327e-193	Pro-inflammatory	Samsn1
Gm10076	9.92402e-208	0.982942	0.984	0.787	1.26948e-203	Pro-inflammatory	Gm10076
Cflar	2.34933e-159	0.978773	0.892	0.504	3.00526e-155	Pro-inflammatory	Cflar
Mrpl52	1.21971e-201	0.965566	0.982	0.712	1.56025e-197	Pro-inflammatory	Mrpl52
Ccl3	2.02626e-44	0.960576	0.732	0.523	2.59199e-40	Pro-inflammatory	Ccl3
Tgif1	4.32247e-186	0.951686	0.865	0.397	5.5293e-182	Pro-inflammatory	Tgif1
Sirpb1c.1	3.59545e-186	0.93646	0.767	0.269	4.5993e-182	Pro-inflammatory	Sirpb1c
Nfkb1	4.95026e-126	0.935736	0.836	0.475	6.33238e-122	Pro-inflammatory	Nfkb1
Igfbp6	1.13919e-234	0.933903	0.552	0.082	1.45726e-230	Pro-inflammatory	Igfbp6
Nfil3.2	8.7887e-166	0.925116	0.728	0.27	1.12425e-161	Pro-inflammatory	Nfil3
Nr4a1.1	3.37749e-113	0.922873	0.754	0.355	4.32049e-109	Pro-inflammatory	Nr4a1
Flrt3	1.81632e-177	0.92022	0.429	0.063	2.32344e-173	Pro-inflammatory	Flrt3
Emb	7.82953e-157	0.91049	0.862	0.417	1.00155e-152	Pro-inflammatory	Emb
Sde2	3.07942e-197	0.880486	0.809	0.288	3.9392e-193	Pro-inflammatory	Sde2
Smox	4.05217e-144	0.865393	0.667	0.251	5.18354e-140	Pro-inflammatory	Smox
Gm5150.1	4.20299e-166	0.86382	0.669	0.214	5.37647e-162	Pro-inflammatory	Gm5150
Cd24a	8.69562e-102	0.86114	0.498	0.169	1.11234e-97	Pro-inflammatory	Cd24a
Ednrb.2	1.76028e-116	0.851903	0.569	0.182	2.25175e-112	Pro-inflammatory	Ednrb
Got1.1	1.28542e-116	0.848075	0.759	0.41	1.64431e-112	Pro-inflammatory	Got1
Rilpl2	1.75097e-122	0.839647	0.768	0.379	2.23985e-118	Pro-inflammatory	Rilpl2
Tnfaip2	1.50246e-74	0.82877	0.631	0.338	1.92194e-70	Pro-inflammatory	Tnfaip2
Nufip1.1	2.03531e-134	0.827613	0.599	0.211	2.60357e-130	Pro-inflammatory	Nufip1
Gpr132	8.09437e-222	0.824867	0.638	0.135	1.03543e-217	Pro-inflammatory	Gpr132
Mapkapk2.1	1.97288e-142	0.824283	0.923	0.529	2.5237e-138	Pro-inflammatory	Mapkapk2
Metrnl	9.21488e-132	0.821388	0.961	0.73	1.17877e-127	Pro-inflammatory	Metrnl
Slc7a8	6.74348e-137	0.821051	0.861	0.484	8.62625e-133	Pro-inflammatory	Slc7a8
Ccdc71l	4.80702e-135	0.806939	0.667	0.268	6.14914e-131	Pro-inflammatory	Ccdc71l
Ell2	1.4473e-150	0.806181	0.745	0.301	1.85138e-146	Pro-inflammatory	Ell2
Rab11fip1	1.05193e-178	0.804158	0.52	0.107	1.34562e-174	Pro-inflammatory	Rab11fip1
Mif	3.59137e-106	0.801646	0.966	0.795	4.59408e-102	Pro-inflammatory	Mif
Tgm2.2	5.07956e-97	0.801637	0.722	0.361	6.49778e-93	Pro-inflammatory	Tgm2
Mir22hg.1	7.14779e-203	0.798935	0.646	0.158	9.14345e-199	Pro-inflammatory	Mir22hg
Ppp1r14b.2	1.46918e-144	0.794321	0.924	0.501	1.87938e-140	Pro-inflammatory	Ppp1r14b
Kmt5a	2.4655e-157	0.784693	0.72	0.281	3.15387e-153	Pro-inflammatory	Kmt5a
Ndel1	9.01886e-141	0.782874	0.832	0.409	1.15369e-136	Pro-inflammatory	Ndel1
Errfi1	3.60383e-88	0.780497	0.527	0.203	4.61002e-84	Pro-inflammatory	Errfi1
Ptafr.1	5.94966e-109	0.779905	0.876	0.53	7.6108e-105	Pro-inflammatory	Ptafr
Sh2b2	4.2456e-159	0.772242	0.676	0.235	5.43097e-155	Pro-inflammatory	Sh2b2
Bax	3.7291e-136	0.769073	0.983	0.799	4.77026e-132	Pro-inflammatory	Bax
Tmem189	2.83773e-110	0.768895	0.821	0.461	3.63002e-106	Pro-inflammatory	Tmem189
Nupr1	3.67985e-82	0.767532	0.692	0.35	4.70726e-78	Pro-inflammatory	Nupr1
Map4k4	3.88863e-108	0.761798	0.814	0.442	4.97433e-104	Pro-inflammatory	Map4k4
Tiparp	4.07278e-105	0.757259	0.753	0.371	5.2099e-101	Pro-inflammatory	Tiparp
Noct	8.82553e-134	0.753985	0.667	0.258	1.12896e-129	Pro-inflammatory	Noct
Itgb2.1	7.28064e-122	0.751776	0.946	0.629	9.31339e-118	Pro-inflammatory	Itgb2
Ninj1	4.95557e-123	0.747113	0.984	0.868	6.33916e-119	Pro-inflammatory	Ninj1
Fem1c.1	1.47975e-146	0.743665	0.754	0.307	1.8929e-142	Pro-inflammatory	Fem1c
Lrrfip1.1	1.50795e-100	0.740429	0.848	0.52	1.92896e-96	Pro-inflammatory	Lrrfip1
Gab1	1.32822e-182	0.740428	0.566	0.128	1.69906e-178	Pro-inflammatory	Gab1
Emilin2.1	1.42963e-128	0.739327	0.893	0.492	1.82878e-124	Pro-inflammatory	Emilin2
Nfkbib	2.22884e-143	0.738392	0.719	0.288	2.85113e-139	Pro-inflammatory	Nfkbib
Ube2m.1	3.61907e-144	0.736987	0.946	0.519	4.62952e-140	Pro-inflammatory	Ube2m
Nt5dc2.1	1.07647e-105	0.735244	0.691	0.318	1.37702e-101	Pro-inflammatory	Nt5dc2
Gm6377	2.32895e-136	0.731933	0.635	0.214	2.97919e-132	Pro-inflammatory	Gm6377
Csf2ra.1	1.59555e-120	0.730377	0.958	0.638	2.04103e-116	Pro-inflammatory	Csf2ra
Lsm12.1	1.19346e-144	0.722525	0.815	0.374	1.52667e-140	Pro-inflammatory	Lsm12
Mdm2.1	3.93255e-83	0.719588	0.737	0.406	5.03051e-79	Pro-inflammatory	Mdm2
Ero1l	1.14356e-100	0.715623	0.571	0.229	1.46285e-96	Pro-inflammatory	Ero1l
Gch1.1	1.8536e-83	0.713369	0.611	0.286	2.37112e-79	Pro-inflammatory	Gch1
Cdc42ep4	1.65296e-166	0.706889	0.556	0.136	2.11446e-162	Pro-inflammatory	Cdc42ep4
Nr4a3	1.27397e-173	0.705598	0.47	0.081	1.62966e-169	Pro-inflammatory	Nr4a3
Ccr5	1.41387e-104	0.705231	0.904	0.53	1.80862e-100	Pro-inflammatory	Ccr5
C5ar1	8.83748e-124	0.704705	0.992	0.856	1.13049e-119	Pro-inflammatory	C5ar1
Gja1	5.50152e-94	0.698179	0.331	0.075	7.03755e-90	Pro-inflammatory	Gja1
Atp1a1.1	1.01211e-114	0.693869	0.952	0.627	1.2947e-110	Pro-inflammatory	Atp1a1
Hnrnpa0.2	3.52508e-122	0.693399	0.928	0.558	4.50928e-118	Pro-inflammatory	Hnrnpa0
Rgl1	1.53533e-101	0.690904	0.79	0.414	1.96399e-97	Pro-inflammatory	Rgl1
Maff	1.85221e-164	0.689708	0.56	0.137	2.36934e-160	Pro-inflammatory	Maff
Crem	2.09013e-112	0.689084	0.574	0.209	2.6737e-108	Pro-inflammatory	Crem
Txnrd1	7.05721e-105	0.688322	0.675	0.315	9.02758e-101	Pro-inflammatory	Txnrd1
Spag9.1	3.92041e-118	0.679651	0.899	0.487	5.01499e-114	Pro-inflammatory	Spag9
Glrx	3.36463e-81	0.678564	0.797	0.487	4.30403e-77	Pro-inflammatory	Glrx
Arl5c	9.42968e-107	0.675605	0.439	0.123	1.20624e-102	Pro-inflammatory	Arl5c
Uck2	9.97565e-171	0.674815	0.474	0.087	1.27609e-166	Pro-inflammatory	Uck2
Rel.1	9.91146e-97	0.674119	0.715	0.348	1.26787e-92	Pro-inflammatory	Rel
Fdps.1	2.10145e-41	0.673478	0.464	0.259	2.68818e-37	Pro-inflammatory	Fdps
Itgam.1	8.19878e-95	0.671419	0.96	0.769	1.04879e-90	Pro-inflammatory	Itgam
Zfp36	3.58491e-78	0.670134	0.978	0.847	4.58581e-74	Pro-inflammatory	Zfp36
Gpr35	1.4027e-150	0.668079	0.579	0.164	1.79433e-146	Pro-inflammatory	Gpr35
Taf10.1	4.07685e-114	0.663957	0.948	0.613	5.21511e-110	Pro-inflammatory	Taf10
Traf1	6.44864e-115	0.663645	0.459	0.124	8.2491e-111	Pro-inflammatory	Traf1
Tpi1	1.18675e-70	0.663547	0.961	0.819	1.51809e-66	Pro-inflammatory	Tpi1
Jpt1.1	5.98052e-125	0.663158	0.986	0.724	7.65028e-121	Pro-inflammatory	Jpt1
Pnrc1	4.00393e-85	0.662817	0.91	0.596	5.12182e-81	Pro-inflammatory	Pnrc1
Bcl2l11	5.06339e-88	0.659807	0.695	0.353	6.47708e-84	Pro-inflammatory	Bcl2l11
Msr1	1.26565e-93	0.658643	0.946	0.65	1.61902e-89	Pro-inflammatory	Msr1
Chd7.2	4.42082e-101	0.654055	0.708	0.326	5.65511e-97	Pro-inflammatory	Chd7
Dmac1	5.72766e-102	0.648673	0.714	0.362	7.32682e-98	Pro-inflammatory	Dmac1
Vps37b.1	1.17366e-100	0.646704	0.525	0.188	1.50135e-96	Pro-inflammatory	Vps37b
Zc3h12a	6.76081e-121	0.64651	0.62	0.221	8.64843e-117	Pro-inflammatory	Zc3h12a
Jarid2.1	1.80692e-96	0.64149	0.741	0.365	2.31141e-92	Pro-inflammatory	Jarid2
Eif4e.1	2.74733e-88	0.634511	0.906	0.577	3.51438e-84	Pro-inflammatory	Eif4e
Dennd4a.2	1.18099e-108	0.632091	0.657	0.268	1.51072e-104	Pro-inflammatory	Dennd4a
Mpp7.1	1.58439e-85	0.629955	0.556	0.224	2.02676e-81	Pro-inflammatory	Mpp7
Tarm1	2.99248e-202	0.623246	0.401	0.039	3.82798e-198	Pro-inflammatory	Tarm1
Arg2	1.86527e-132	0.621754	0.336	0.051	2.38606e-128	Pro-inflammatory	Arg2
Dusp2	3.62127e-74	0.617285	0.52	0.214	4.63233e-70	Pro-inflammatory	Dusp2
Map2k3.2	1.07876e-84	0.615179	0.765	0.446	1.37995e-80	Pro-inflammatory	Map2k3
Icam1	1.91912e-63	0.615134	0.606	0.319	2.45494e-59	Pro-inflammatory	Icam1
Zfp703.1	6.9238e-90	0.612311	0.736	0.37	8.85693e-86	Pro-inflammatory	Zfp703
Coq10b	9.53883e-115	0.605928	0.707	0.303	1.22021e-110	Pro-inflammatory	Coq10b
Ppp2ca.1	2.69827e-99	0.601964	0.96	0.687	3.45163e-95	Pro-inflammatory	Ppp2ca
Adam8.1	1.40311e-81	0.601598	0.827	0.442	1.79486e-77	Pro-inflammatory	Adam8
Slc11a1.1	6.28952e-77	0.601126	0.873	0.586	8.04556e-73	Pro-inflammatory	Slc11a1
Nfkb2	1.944e-118	0.600107	0.604	0.219	2.48676e-114	Pro-inflammatory	Nfkb2
Klf7	1.63038e-91	0.598789	0.61	0.259	2.08558e-87	Pro-inflammatory	Klf7
Creld2	1.28206e-57	0.598457	0.646	0.368	1.64001e-53	Pro-inflammatory	Creld2
Nab2	2.09908e-128	0.595743	0.535	0.156	2.68514e-124	Pro-inflammatory	Nab2
Malt1.1	6.00594e-70	0.594741	0.535	0.241	7.6828e-66	Pro-inflammatory	Malt1
Vmp1	3.01991e-78	0.586201	0.848	0.531	3.86307e-74	Pro-inflammatory	Vmp1
Itpkb	1.94206e-91	0.585242	0.742	0.39	2.48429e-87	Pro-inflammatory	Itpkb
Cers2	6.42781e-92	0.584178	0.889	0.573	8.22245e-88	Pro-inflammatory	Cers2
Nfkbid	1.26242e-82	0.583627	0.59	0.253	1.61489e-78	Pro-inflammatory	Nfkbid
Kdm7a.1	6.26056e-71	0.583426	0.761	0.455	8.0085e-67	Pro-inflammatory	Kdm7a
Smim3	2.04049e-99	0.576825	0.606	0.251	2.61019e-95	Pro-inflammatory	Smim3
Ybx3	3.7537e-82	0.572921	0.688	0.347	4.80174e-78	Pro-inflammatory	Ybx3
Pabpn1.1	5.99732e-100	0.570164	0.752	0.374	7.67178e-96	Pro-inflammatory	Pabpn1
Slc39a14	1.55384e-126	0.567488	0.512	0.143	1.98767e-122	Pro-inflammatory	Slc39a14
Gng12.1	1.17981e-76	0.567458	0.798	0.491	1.50921e-72	Pro-inflammatory	Gng12
Stk40	2.98572e-114	0.566121	0.542	0.178	3.81934e-110	Pro-inflammatory	Stk40
Pdia4	5.05777e-60	0.566054	0.797	0.503	6.4699e-56	Pro-inflammatory	Pdia4
Ldlr	2.966e-88	0.563937	0.534	0.202	3.7941e-84	Pro-inflammatory	Ldlr
Hp	1.41946e-89	0.563568	0.301	0.062	1.81577e-85	Pro-inflammatory	Hp
Eif5	7.86084e-81	0.559487	0.97	0.806	1.00556e-76	Pro-inflammatory	Eif5
Flot1	3.23307e-83	0.558739	0.636	0.308	4.13575e-79	Pro-inflammatory	Flot1
Tuba4a	8.43061e-89	0.558485	0.509	0.196	1.07844e-84	Pro-inflammatory	Tuba4a
Riok3	6.84595e-83	0.554014	0.846	0.509	8.75733e-79	Pro-inflammatory	Riok3
Baz1a	3.52549e-81	0.55286	0.738	0.401	4.50981e-77	Pro-inflammatory	Baz1a
Cox17	3.8414e-78	0.552804	0.899	0.606	4.91392e-74	Pro-inflammatory	Cox17
Dmkn	5.68605e-89	0.549537	0.286	0.056	7.27359e-85	Pro-inflammatory	Dmkn
Selenok.1	1.25468e-80	0.548878	0.971	0.815	1.60499e-76	Pro-inflammatory	Selenok
Rbpj	8.79249e-77	0.537823	0.94	0.624	1.12474e-72	Pro-inflammatory	Rbpj
Pxn	5.21476e-76	0.536645	0.72	0.397	6.67072e-72	Pro-inflammatory	Pxn
Slc38a1.2	6.06692e-67	0.535961	0.705	0.4	7.76081e-63	Pro-inflammatory	Slc38a1
Kras	1.42213e-73	0.535901	0.803	0.493	1.81919e-69	Pro-inflammatory	Kras
Gna13.2	5.33374e-61	0.535589	0.879	0.587	6.82292e-57	Pro-inflammatory	Gna13
Agpat4	3.94482e-94	0.531919	0.543	0.205	5.04622e-90	Pro-inflammatory	Agpat4
Sf3b1	1.04624e-79	0.530546	0.967	0.766	1.33835e-75	Pro-inflammatory	Sf3b1
Picalm	2.2248e-69	0.530443	0.963	0.834	2.84597e-65	Pro-inflammatory	Picalm
Pfkl	3.6888e-84	0.526345	0.559	0.24	4.71871e-80	Pro-inflammatory	Pfkl
Bhlhe40	2.41529e-64	0.524543	0.505	0.228	3.08964e-60	Pro-inflammatory	Bhlhe40
Hnrnpd.1	2.07009e-79	0.52304	0.842	0.489	2.64806e-75	Pro-inflammatory	Hnrnpd
Ezr.1	1.7898e-50	0.522211	0.652	0.398	2.28951e-46	Pro-inflammatory	Ezr
Ms4a8a	4.2179e-131	0.519911	0.393	0.073	5.39554e-127	Pro-inflammatory	Ms4a8a
Eloc	7.62227e-80	0.519671	0.871	0.526	9.75041e-76	Pro-inflammatory	Eloc
1110038B12Rik.1	8.08004e-84	0.519297	0.576	0.251	1.0336e-79	Pro-inflammatory	1110038B12Rik
Gm47283.1	5.04134e-61	0.517245	0.573	0.292	6.44888e-57	Pro-inflammatory	Gm47283
Sertad1	1.22311e-85	0.517161	0.608	0.268	1.56461e-81	Pro-inflammatory	Sertad1
Rbms1	1.37682e-62	0.513404	0.94	0.73	1.76122e-58	Pro-inflammatory	Rbms1
Ahr	1.09886e-91	0.51035	0.462	0.148	1.40566e-87	Pro-inflammatory	Ahr
Cd86	6.60776e-72	0.5074	0.76	0.411	8.45265e-68	Pro-inflammatory	Cd86
Dok2	1.52098e-66	0.506382	0.861	0.541	1.94563e-62	Pro-inflammatory	Dok2
Atp2a2	9.87211e-63	0.504731	0.769	0.475	1.26284e-58	Pro-inflammatory	Atp2a2
Dot1l.1	1.37941e-77	0.504206	0.61	0.285	1.76454e-73	Pro-inflammatory	Dot1l
Alyref	1.83912e-80	0.503813	0.859	0.486	2.35261e-76	Pro-inflammatory	Alyref
Arhgap31	6.35761e-52	0.502976	0.619	0.345	8.13265e-48	Pro-inflammatory	Arhgap31
Bcl2a1a	1.16889e-89	0.502876	0.269	0.048	1.49525e-85	Pro-inflammatory	Bcl2a1a
Ppp4r2	1.14085e-71	0.502027	0.682	0.368	1.45937e-67	Pro-inflammatory	Ppp4r2
Arid5b	6.83049e-62	0.500908	0.571	0.289	8.73756e-58	Pro-inflammatory	Arid5b
Sgms1	6.69607e-70	0.499777	0.587	0.277	8.56561e-66	Pro-inflammatory	Sgms1
Tkt.2	6.0289e-57	0.498592	0.939	0.752	7.71216e-53	Pro-inflammatory	Tkt
Selenos.1	1.33873e-64	0.497316	0.827	0.505	1.7125e-60	Pro-inflammatory	Selenos
Clec4a2	5.93998e-49	0.495193	0.891	0.644	7.59843e-45	Pro-inflammatory	Clec4a2
Eif6	1.42799e-73	0.495038	0.884	0.565	1.82668e-69	Pro-inflammatory	Eif6
Rnf149	1.141e-58	0.493614	0.683	0.396	1.45957e-54	Pro-inflammatory	Rnf149
Hnrnpdl.1	5.24336e-70	0.491604	0.8	0.481	6.70731e-66	Pro-inflammatory	Hnrnpdl
Abcc1	6.60839e-74	0.490511	0.621	0.298	8.45346e-70	Pro-inflammatory	Abcc1
Csf2rb	3.45696e-42	0.490246	0.536	0.306	4.42214e-38	Pro-inflammatory	Csf2rb
Rabgef1	5.48048e-91	0.489075	0.563	0.217	7.01063e-87	Pro-inflammatory	Rabgef1
Nfe2l2.2	2.90281e-45	0.487957	0.858	0.608	3.71327e-41	Pro-inflammatory	Nfe2l2
Hnrnpa1.1	1.3475e-63	0.486529	0.912	0.595	1.72373e-59	Pro-inflammatory	Hnrnpa1
Pxk	2.09301e-74	0.485789	0.646	0.323	2.67738e-70	Pro-inflammatory	Pxk
Cfp	1.35418e-52	0.485601	0.909	0.7	1.73227e-48	Pro-inflammatory	Cfp
Trem1	1.43768e-123	0.485246	0.269	0.029	1.83908e-119	Pro-inflammatory	Trem1
Irak2	2.34361e-73	0.484232	0.589	0.275	2.99795e-69	Pro-inflammatory	Irak2
Ttc39b	2.63886e-104	0.484054	0.423	0.112	3.37563e-100	Pro-inflammatory	Ttc39b
Gpi1	5.22153e-41	0.482898	0.938	0.821	6.67938e-37	Pro-inflammatory	Gpi1
Ppp1r15a	1.02224e-54	0.481164	0.844	0.529	1.30765e-50	Pro-inflammatory	Ppp1r15a
Bcl3	6.03771e-83	0.480593	0.454	0.159	7.72344e-79	Pro-inflammatory	Bcl3
Rab5c	2.05684e-68	0.478719	0.967	0.86	2.63112e-64	Pro-inflammatory	Rab5c
Arih2	1.1859e-100	0.47692	0.513	0.171	1.517e-96	Pro-inflammatory	Arih2
Zswim4	4.68031e-107	0.47559	0.4	0.097	5.98706e-103	Pro-inflammatory	Zswim4
Lrrc25	1.10331e-53	0.475318	0.876	0.616	1.41135e-49	Pro-inflammatory	Lrrc25
Dnajb11	5.68094e-50	0.47275	0.85	0.6	7.26706e-46	Pro-inflammatory	Dnajb11
Il4ra	2.54739e-38	0.470603	0.65	0.429	3.25863e-34	Pro-inflammatory	Il4ra
Snx6	3.72826e-44	0.470115	0.873	0.65	4.76919e-40	Pro-inflammatory	Snx6
Kdelr2	7.56747e-66	0.469912	0.744	0.432	9.6803e-62	Pro-inflammatory	Kdelr2
Lrp1.1	1.19382e-53	0.467529	0.949	0.833	1.52714e-49	Pro-inflammatory	Lrp1
Fam107b.1	2.15381e-54	0.467152	0.488	0.236	2.75515e-50	Pro-inflammatory	Fam107b
Lfng	9.68317e-53	0.467142	0.532	0.274	1.23867e-48	Pro-inflammatory	Lfng
Mbd2	3.25234e-67	0.466954	0.774	0.461	4.16039e-63	Pro-inflammatory	Mbd2
Rbm47	4.64886e-55	0.466604	0.683	0.406	5.94682e-51	Pro-inflammatory	Rbm47
Ptbp1	2.75377e-71	0.466602	0.79	0.463	3.52263e-67	Pro-inflammatory	Ptbp1
Ankrd11.1	9.27827e-54	0.462251	0.769	0.484	1.18688e-49	Pro-inflammatory	Ankrd11
Surf4	2.49424e-55	0.460041	0.824	0.539	3.19063e-51	Pro-inflammatory	Surf4
Ndrg1.1	3.67594e-45	0.459877	0.427	0.208	4.70226e-41	Pro-inflammatory	Ndrg1
Itga1	3.3032e-151	0.459178	0.281	0.02	4.22546e-147	Pro-inflammatory	Itga1
Tomm20.1	1.10172e-51	0.457643	0.935	0.723	1.40932e-47	Pro-inflammatory	Tomm20
Prelid1	4.26897e-57	0.455015	0.951	0.744	5.46087e-53	Pro-inflammatory	Prelid1
Apoc2.1	1.78007e-35	0.454273	0.664	0.42	2.27706e-31	Pro-inflammatory	Apoc2
Cyth1	2.21303e-58	0.453877	0.533	0.264	2.83091e-54	Pro-inflammatory	Cyth1
Snrpf	6.59307e-62	0.453728	0.881	0.6	8.43386e-58	Pro-inflammatory	Snrpf
Fbxl5	1.12846e-47	0.453433	0.532	0.278	1.44353e-43	Pro-inflammatory	Fbxl5
Hdgf	1.2063e-55	0.452331	0.809	0.514	1.5431e-51	Pro-inflammatory	Hdgf
Mcub.1	2.38862e-68	0.452014	0.705	0.39	3.05552e-64	Pro-inflammatory	Mcub
Hivep2	2.37555e-79	0.451964	0.514	0.2	3.0388e-75	Pro-inflammatory	Hivep2
Srebf2.1	8.97422e-74	0.45033	0.526	0.22	1.14798e-69	Pro-inflammatory	Srebf2
Psmd3	2.27948e-67	0.449936	0.677	0.366	2.91591e-63	Pro-inflammatory	Psmd3
Slc3a2	2.46684e-54	0.449079	0.983	0.863	3.15558e-50	Pro-inflammatory	Slc3a2
Bcl10	2.2007e-59	0.448058	0.778	0.475	2.81513e-55	Pro-inflammatory	Bcl10
Etf1	1.2199e-62	0.447969	0.814	0.507	1.5605e-58	Pro-inflammatory	Etf1
Ube2s	1.76341e-75	0.447353	0.84	0.478	2.25576e-71	Pro-inflammatory	Ube2s
Vasp	2.41469e-51	0.447323	0.731	0.453	3.08887e-47	Pro-inflammatory	Vasp
Tbcb	2.87383e-56	0.446929	0.918	0.655	3.6762e-52	Pro-inflammatory	Tbcb
Ciao2a.2	2.94118e-53	0.445649	0.894	0.55	3.76236e-49	Pro-inflammatory	Ciao2a
Cd83	1.23759e-18	0.443912	0.712	0.561	1.58312e-14	Pro-inflammatory	Cd83
Crlf2	5.05602e-56	0.443108	0.815	0.523	6.46765e-52	Pro-inflammatory	Crlf2
Snx1	1.00023e-54	0.442544	0.765	0.496	1.27949e-50	Pro-inflammatory	Snx1
Slc25a28	1.47124e-65	0.439951	0.509	0.228	1.88202e-61	Pro-inflammatory	Slc25a28
Pi4k2a	3.23407e-60	0.439623	0.643	0.35	4.13702e-56	Pro-inflammatory	Pi4k2a
Trir.1	5.24078e-65	0.438441	0.825	0.5	6.70401e-61	Pro-inflammatory	Trir
Tnip1	4.6226e-65	0.438389	0.435	0.173	5.91323e-61	Pro-inflammatory	Tnip1
Furin.1	1.26838e-48	0.437159	0.765	0.478	1.62251e-44	Pro-inflammatory	Furin
Stx11	1.0701e-85	0.436959	0.35	0.093	1.36888e-81	Pro-inflammatory	Stx11
Zfp516	2.62535e-67	0.435673	0.472	0.194	3.35835e-63	Pro-inflammatory	Zfp516
Atp6v1e1	1.0216e-45	0.434903	0.93	0.714	1.30683e-41	Pro-inflammatory	Atp6v1e1
Ube2f	1.97697e-59	0.434836	0.734	0.438	2.52894e-55	Pro-inflammatory	Ube2f
Ell	1.35718e-92	0.43459	0.412	0.119	1.7361e-88	Pro-inflammatory	Ell
Diaph1.1	2.4293e-53	0.433967	0.781	0.501	3.10756e-49	Pro-inflammatory	Diaph1
Timm23	1.40861e-59	0.433525	0.739	0.441	1.8019e-55	Pro-inflammatory	Timm23
Fermt3	7.11677e-48	0.433432	0.871	0.632	9.10378e-44	Pro-inflammatory	Fermt3
Orai2	1.54614e-95	0.432639	0.348	0.082	1.97783e-91	Pro-inflammatory	Orai2
Fam129b.1	1.47443e-60	0.43244	0.742	0.419	1.88609e-56	Pro-inflammatory	Fam129b
Ttc19	2.98831e-76	0.432005	0.476	0.181	3.82264e-72	Pro-inflammatory	Ttc19
Set	1.32856e-52	0.430432	0.936	0.711	1.69949e-48	Pro-inflammatory	Set
Mefv	3.55044e-73	0.430367	0.394	0.13	4.54172e-69	Pro-inflammatory	Mefv
H2afj	3.1618e-43	0.429785	0.915	0.713	4.04457e-39	Pro-inflammatory	H2afj
Mafg	9.14072e-59	0.4292	0.633	0.333	1.16928e-54	Pro-inflammatory	Mafg
Nab1	1.20778e-58	0.428655	0.572	0.292	1.545e-54	Pro-inflammatory	Nab1
Pip5k1a	2.86031e-67	0.428259	0.501	0.216	3.65891e-63	Pro-inflammatory	Pip5k1a
Glipr2	3.82288e-72	0.428101	0.352	0.107	4.89023e-68	Pro-inflammatory	Glipr2
Dock4.2	9.66387e-59	0.427426	0.503	0.237	1.2362e-54	Pro-inflammatory	Dock4
Rab4b.1	1.67807e-61	0.426662	0.669	0.375	2.14658e-57	Pro-inflammatory	Rab4b
Cdc42ep2	2.52058e-103	0.425311	0.262	0.037	3.22433e-99	Pro-inflammatory	Cdc42ep2
Zfp131	1.2172e-63	0.423208	0.436	0.175	1.55705e-59	Pro-inflammatory	Zfp131
Snrpd3	1.38194e-52	0.4223	0.847	0.571	1.76778e-48	Pro-inflammatory	Snrpd3
Resf1.1	8.73909e-29	0.422018	0.552	0.357	1.1179e-24	Pro-inflammatory	Resf1
Emd	1.77864e-54	0.420305	0.645	0.362	2.27523e-50	Pro-inflammatory	Emd
Nup98	1.52233e-66	0.418744	0.481	0.203	1.94737e-62	Pro-inflammatory	Nup98
Egr2	2.18298e-63	0.418316	0.357	0.119	2.79247e-59	Pro-inflammatory	Egr2
Epb41l2.1	1.69154e-43	0.416947	0.791	0.52	2.16382e-39	Pro-inflammatory	Epb41l2
Ccnl1.1	2.90293e-46	0.415477	0.9	0.598	3.71343e-42	Pro-inflammatory	Ccnl1
Eps8	3.36774e-43	0.414959	0.721	0.455	4.30802e-39	Pro-inflammatory	Eps8
Vapa	1.28803e-58	0.412756	0.962	0.821	1.64765e-54	Pro-inflammatory	Vapa
Ccr2.1	2.13901e-68	0.412709	0.881	0.46	2.73622e-64	Pro-inflammatory	Ccr2
Manf	8.65611e-30	0.412438	0.921	0.82	1.10729e-25	Pro-inflammatory	Manf
Gsr	8.33141e-48	0.411356	0.335	0.131	1.06575e-43	Pro-inflammatory	Gsr
Lmnb1.1	1.88052e-44	0.411268	0.518	0.273	2.40556e-40	Pro-inflammatory	Lmnb1
Ube2i	3.64843e-54	0.410335	0.936	0.648	4.66707e-50	Pro-inflammatory	Ube2i
Slc31a1	8.05866e-50	0.40995	0.668	0.397	1.03086e-45	Pro-inflammatory	Slc31a1
Cyfip1	9.32171e-43	0.40985	0.918	0.761	1.19243e-38	Pro-inflammatory	Cyfip1
Rbm25.1	9.27153e-45	0.409199	0.868	0.623	1.18601e-40	Pro-inflammatory	Rbm25
Alas1	3.2148e-47	0.408573	0.463	0.227	4.11237e-43	Pro-inflammatory	Alas1
Mmp14	1.66239e-49	0.408145	0.513	0.254	2.12653e-45	Pro-inflammatory	Mmp14
Atf4.1	4.91836e-47	0.407534	0.768	0.502	6.29157e-43	Pro-inflammatory	Atf4
Atp2b4.1	2.23783e-58	0.407245	0.365	0.133	2.86263e-54	Pro-inflammatory	Atp2b4
Mdh2	1.62368e-49	0.406593	0.92	0.648	2.07701e-45	Pro-inflammatory	Mdh2
Sbno2.1	1.5604e-60	0.405634	0.673	0.367	1.99606e-56	Pro-inflammatory	Sbno2
Cct8	5.70221e-46	0.40453	0.915	0.665	7.29427e-42	Pro-inflammatory	Cct8
Arl5b	4.52501e-68	0.402322	0.38	0.129	5.7884e-64	Pro-inflammatory	Arl5b
Zfand3	1.15824e-63	0.401079	0.559	0.265	1.48162e-59	Pro-inflammatory	Zfand3
Irf2bp2	1.21038e-47	0.400007	0.92	0.658	1.54832e-43	Pro-inflammatory	Irf2bp2
Klf4	3.03568e-26	0.399995	0.744	0.528	3.88324e-22	Pro-inflammatory	Klf4
Cyp51	1.38741e-42	0.399973	0.344	0.147	1.77478e-38	Pro-inflammatory	Cyp51
Arl4c.1	7.28192e-35	0.39827	0.775	0.538	9.31504e-31	Pro-inflammatory	Arl4c
Abracl	2.22643e-51	0.398046	0.967	0.856	2.84804e-47	Pro-inflammatory	Abracl
Nfat5.1	5.38189e-54	0.397961	0.617	0.316	6.88451e-50	Pro-inflammatory	Nfat5
Skil.1	1.20618e-48	0.397387	0.7	0.425	1.54294e-44	Pro-inflammatory	Skil
Arl8a	1.02535e-48	0.396706	0.823	0.536	1.31162e-44	Pro-inflammatory	Arl8a
Tnfrsf12a	2.26409e-58	0.396421	0.412	0.164	2.89622e-54	Pro-inflammatory	Tnfrsf12a
Ubash3b	1.41048e-54	0.394719	0.596	0.317	1.80429e-50	Pro-inflammatory	Ubash3b
Stat3	3.0028e-48	0.394556	0.7	0.413	3.84119e-44	Pro-inflammatory	Stat3
Npepps	2.1944e-44	0.39158	0.552	0.311	2.80707e-40	Pro-inflammatory	Npepps
Birc3	1.47151e-54	0.391107	0.517	0.243	1.88236e-50	Pro-inflammatory	Birc3
Samd4b	1.71853e-56	0.390805	0.467	0.21	2.19834e-52	Pro-inflammatory	Samd4b
Ccl12.2	1.02336e-17	0.390793	0.579	0.417	1.30909e-13	Pro-inflammatory	Ccl12
Fam162a	6.63599e-43	0.387949	0.555	0.311	8.48876e-39	Pro-inflammatory	Fam162a
Slc39a1	1.56529e-46	0.387756	0.669	0.407	2.00232e-42	Pro-inflammatory	Slc39a1
Ddx21	3.14818e-50	0.386821	0.606	0.331	4.02715e-46	Pro-inflammatory	Ddx21
Arrdc4	3.24131e-63	0.386086	0.428	0.166	4.14628e-59	Pro-inflammatory	Arrdc4
Ptpre	4.20632e-21	0.385485	0.683	0.521	5.38073e-17	Pro-inflammatory	Ptpre
Kcmf1	3.61428e-54	0.38489	0.619	0.339	4.62338e-50	Pro-inflammatory	Kcmf1
Dnajc21	4.67228e-57	0.384618	0.476	0.218	5.97678e-53	Pro-inflammatory	Dnajc21
Tmem120a	7.77662e-48	0.383038	0.56	0.306	9.94785e-44	Pro-inflammatory	Tmem120a
Mcemp1	2.04279e-106	0.381686	0.255	0.032	2.61313e-102	Pro-inflammatory	Mcemp1
Cd80	3.18455e-90	0.381613	0.316	0.069	4.07367e-86	Pro-inflammatory	Cd80
Mef2d.1	1.19802e-52	0.381211	0.581	0.306	1.5325e-48	Pro-inflammatory	Mef2d
Lrrc59	3.14e-43	0.378503	0.745	0.479	4.01669e-39	Pro-inflammatory	Lrrc59
Fbl.1	1.52505e-42	0.378344	0.744	0.481	1.95085e-38	Pro-inflammatory	Fbl
Abtb2	1.38636e-150	0.378125	0.277	0.019	1.77343e-146	Pro-inflammatory	Abtb2
Plk3.1	1.22004e-29	0.378025	0.419	0.237	1.56068e-25	Pro-inflammatory	Plk3
Pcgf5	1.54922e-51	0.377231	0.436	0.198	1.98176e-47	Pro-inflammatory	Pcgf5
Pofut2	1.80095e-54	0.377107	0.558	0.284	2.30377e-50	Pro-inflammatory	Pofut2
Spp1	2.56637e-06	0.37648	0.801	0.966	0.0328289	Pro-inflammatory	Spp1
Cacna1d	1.3447e-54	0.376229	0.375	0.149	1.72014e-50	Pro-inflammatory	Cacna1d
Runx3.1	8.58784e-42	0.373176	0.507	0.269	1.09856e-37	Pro-inflammatory	Runx3
Cd274.1	1.00036e-61	0.370888	0.264	0.07	1.27966e-57	Pro-inflammatory	Cd274
Plac8.1	1.25193e-38	0.368992	0.334	0.139	1.60148e-34	Pro-inflammatory	Plac8
Lrrfip2	1.57317e-50	0.367268	0.639	0.355	2.0124e-46	Pro-inflammatory	Lrrfip2
Egln1	3.25129e-46	0.366677	0.455	0.221	4.15906e-42	Pro-inflammatory	Egln1
Ube2a	9.23803e-43	0.365345	0.804	0.537	1.18173e-38	Pro-inflammatory	Ube2a
Ptpn2	1.09889e-49	0.364383	0.452	0.211	1.4057e-45	Pro-inflammatory	Ptpn2
Anxa11	5.85098e-45	0.363224	0.631	0.367	7.48457e-41	Pro-inflammatory	Anxa11
Pilra	1.13979e-42	0.362701	0.546	0.299	1.45802e-38	Pro-inflammatory	Pilra
Cycs	3.25301e-41	0.362421	0.914	0.635	4.16125e-37	Pro-inflammatory	Cycs
Mt2	2.77192e-30	0.362034	0.312	0.145	3.54584e-26	Pro-inflammatory	Mt2
Tmem165	6.8126e-35	0.361866	0.579	0.358	8.71468e-31	Pro-inflammatory	Tmem165
Gpd2	3.85142e-60	0.361776	0.371	0.133	4.92674e-56	Pro-inflammatory	Gpd2
Mapk6.1	3.43796e-50	0.361486	0.662	0.378	4.39784e-46	Pro-inflammatory	Mapk6
March7.1	5.02479e-46	0.360439	0.607	0.34	6.42771e-42	Pro-inflammatory	2024-03-07
Gpalpp1	9.31037e-49	0.359387	0.416	0.186	1.19098e-44	Pro-inflammatory	Gpalpp1
Higd1a	1.48396e-34	0.35893	0.777	0.534	1.89828e-30	Pro-inflammatory	Higd1a
Rab21.1	1.14676e-43	0.358518	0.737	0.467	1.46693e-39	Pro-inflammatory	Rab21
Zfp263	1.67633e-45	0.357794	0.49	0.249	2.14436e-41	Pro-inflammatory	Zfp263
Carhsp1	4.19331e-43	0.357406	0.533	0.286	5.36408e-39	Pro-inflammatory	Carhsp1
P4ha1.1	5.01683e-38	0.357244	0.618	0.369	6.41753e-34	Pro-inflammatory	P4ha1
C3	6.81701e-64	0.356974	0.333	0.103	8.72032e-60	Pro-inflammatory	C3
Vamp4	6.36961e-39	0.356688	0.631	0.39	8.14801e-35	Pro-inflammatory	Vamp4
Txnl1	3.61739e-40	0.356294	0.827	0.553	4.62737e-36	Pro-inflammatory	Txnl1
Gpat3	4.64765e-83	0.35627	0.289	0.062	5.94527e-79	Pro-inflammatory	Gpat3
Insig1	1.68823e-33	0.355868	0.428	0.227	2.15959e-29	Pro-inflammatory	Insig1
Tmed2.1	9.75586e-44	0.355502	0.969	0.865	1.24797e-39	Pro-inflammatory	Tmed2
N4bp1	7.69566e-33	0.354995	0.536	0.327	9.84429e-29	Pro-inflammatory	N4bp1
Braf	1.14169e-54	0.354407	0.389	0.156	1.46045e-50	Pro-inflammatory	Braf
Cmip	1.76222e-40	0.35316	0.557	0.314	2.25423e-36	Pro-inflammatory	Cmip
Ubald2.1	1.43452e-28	0.352925	0.645	0.439	1.83504e-24	Pro-inflammatory	Ubald2
Cct3	4.70174e-36	0.352321	0.803	0.555	6.01447e-32	Pro-inflammatory	Cct3
Emc6	1.58166e-39	0.351226	0.69	0.447	2.02326e-35	Pro-inflammatory	Emc6
Isy1	1.94204e-43	0.350639	0.483	0.251	2.48425e-39	Pro-inflammatory	Isy1
Rara	8.35757e-47	0.350287	0.486	0.239	1.0691e-42	Pro-inflammatory	Rara
Gas5.1	1.11402e-38	0.350015	0.744	0.481	1.42506e-34	Pro-inflammatory	Gas5
Ado	4.85256e-44	0.349204	0.417	0.2	6.20739e-40	Pro-inflammatory	Ado
Chic2	7.57439e-38	0.349076	0.643	0.405	9.68916e-34	Pro-inflammatory	Chic2
Tgfb1	2.4945e-36	0.348986	0.946	0.824	3.19096e-32	Pro-inflammatory	Tgfb1
Rnf126	3.23872e-53	0.348573	0.456	0.206	4.14297e-49	Pro-inflammatory	Rnf126
Slc25a33	4.61203e-65	0.346212	0.334	0.103	5.89971e-61	Pro-inflammatory	Slc25a33
Cct2	8.20519e-36	0.345763	0.855	0.595	1.04961e-31	Pro-inflammatory	Cct2
Fubp1	3.48351e-37	0.345533	0.69	0.439	4.4561e-33	Pro-inflammatory	Fubp1
Yrdc	1.33683e-53	0.345444	0.498	0.234	1.71008e-49	Pro-inflammatory	Yrdc
Pafah1b1	3.89536e-37	0.345265	0.847	0.593	4.98294e-33	Pro-inflammatory	Pafah1b1
Ppp1r2	1.70636e-42	0.344733	0.681	0.408	2.18277e-38	Pro-inflammatory	Ppp1r2
G530011O06Rik.1	5.37051e-38	0.344609	0.319	0.138	6.86995e-34	Pro-inflammatory	G530011O06Rik
Ube2j2	9.51673e-43	0.344418	0.667	0.406	1.21738e-38	Pro-inflammatory	Ube2j2
Snhg1.1	1.79801e-36	0.344138	0.451	0.241	2.30001e-32	Pro-inflammatory	Snhg1
Ubxn4.1	1.79594e-39	0.343381	0.736	0.479	2.29737e-35	Pro-inflammatory	Ubxn4
Map2k2	5.0325e-37	0.342648	0.886	0.626	6.43757e-33	Pro-inflammatory	Map2k2
Ddx39	2.27921e-43	0.342161	0.625	0.359	2.91557e-39	Pro-inflammatory	Ddx39
Grk2.1	1.42417e-43	0.342104	0.732	0.47	1.8218e-39	Pro-inflammatory	Grk2
Prdm1	1.90827e-49	0.34198	0.369	0.149	2.44106e-45	Pro-inflammatory	Prdm1
Slc35b1	3.71207e-36	0.341563	0.644	0.408	4.74848e-32	Pro-inflammatory	Slc35b1
Ubl4a	1.82172e-43	0.339758	0.634	0.371	2.33035e-39	Pro-inflammatory	Ubl4a
Fgr	2.74653e-48	0.339706	0.497	0.243	3.51336e-44	Pro-inflammatory	Fgr
Batf	2.12285e-61	0.339638	0.361	0.124	2.71555e-57	Pro-inflammatory	Batf
Pgs1	1.53531e-50	0.339345	0.481	0.226	1.96397e-46	Pro-inflammatory	Pgs1
Sertad2	1.70167e-48	0.338957	0.423	0.188	2.17678e-44	Pro-inflammatory	Sertad2
Chmp4b	3.33179e-38	0.338408	0.959	0.781	4.26203e-34	Pro-inflammatory	Chmp4b
Chd4	7.7782e-29	0.337033	0.757	0.546	9.94988e-25	Pro-inflammatory	Chd4
Btg3	1.24956e-52	0.336061	0.358	0.137	1.59844e-48	Pro-inflammatory	Btg3
Pebp1	3.03089e-32	0.335544	0.924	0.681	3.87712e-28	Pro-inflammatory	Pebp1
Pid1	7.29586e-33	0.335501	0.956	0.832	9.33287e-29	Pro-inflammatory	Pid1
Ebna1bp2	2.91222e-45	0.335386	0.572	0.311	3.72532e-41	Pro-inflammatory	Ebna1bp2
B4galt5	1.43647e-44	0.335289	0.575	0.312	1.83753e-40	Pro-inflammatory	B4galt5
Eif1ax	2.44749e-36	0.334595	0.76	0.504	3.13083e-32	Pro-inflammatory	Eif1ax
Pvr	1.35132e-49	0.33452	0.426	0.189	1.72861e-45	Pro-inflammatory	Pvr
Psmd11	3.03889e-36	0.333437	0.776	0.526	3.88735e-32	Pro-inflammatory	Psmd11
AI662270	2.13335e-36	0.332567	0.811	0.555	2.72899e-32	Pro-inflammatory	AI662270
Hnrnpab	1.69701e-41	0.332078	0.933	0.619	2.17082e-37	Pro-inflammatory	Hnrnpab
Ciao2b.1	2.40473e-42	0.331605	0.584	0.341	3.07613e-38	Pro-inflammatory	Ciao2b
Drap1	5.12522e-37	0.331409	0.738	0.496	6.55618e-33	Pro-inflammatory	Drap1
Trps1	2.92245e-30	0.330312	0.683	0.461	3.7384e-26	Pro-inflammatory	Trps1
Arhgef10l	3.18034e-44	0.330153	0.38	0.169	4.06829e-40	Pro-inflammatory	Arhgef10l
Ssr2	9.41281e-29	0.330126	0.821	0.615	1.20409e-24	Pro-inflammatory	Ssr2
Rock1	5.75858e-33	0.329555	0.708	0.478	7.36637e-29	Pro-inflammatory	Rock1
Sfpq.1	2.67847e-33	0.32931	0.873	0.612	3.4263e-29	Pro-inflammatory	Sfpq
Lcp2.1	8.83855e-31	0.32893	0.62	0.406	1.13063e-26	Pro-inflammatory	Lcp2
Hdac5.1	1.09027e-33	0.32669	0.506	0.297	1.39467e-29	Pro-inflammatory	Hdac5
Selenow.1	1.93052e-39	0.326627	0.964	0.79	2.46952e-35	Pro-inflammatory	Selenow
Snx20	4.29987e-31	0.323204	0.637	0.42	5.50039e-27	Pro-inflammatory	Snx20
Sra1	4.76744e-38	0.322194	0.752	0.49	6.09851e-34	Pro-inflammatory	Sra1
Ube2j1	9.58965e-40	0.321876	0.543	0.309	1.22671e-35	Pro-inflammatory	Ube2j1
Rnf130	1.29954e-31	0.321782	0.914	0.734	1.66238e-27	Pro-inflammatory	Rnf130
Mrto4	4.01766e-42	0.318916	0.496	0.257	5.1394e-38	Pro-inflammatory	Mrto4
Ago2.1	2.38639e-35	0.318792	0.566	0.335	3.05267e-31	Pro-inflammatory	Ago2
Rnpep	7.14267e-28	0.318786	0.885	0.68	9.1369e-24	Pro-inflammatory	Rnpep
Alkbh5	7.68076e-37	0.318497	0.534	0.307	9.82522e-33	Pro-inflammatory	Alkbh5
Akt1	4.96359e-37	0.314759	0.675	0.429	6.34942e-33	Pro-inflammatory	Akt1
Dazap1	1.4337e-34	0.313621	0.629	0.394	1.83399e-30	Pro-inflammatory	Dazap1
AI839979	5.60379e-47	0.313483	0.321	0.122	7.16837e-43	Pro-inflammatory	AI839979
Gla	1.93755e-28	0.313092	0.591	0.38	2.47852e-24	Pro-inflammatory	Gla
Gm21188	2.70543e-34	0.312773	0.55	0.33	3.46079e-30	Pro-inflammatory	Gm21188
Cisd2	5.7869e-35	0.312123	0.688	0.443	7.40261e-31	Pro-inflammatory	Cisd2
Gnl3	2.49304e-29	0.311995	0.427	0.241	3.1891e-25	Pro-inflammatory	Gnl3
St3gal1	2.76545e-30	0.311162	0.448	0.254	3.53756e-26	Pro-inflammatory	St3gal1
Pik3r5	3.19181e-29	0.310838	0.513	0.321	4.08296e-25	Pro-inflammatory	Pik3r5
Rffl	3.27306e-78	0.310376	0.281	0.062	4.18689e-74	Pro-inflammatory	Rffl
Cyb5b	1.36992e-32	0.310287	0.494	0.289	1.7524e-28	Pro-inflammatory	Cyb5b
Rai14	6.80639e-38	0.310041	0.387	0.188	8.70673e-34	Pro-inflammatory	Rai14
Srsf7	1.40848e-31	0.309566	0.824	0.576	1.80173e-27	Pro-inflammatory	Srsf7
Rrp1	5.01226e-30	0.309561	0.744	0.52	6.41169e-26	Pro-inflammatory	Rrp1
Chmp2a	8.51307e-31	0.308548	0.96	0.804	1.08899e-26	Pro-inflammatory	Chmp2a
Rsrc2	8.98966e-31	0.308301	0.706	0.479	1.14996e-26	Pro-inflammatory	Rsrc2
Snu13.1	3.29404e-40	0.306358	0.8	0.503	4.21373e-36	Pro-inflammatory	Snu13
Tle3	1.77397e-29	0.306097	0.418	0.233	2.26926e-25	Pro-inflammatory	Tle3
Sash1	3.03517e-19	0.305242	0.634	0.481	3.88259e-15	Pro-inflammatory	Sash1
Isyna1	5.23435e-29	0.305231	0.485	0.291	6.69577e-25	Pro-inflammatory	Isyna1
Ripk3	9.60355e-43	0.304981	0.369	0.162	1.22849e-38	Pro-inflammatory	Ripk3
Sowahc	7.21493e-41	0.30494	0.397	0.184	9.22934e-37	Pro-inflammatory	Sowahc
Zbtb7a	5.13453e-29	0.304891	0.645	0.427	6.5681e-25	Pro-inflammatory	Zbtb7a
Tmem251	2.31365e-36	0.304802	0.529	0.304	2.95962e-32	Pro-inflammatory	Tmem251
Ube2n	3.21199e-33	0.304747	0.901	0.659	4.10878e-29	Pro-inflammatory	Ube2n
Lpp	2.46212e-34	0.304654	0.465	0.254	3.14954e-30	Pro-inflammatory	Lpp
Itga5	5.17889e-32	0.304568	0.487	0.286	6.62484e-28	Pro-inflammatory	Itga5
Adprh.1	3.35141e-35	0.304505	0.722	0.462	4.28713e-31	Pro-inflammatory	Adprh
Hyou1	4.20825e-35	0.30443	0.481	0.269	5.3832e-31	Pro-inflammatory	Hyou1
Klhl2	5.30525e-49	0.304212	0.305	0.109	6.78648e-45	Pro-inflammatory	Klhl2
Mphosph10	2.71393e-23	0.303919	0.447	0.284	3.47166e-19	Pro-inflammatory	Mphosph10
Ptges3	1.09095e-31	0.303823	0.832	0.56	1.39554e-27	Pro-inflammatory	Ptges3
St13	2.89231e-31	0.303779	0.927	0.708	3.69985e-27	Pro-inflammatory	St13
Syk.1	3.72332e-28	0.303694	0.781	0.577	4.76288e-24	Pro-inflammatory	Syk
Il2rg	1.27492e-29	0.302772	0.459	0.267	1.63087e-25	Pro-inflammatory	Il2rg
Sltm	1.8484e-28	0.301813	0.596	0.39	2.36447e-24	Pro-inflammatory	Sltm
Cdv3	1.84633e-33	0.301299	0.708	0.46	2.36183e-29	Pro-inflammatory	Cdv3
Eef1e1	4.35304e-35	0.301171	0.478	0.266	5.5684e-31	Pro-inflammatory	Eef1e1
Ldlrap1.1	2.86165e-30	0.300494	0.535	0.334	3.66062e-26	Pro-inflammatory	Ldlrap1
Tomm40	7.47961e-35	0.300354	0.503	0.286	9.56792e-31	Pro-inflammatory	Tomm40
Eif4h	1.19691e-30	0.299812	0.805	0.559	1.53109e-26	Pro-inflammatory	Eif4h
Eif4ebp1	2.99959e-25	0.298908	0.754	0.562	3.83708e-21	Pro-inflammatory	Eif4ebp1
Elavl1	4.89196e-31	0.298901	0.741	0.517	6.2578e-27	Pro-inflammatory	Elavl1
Bsg	1.20185e-29	0.297504	0.969	0.858	1.5374e-25	Pro-inflammatory	Bsg
Napsa.1	1.5121e-32	0.297049	0.475	0.266	1.93428e-28	Pro-inflammatory	Napsa
Ppig	2.21811e-25	0.296736	0.757	0.564	2.8374e-21	Pro-inflammatory	Ppig
Szrd1	5.31855e-35	0.296725	0.605	0.365	6.80349e-31	Pro-inflammatory	Szrd1
Dleu2	9.2636e-33	0.296269	0.535	0.311	1.185e-28	Pro-inflammatory	Dleu2
Lpin2	2.33649e-25	0.294623	0.496	0.315	2.98883e-21	Pro-inflammatory	Lpin2
Eea1	5.06194e-23	0.294365	0.589	0.396	6.47523e-19	Pro-inflammatory	Eea1
Plec.1	1.3741e-29	0.294213	0.772	0.507	1.75775e-25	Pro-inflammatory	Plec
Relb	6.46482e-45	0.29375	0.421	0.189	8.2698e-41	Pro-inflammatory	Relb
Tbc1d2b	1.01593e-43	0.293649	0.346	0.143	1.29958e-39	Pro-inflammatory	Tbc1d2b
Agfg1	2.51677e-33	0.293605	0.536	0.316	3.21945e-29	Pro-inflammatory	Agfg1
Pdcd5	7.62968e-29	0.293445	0.815	0.599	9.75989e-25	Pro-inflammatory	Pdcd5
Rbm8a	6.3341e-36	0.293432	0.821	0.56	8.10259e-32	Pro-inflammatory	Rbm8a
Fmc1	2.75538e-44	0.293181	0.374	0.163	3.52468e-40	Pro-inflammatory	Fmc1
Sbno1	1.25283e-30	0.291301	0.636	0.406	1.60262e-26	Pro-inflammatory	Sbno1
Il17ra.1	3.33676e-28	0.29105	0.429	0.243	4.26839e-24	Pro-inflammatory	Il17ra
Magoh	7.78593e-34	0.290898	0.658	0.411	9.95976e-30	Pro-inflammatory	Magoh
Spty2d1.1	2.15873e-40	0.290364	0.532	0.282	2.76145e-36	Pro-inflammatory	Spty2d1
Crtc3	3.54741e-33	0.289616	0.417	0.217	4.53785e-29	Pro-inflammatory	Crtc3
Pla2g4a	3.57703e-35	0.288853	0.395	0.196	4.57574e-31	Pro-inflammatory	Pla2g4a
Fas	5.87909e-37	0.288754	0.269	0.105	7.52053e-33	Pro-inflammatory	Fas
Gpr65	1.37061e-22	0.288717	0.587	0.403	1.75329e-18	Pro-inflammatory	Gpr65
Clk3	3.54879e-36	0.288707	0.464	0.248	4.53961e-32	Pro-inflammatory	Clk3
Mrps28	1.76769e-37	0.288239	0.475	0.251	2.26123e-33	Pro-inflammatory	Mrps28
Ifnar2	1.19067e-24	0.287942	0.876	0.686	1.52311e-20	Pro-inflammatory	Ifnar2
Rhbdf2	4.96725e-38	0.287511	0.408	0.202	6.35411e-34	Pro-inflammatory	Rhbdf2
Csnk1d	3.0618e-30	0.28719	0.572	0.36	3.91665e-26	Pro-inflammatory	Csnk1d
Selenof.1	3.99556e-27	0.287121	0.937	0.743	5.11112e-23	Pro-inflammatory	Selenof
Tubb6	1.85933e-28	0.286875	0.752	0.508	2.37845e-24	Pro-inflammatory	Tubb6
Itprid2.1	5.61835e-31	0.286641	0.49	0.29	7.187e-27	Pro-inflammatory	Itprid2
Rassf1	7.68601e-27	0.286596	0.525	0.327	9.83194e-23	Pro-inflammatory	Rassf1
Psma6	2.08163e-24	0.286486	0.873	0.65	2.66282e-20	Pro-inflammatory	Psma6
Sin3b	4.89575e-26	0.286476	0.86	0.657	6.26264e-22	Pro-inflammatory	Sin3b
Pirb	3.81216e-20	0.285637	0.793	0.619	4.87651e-16	Pro-inflammatory	Pirb
Pa2g4	5.80693e-23	0.285136	0.667	0.467	7.42822e-19	Pro-inflammatory	Pa2g4
Tpst2	2.88721e-24	0.285076	0.627	0.428	3.69332e-20	Pro-inflammatory	Tpst2
Gm14636	1.61458e-26	0.284822	0.372	0.199	2.06537e-22	Pro-inflammatory	Gm14636
Hspa9	3.37066e-27	0.284702	0.716	0.496	4.31175e-23	Pro-inflammatory	Hspa9
Psmc5	5.85584e-28	0.28443	0.78	0.543	7.49079e-24	Pro-inflammatory	Psmc5
Apbb1ip	3.73453e-25	0.283568	0.805	0.584	4.77721e-21	Pro-inflammatory	Apbb1ip
Rbbp6.1	1.56067e-26	0.283512	0.596	0.386	1.99641e-22	Pro-inflammatory	Rbbp6
B930036N10Rik.1	8.79502e-33	0.283018	0.366	0.182	1.12506e-28	Pro-inflammatory	B930036N10Rik
Entpd7	9.25228e-28	0.281974	0.402	0.226	1.18355e-23	Pro-inflammatory	Entpd7
Ssr1.1	5.11747e-28	0.28178	0.71	0.493	6.54627e-24	Pro-inflammatory	Ssr1
Slc39a7	4.81241e-30	0.281578	0.514	0.31	6.15604e-26	Pro-inflammatory	Slc39a7
Rbm7	1.29795e-25	0.280604	0.611	0.403	1.66034e-21	Pro-inflammatory	Rbm7
Snx24	4.86534e-32	0.280598	0.434	0.236	6.22375e-28	Pro-inflammatory	Snx24
Bnip3	3.62746e-20	0.28012	0.342	0.201	4.64025e-16	Pro-inflammatory	Bnip3
Etv6	1.803e-32	0.279326	0.425	0.228	2.3064e-28	Pro-inflammatory	Etv6
Psmc4	4.12225e-32	0.279277	0.728	0.49	5.27318e-28	Pro-inflammatory	Psmc4
Psmb5	1.58241e-26	0.27897	0.899	0.676	2.02422e-22	Pro-inflammatory	Psmb5
Arf4	3.04577e-28	0.278626	0.863	0.641	3.89614e-24	Pro-inflammatory	Arf4
Mrpl54	1.71263e-27	0.27857	0.768	0.536	2.1908e-23	Pro-inflammatory	Mrpl54
Cmpk1	2.21175e-23	0.277951	0.875	0.65	2.82927e-19	Pro-inflammatory	Cmpk1
Timm17a	6.50152e-29	0.277423	0.639	0.423	8.31674e-25	Pro-inflammatory	Timm17a
Hmga1	6.47836e-50	0.277079	0.274	0.088	8.28712e-46	Pro-inflammatory	Hmga1
Pmvk	5.39235e-16	0.276666	0.33	0.212	6.89789e-12	Pro-inflammatory	Pmvk
Mllt6	3.19165e-52	0.276217	0.263	0.078	4.08276e-48	Pro-inflammatory	Mllt6
Nipa2	2.13902e-26	0.276102	0.684	0.477	2.73624e-22	Pro-inflammatory	Nipa2
Slc49a4	2.08517e-33	0.275338	0.32	0.148	2.66735e-29	Pro-inflammatory	Slc49a4
Gcsh.1	3.77078e-22	0.274965	0.501	0.331	4.82359e-18	Pro-inflammatory	Gcsh
Smndc1	2.45551e-33	0.274637	0.493	0.28	3.14109e-29	Pro-inflammatory	Smndc1
Erp44	2.72951e-24	0.274062	0.723	0.516	3.49159e-20	Pro-inflammatory	Erp44
Rnf19b	2.77329e-24	0.273844	0.526	0.343	3.54759e-20	Pro-inflammatory	Rnf19b
Dyrk2	1.56166e-38	0.273732	0.327	0.14	1.99768e-34	Pro-inflammatory	Dyrk2
Clcn5	4.60157e-26	0.273091	0.455	0.271	5.88633e-22	Pro-inflammatory	Clcn5
Eif4e2	1.81036e-26	0.272878	0.742	0.528	2.31581e-22	Pro-inflammatory	Eif4e2
Skap2	3.76109e-24	0.272664	0.879	0.666	4.81119e-20	Pro-inflammatory	Skap2
Snrpa	1.00555e-26	0.272178	0.623	0.415	1.2863e-22	Pro-inflammatory	Snrpa
Pold4	3.6003e-25	0.272012	0.69	0.476	4.6055e-21	Pro-inflammatory	Pold4
Tomm6	4.35996e-28	0.271751	0.966	0.826	5.57727e-24	Pro-inflammatory	Tomm6
Ms4a4c.2	1.41444e-24	0.271751	0.541	0.332	1.80936e-20	Pro-inflammatory	Ms4a4c
Wsb1	2.8129e-24	0.271397	0.651	0.443	3.59826e-20	Pro-inflammatory	Wsb1
Ssbp4	4.05318e-26	0.270799	0.688	0.464	5.18482e-22	Pro-inflammatory	Ssbp4
Sntb2	3.78738e-29	0.270678	0.424	0.236	4.84481e-25	Pro-inflammatory	Sntb2
Pira2	8.8474e-31	0.2701	0.452	0.247	1.13176e-26	Pro-inflammatory	Pira2
Snrnp70	1.49526e-27	0.269985	0.791	0.558	1.91274e-23	Pro-inflammatory	Snrnp70
Ftl1-ps1	9.03056e-27	0.268405	0.41	0.236	1.15519e-22	Pro-inflammatory	Ftl1-ps1
Adrm1	7.01675e-28	0.268371	0.608	0.395	8.97582e-24	Pro-inflammatory	Adrm1
Rbis	6.39659e-34	0.268252	0.396	0.202	8.18252e-30	Pro-inflammatory	Rbis
Csnk2a2	4.91882e-30	0.268226	0.483	0.287	6.29215e-26	Pro-inflammatory	Csnk2a2
Tob2.1	1.94891e-35	0.268146	0.669	0.406	2.49304e-31	Pro-inflammatory	Tob2
Snhg15	2.89064e-32	0.268033	0.299	0.134	3.69771e-28	Pro-inflammatory	Snhg15
Mvp	4.79199e-27	0.267954	0.654	0.434	6.12991e-23	Pro-inflammatory	Mvp
Ier2	3.53543e-20	0.267621	0.666	0.475	4.52252e-16	Pro-inflammatory	Ier2
Tfec	4.07921e-36	0.26734	0.311	0.132	5.21812e-32	Pro-inflammatory	Tfec
Fam104a	3.36631e-28	0.266765	0.68	0.45	4.30618e-24	Pro-inflammatory	Fam104a
Pfkp	7.16913e-24	0.26616	0.483	0.307	9.17075e-20	Pro-inflammatory	Pfkp
H13	3.15443e-23	0.266094	0.737	0.537	4.03515e-19	Pro-inflammatory	H13
Sik3	7.59448e-35	0.265316	0.335	0.154	9.71486e-31	Pro-inflammatory	Sik3
Pelo	8.40619e-44	0.264728	0.313	0.12	1.07532e-39	Pro-inflammatory	Pelo
Atp5md.1	8.10364e-31	0.264671	0.967	0.815	1.03662e-26	Pro-inflammatory	Atp5md
Gtf2b	4.20144e-23	0.26445	0.497	0.323	5.37448e-19	Pro-inflammatory	Gtf2b
Timm8a1	2.72748e-30	0.263672	0.365	0.187	3.48899e-26	Pro-inflammatory	Timm8a1
Tcof1	1.99076e-27	0.26337	0.498	0.298	2.54658e-23	Pro-inflammatory	Tcof1
Mea1	5.33164e-28	0.26196	0.589	0.376	6.82024e-24	Pro-inflammatory	Mea1
Cemip2	2.70038e-38	0.26191	0.266	0.1	3.45433e-34	Pro-inflammatory	Cemip2
Ppdpf	1.72097e-24	0.261715	0.495	0.313	2.20146e-20	Pro-inflammatory	Ppdpf
Ppa1	2.56552e-30	0.261495	0.434	0.238	3.28181e-26	Pro-inflammatory	Ppa1
Snf8	1.63658e-25	0.261127	0.669	0.46	2.09351e-21	Pro-inflammatory	Snf8
Lman2	4.14835e-21	0.260266	0.819	0.62	5.30657e-17	Pro-inflammatory	Lman2
Plagl2	6.45031e-35	0.25949	0.344	0.159	8.25123e-31	Pro-inflammatory	Plagl2
Psmb4	1.79045e-21	0.258469	0.905	0.687	2.29035e-17	Pro-inflammatory	Psmb4
Btbd1	1.0824e-26	0.258349	0.53	0.331	1.38461e-22	Pro-inflammatory	Btbd1
Map7d1.1	2.60465e-24	0.258096	0.693	0.489	3.33186e-20	Pro-inflammatory	Map7d1
Ift20	1.09463e-27	0.25706	0.625	0.398	1.40025e-23	Pro-inflammatory	Ift20
Psmd2	2.06468e-24	0.256987	0.786	0.553	2.64114e-20	Pro-inflammatory	Psmd2
Mex3c	4.83457e-39	0.25675	0.342	0.146	6.18439e-35	Pro-inflammatory	Mex3c
Tmem128	2.18722e-28	0.256747	0.524	0.32	2.79789e-24	Pro-inflammatory	Tmem128
Gan	2.07986e-33	0.255681	0.269	0.109	2.66056e-29	Pro-inflammatory	Gan
Borcs6	1.00869e-34	0.255633	0.444	0.226	1.29032e-30	Pro-inflammatory	Borcs6
Siah2	8.59121e-35	0.255126	0.364	0.174	1.09899e-30	Pro-inflammatory	Siah2
Atg3	1.73736e-21	0.254814	0.743	0.545	2.22243e-17	Pro-inflammatory	Atg3
Dda1	2.60971e-29	0.254752	0.521	0.312	3.33835e-25	Pro-inflammatory	Dda1
Avpi1	4.14437e-26	0.2544	0.263	0.121	5.30148e-22	Pro-inflammatory	Avpi1
Ikbke	2.55874e-34	0.254318	0.299	0.129	3.27314e-30	Pro-inflammatory	Ikbke
Slc7a7	4.77011e-23	0.254068	0.646	0.452	6.10193e-19	Pro-inflammatory	Slc7a7
Mapkapk3	2.13992e-30	0.253722	0.403	0.214	2.73738e-26	Pro-inflammatory	Mapkapk3
Tnfrsf1b	9.22795e-15	0.253386	0.61	0.469	1.18044e-10	Pro-inflammatory	Tnfrsf1b
Prrc2a	5.77909e-24	0.253342	0.511	0.325	7.39261e-20	Pro-inflammatory	Prrc2a
Gar1	1.17203e-33	0.252855	0.344	0.161	1.49926e-29	Pro-inflammatory	Gar1
Ctdnep1	8.68844e-26	0.252109	0.618	0.415	1.11142e-21	Pro-inflammatory	Ctdnep1
Ier3ip1	6.64442e-22	0.252076	0.845	0.661	8.49954e-18	Pro-inflammatory	Ier3ip1
Nipsnap3b	4.23154e-22	0.250956	0.644	0.459	5.41299e-18	Pro-inflammatory	Nipsnap3b
Bach1.1	1.36425e-19	0.250945	0.656	0.473	1.74514e-15	Pro-inflammatory	Bach1
Srsf9	2.96579e-23	0.250902	0.79	0.579	3.79383e-19	Pro-inflammatory	Srsf9
Pole4	2.02367e-24	0.250769	0.65	0.435	2.58867e-20	Pro-inflammatory	Pole4
Dgat1	8.48231e-24	0.250682	0.277	0.135	1.08506e-19	Pro-inflammatory	Dgat1
Cox16.1	1.38841e-25	0.250043	0.605	0.407	1.77606e-21	Pro-inflammatory	Cox16
Dynlt3	1.89833e-13	-0.250118	0.271	0.386	2.42834e-09	Pro-inflammatory	Dynlt3
Prex1	6.15201e-13	-0.250284	0.296	0.41	7.86965e-09	Pro-inflammatory	Prex1
Rfc2	1.75124e-13	-0.250292	0.239	0.353	2.24018e-09	Pro-inflammatory	Rfc2
Irf9.1	1.95566e-14	-0.251399	0.211	0.333	2.50168e-10	Pro-inflammatory	Irf9
Lage3	1.43271e-15	-0.251613	0.261	0.388	1.83272e-11	Pro-inflammatory	Lage3
Svbp	3.97285e-13	-0.252247	0.282	0.394	5.08207e-09	Pro-inflammatory	Svbp
H2-M3	3.38087e-13	-0.255613	0.255	0.371	4.32481e-09	Pro-inflammatory	H2-M3
Ikzf1.1	5.55684e-16	-0.255827	0.235	0.37	7.10832e-12	Pro-inflammatory	Ikzf1
Trim35	3.37203e-19	-0.256168	0.132	0.275	4.31351e-15	Pro-inflammatory	Trim35
Mat2b	1.31684e-12	-0.257444	0.281	0.39	1.68451e-08	Pro-inflammatory	Mat2b
Uqcc3	2.60985e-14	-0.258396	0.256	0.375	3.33852e-10	Pro-inflammatory	Uqcc3
S1pr2.1	3.44178e-22	-0.260741	0.131	0.289	4.40272e-18	Pro-inflammatory	S1pr2
Dctpp1	2.26103e-18	-0.261223	0.175	0.318	2.89231e-14	Pro-inflammatory	Dctpp1
Lrp6	9.11994e-12	-0.261269	0.211	0.314	1.16662e-07	Pro-inflammatory	Lrp6
Rp2	9.54465e-14	-0.261369	0.233	0.351	1.22095e-09	Pro-inflammatory	Rp2
Acp5	7.12168e-12	-0.26285	0.154	0.26	9.11005e-08	Pro-inflammatory	Acp5
Paics	3.38673e-13	-0.265261	0.277	0.385	4.33231e-09	Pro-inflammatory	Paics
Nagk	1.03381e-15	-0.265398	0.297	0.427	1.32245e-11	Pro-inflammatory	Nagk
Cmc2	1.49138e-23	-0.265571	0.096	0.25	1.90778e-19	Pro-inflammatory	Cmc2
Havcr2.1	7.21491e-20	-0.267736	0.134	0.283	9.22931e-16	Pro-inflammatory	Havcr2
Ophn1	7.76241e-12	-0.268521	0.269	0.372	9.92967e-08	Pro-inflammatory	Ophn1
Aph1c	8.7359e-16	-0.26936	0.224	0.357	1.1175e-11	Pro-inflammatory	Aph1c
Fam234a	1.89861e-16	-0.26941	0.227	0.36	2.4287e-12	Pro-inflammatory	Fam234a
Hcst	1.08746e-13	-0.271135	0.228	0.346	1.39108e-09	Pro-inflammatory	Hcst
Ctso	6.59747e-22	-0.27202	0.126	0.278	8.43949e-18	Pro-inflammatory	Ctso
0610009B22Rik	2.53547e-26	-0.274784	0.098	0.264	3.24337e-22	Pro-inflammatory	0610009B22Rik
Rell1	2.75441e-20	-0.275138	0.165	0.319	3.52344e-16	Pro-inflammatory	Rell1
Tpcn1	1.76452e-22	-0.275159	0.133	0.291	2.25717e-18	Pro-inflammatory	Tpcn1
Nav1	8.86474e-15	-0.275749	0.23	0.354	1.13398e-10	Pro-inflammatory	Nav1
Arhgap9	2.31474e-12	-0.278988	0.29	0.393	2.96101e-08	Pro-inflammatory	Arhgap9
Nfxl1.1	9.09279e-20	-0.279664	0.116	0.254	1.16315e-15	Pro-inflammatory	Nfxl1
Mcee	5.0022e-17	-0.28022	0.28	0.413	6.39881e-13	Pro-inflammatory	Mcee
Ebpl	9.77756e-24	-0.280421	0.13	0.293	1.25075e-19	Pro-inflammatory	Ebpl
Cpeb4.1	4.41531e-13	-0.280468	0.25	0.366	5.64806e-09	Pro-inflammatory	Cpeb4
Rcsd1	5.27629e-16	-0.284018	0.184	0.309	6.74943e-12	Pro-inflammatory	Rcsd1
Rhoh	4.90982e-20	-0.284753	0.132	0.278	6.28065e-16	Pro-inflammatory	Rhoh
Prorsd1	3.63504e-21	-0.285815	0.13	0.278	4.64994e-17	Pro-inflammatory	Prorsd1
Galnt1	1.3036e-16	-0.286657	0.293	0.422	1.66757e-12	Pro-inflammatory	Galnt1
Socs6.1	1.64747e-26	-0.288707	0.098	0.265	2.10744e-22	Pro-inflammatory	Socs6
Tlr13	1.41938e-18	-0.288931	0.225	0.373	1.81568e-14	Pro-inflammatory	Tlr13
Evl.1	1.85669e-14	-0.290981	0.325	0.444	2.37508e-10	Pro-inflammatory	Evl
Dnmt1	2.20336e-19	-0.292016	0.126	0.264	2.81854e-15	Pro-inflammatory	Dnmt1
Acox3	2.32333e-14	-0.292207	0.183	0.307	2.972e-10	Pro-inflammatory	Acox3
Cebpg	9.86867e-17	-0.292378	0.294	0.423	1.2624e-12	Pro-inflammatory	Cebpg
Snapin	1.20588e-22	-0.292822	0.162	0.321	1.54256e-18	Pro-inflammatory	Snapin
Hp1bp3	3.64815e-15	-0.295313	0.292	0.411	4.66671e-11	Pro-inflammatory	Hp1bp3
Mertk	6.05063e-21	-0.295453	0.164	0.32	7.73996e-17	Pro-inflammatory	Mertk
Dcxr	7.52351e-19	-0.29617	0.248	0.396	9.62408e-15	Pro-inflammatory	Dcxr
Xaf1.1	2.64391e-17	-0.297406	0.153	0.284	3.38209e-13	Pro-inflammatory	Xaf1
Sec14l1	1.43132e-15	-0.298293	0.335	0.453	1.83095e-11	Pro-inflammatory	Sec14l1
Acadm	1.41777e-19	-0.298697	0.241	0.388	1.81361e-15	Pro-inflammatory	Acadm
Ulk2	8.85028e-30	-0.299087	0.08	0.255	1.13213e-25	Pro-inflammatory	Ulk2
Clec5a	4.22506e-18	-0.299173	0.2	0.344	5.4047e-14	Pro-inflammatory	Clec5a
Stx16.1	5.63501e-16	-0.300538	0.215	0.34	7.20831e-12	Pro-inflammatory	Stx16
Sptbn1	3.10466e-30	-0.302069	0.086	0.266	3.97148e-26	Pro-inflammatory	Sptbn1
Plin3	9.40236e-19	-0.302933	0.312	0.448	1.20275e-14	Pro-inflammatory	Plin3
Slc6a8	1.45203e-19	-0.304039	0.131	0.275	1.85743e-15	Pro-inflammatory	Slc6a8
Tmem109	4.78322e-17	-0.304638	0.32	0.445	6.11869e-13	Pro-inflammatory	Tmem109
Rcbtb2	3.73025e-18	-0.304766	0.257	0.399	4.77174e-14	Pro-inflammatory	Rcbtb2
Dguok	1.42755e-17	-0.307987	0.234	0.368	1.82613e-13	Pro-inflammatory	Dguok
Casp1.1	1.11926e-20	-0.309082	0.24	0.392	1.43176e-16	Pro-inflammatory	Casp1
Triap1	5.80897e-22	-0.31028	0.276	0.437	7.43083e-18	Pro-inflammatory	Triap1
Ptgr1	1.59755e-40	-0.311097	0.047	0.253	2.04359e-36	Pro-inflammatory	Ptgr1
Idh1	7.53698e-18	-0.311694	0.284	0.419	9.64131e-14	Pro-inflammatory	Idh1
Igbp1	3.47106e-19	-0.312197	0.226	0.367	4.44018e-15	Pro-inflammatory	Igbp1
Plxnc1	2.49454e-33	-0.313518	0.072	0.261	3.19102e-29	Pro-inflammatory	Plxnc1
Rgs18	3.44104e-24	-0.314387	0.119	0.28	4.40178e-20	Pro-inflammatory	Rgs18
Rnasel	1.87552e-21	-0.31489	0.15	0.304	2.39916e-17	Pro-inflammatory	Rnasel
Fgd4	5.05205e-23	-0.315319	0.184	0.35	6.46258e-19	Pro-inflammatory	Fgd4
Sla	3.44029e-17	-0.31542	0.25	0.383	4.40082e-13	Pro-inflammatory	Sla
Wls	2.47535e-18	-0.31577	0.28	0.418	3.16647e-14	Pro-inflammatory	Wls
Sdhaf4	5.68263e-28	-0.316328	0.164	0.348	7.26922e-24	Pro-inflammatory	Sdhaf4
Ang	9.56003e-14	-0.317651	0.288	0.398	1.22292e-09	Pro-inflammatory	Ang
Pon3	1.76335e-30	-0.318594	0.099	0.283	2.25567e-26	Pro-inflammatory	Pon3
Plk2.1	4.92612e-11	-0.319062	0.218	0.32	6.30149e-07	Pro-inflammatory	Plk2
Churc1	8.24682e-19	-0.319325	0.331	0.465	1.05493e-14	Pro-inflammatory	Churc1
Ube2l6.1	1.2578e-27	-0.320823	0.095	0.265	1.60897e-23	Pro-inflammatory	Ube2l6
Pnpla7	3.61174e-31	-0.321196	0.088	0.272	4.62014e-27	Pro-inflammatory	Pnpla7
Wipf1	3.18711e-18	-0.323866	0.364	0.49	4.07695e-14	Pro-inflammatory	Wipf1
Pttg1.1	2.04131e-22	-0.324944	0.206	0.366	2.61124e-18	Pro-inflammatory	Pttg1
Dpysl2	3.27626e-20	-0.325589	0.319	0.474	4.191e-16	Pro-inflammatory	Dpysl2
Commd8	8.88811e-20	-0.327127	0.381	0.51	1.13697e-15	Pro-inflammatory	Commd8
Galnt7	5.63576e-33	-0.327522	0.123	0.325	7.20926e-29	Pro-inflammatory	Galnt7
Trafd1.1	2.42538e-19	-0.328074	0.228	0.375	3.10255e-15	Pro-inflammatory	Trafd1
P2rx7	2.8154e-27	-0.32828	0.118	0.293	3.60146e-23	Pro-inflammatory	P2rx7
Myo1f	1.79867e-18	-0.329674	0.497	0.599	2.30086e-14	Pro-inflammatory	Myo1f
Srek1ip1	1.75041e-33	-0.33182	0.085	0.276	2.23912e-29	Pro-inflammatory	Srek1ip1
Dynll2	2.32153e-20	-0.333611	0.243	0.39	2.9697e-16	Pro-inflammatory	Dynll2
Hist1h1c	5.99624e-17	-0.333886	0.137	0.267	7.67039e-13	Pro-inflammatory	Hist1h1c
Tsen34	2.22824e-26	-0.334201	0.123	0.292	2.85036e-22	Pro-inflammatory	Tsen34
Herpud1	6.06655e-15	-0.336429	0.359	0.464	7.76033e-11	Pro-inflammatory	Herpud1
Glb1	3.17026e-32	-0.337372	0.154	0.358	4.0554e-28	Pro-inflammatory	Glb1
Abca1	6.94056e-17	-0.337385	0.396	0.534	8.87836e-13	Pro-inflammatory	Abca1
Themis2.1	8.53607e-35	-0.337647	0.067	0.259	1.09193e-30	Pro-inflammatory	Themis2
Iqgap2	4.39386e-24	-0.337801	0.256	0.426	5.62062e-20	Pro-inflammatory	Iqgap2
Naglu	4.481e-32	-0.338003	0.135	0.333	5.73209e-28	Pro-inflammatory	Naglu
Tlr7	2.55379e-23	-0.338642	0.209	0.371	3.2668e-19	Pro-inflammatory	Tlr7
Fez2	3.47798e-18	-0.338893	0.234	0.369	4.44903e-14	Pro-inflammatory	Fez2
Pkig	7.53277e-17	-0.339142	0.359	0.466	9.63592e-13	Pro-inflammatory	Pkig
Fblim1	8.39152e-33	-0.339321	0.11	0.308	1.07344e-28	Pro-inflammatory	Fblim1
Il6ra	1.52087e-15	-0.341556	0.327	0.44	1.9455e-11	Pro-inflammatory	Il6ra
Gstm1	6.0627e-26	-0.341915	0.161	0.336	7.7554e-22	Pro-inflammatory	Gstm1
Dnmt3a	1.71555e-22	-0.341953	0.181	0.341	2.19454e-18	Pro-inflammatory	Dnmt3a
Tmx4.1	4.75007e-14	-0.342104	0.179	0.299	6.07629e-10	Pro-inflammatory	Tmx4
Nek7	1.27688e-31	-0.342714	0.166	0.367	1.63339e-27	Pro-inflammatory	Nek7
Vwa5a	1.43862e-20	-0.343122	0.437	0.559	1.84029e-16	Pro-inflammatory	Vwa5a
mt-Atp8	1.57616e-20	-0.345365	0.351	0.488	2.01623e-16	Pro-inflammatory	mt-Atp8
Man1c1	2.2886e-22	-0.346081	0.297	0.45	2.92758e-18	Pro-inflammatory	Man1c1
Itga4.1	7.14157e-22	-0.346452	0.238	0.394	9.13549e-18	Pro-inflammatory	Itga4
Gamt	4.24951e-44	-0.349001	0.042	0.259	5.43598e-40	Pro-inflammatory	Gamt
Ptpra	1.39491e-19	-0.350579	0.462	0.565	1.78437e-15	Pro-inflammatory	Ptpra
Tbxas1	3.06471e-19	-0.352243	0.38	0.507	3.92038e-15	Pro-inflammatory	Tbxas1
Hsd17b11	8.82658e-30	-0.352601	0.181	0.373	1.1291e-25	Pro-inflammatory	Hsd17b11
Ap1b1	5.81621e-19	-0.354384	0.487	0.597	7.44009e-15	Pro-inflammatory	Ap1b1
Arhgap15	6.66962e-33	-0.35502	0.08	0.268	8.53177e-29	Pro-inflammatory	Arhgap15
Slc9a9	3.46046e-23	-0.357055	0.2	0.361	4.42662e-19	Pro-inflammatory	Slc9a9
Fam174a	1.4415e-17	-0.357182	0.405	0.513	1.84396e-13	Pro-inflammatory	Fam174a
Hadh	5.85531e-45	-0.357408	0.055	0.28	7.49011e-41	Pro-inflammatory	Hadh
Samd9l.1	5.08308e-29	-0.357683	0.101	0.277	6.50228e-25	Pro-inflammatory	Samd9l
Qdpr	5.01624e-32	-0.357828	0.189	0.39	6.41677e-28	Pro-inflammatory	Qdpr
Atrx.1	1.51597e-20	-0.358131	0.402	0.522	1.93923e-16	Pro-inflammatory	Atrx
Parp1.1	2.06938e-21	-0.359574	0.296	0.443	2.64715e-17	Pro-inflammatory	Parp1
Slc29a3	3.00404e-23	-0.359909	0.27	0.432	3.84277e-19	Pro-inflammatory	Slc29a3
Phf11b.1	5.52551e-23	-0.360214	0.117	0.272	7.06823e-19	Pro-inflammatory	Phf11b
Tmem205	2.38135e-33	-0.360299	0.176	0.381	3.04622e-29	Pro-inflammatory	Tmem205
Plp2	4.23077e-13	-0.360339	0.294	0.399	5.412e-09	Pro-inflammatory	Plp2
Adgre5	7.10766e-21	-0.362214	0.243	0.4	9.09212e-17	Pro-inflammatory	Adgre5
Hist3h2a	1.22801e-18	-0.363785	0.139	0.27	1.57088e-14	Pro-inflammatory	Hist3h2a
Myadm	3.87228e-15	-0.36464	0.289	0.403	4.95342e-11	Pro-inflammatory	Myadm
Tecr	5.52977e-26	-0.364897	0.444	0.588	7.07368e-22	Pro-inflammatory	Tecr
Naa38	4.72304e-26	-0.368527	0.416	0.56	6.04172e-22	Pro-inflammatory	Naa38
Cir1	8.9992e-38	-0.369182	0.059	0.257	1.15118e-33	Pro-inflammatory	Cir1
Ergic3	8.90688e-23	-0.370139	0.41	0.535	1.13937e-18	Pro-inflammatory	Ergic3
Fam129a	6.24577e-31	-0.370821	0.085	0.267	7.98959e-27	Pro-inflammatory	Fam129a
Anapc5	1.52913e-23	-0.373108	0.312	0.463	1.95606e-19	Pro-inflammatory	Anapc5
Anapc13	1.6823e-23	-0.375143	0.406	0.54	2.152e-19	Pro-inflammatory	Anapc13
Zbtb20	5.53819e-30	-0.375364	0.077	0.253	7.08445e-26	Pro-inflammatory	Zbtb20
Kcnn4.1	1.17181e-21	-0.376289	0.204	0.37	1.49897e-17	Pro-inflammatory	Kcnn4
Slfn5.2	9.72101e-17	-0.37693	0.255	0.393	1.24351e-12	Pro-inflammatory	Slfn5
Shtn1.1	3.57143e-49	-0.379811	0.025	0.252	4.56857e-45	Pro-inflammatory	Shtn1
Myof	4.222e-23	-0.380869	0.34	0.491	5.40078e-19	Pro-inflammatory	Myof
Tifab	3.07456e-39	-0.382021	0.069	0.278	3.93298e-35	Pro-inflammatory	Tifab
Taok3	3.19572e-26	-0.383055	0.393	0.545	4.08796e-22	Pro-inflammatory	Taok3
Rab11fip5	2.05275e-23	-0.384399	0.261	0.417	2.62587e-19	Pro-inflammatory	Rab11fip5
Rtcb	1.78737e-24	-0.384438	0.336	0.484	2.2864e-20	Pro-inflammatory	Rtcb
Idh2	3.19551e-24	-0.38547	0.385	0.533	4.0877e-20	Pro-inflammatory	Idh2
Ntpcr	4.46229e-20	-0.38578	0.387	0.505	5.70816e-16	Pro-inflammatory	Ntpcr
Sumo3	3.55166e-22	-0.389107	0.51	0.611	4.54328e-18	Pro-inflammatory	Sumo3
Pros1	4.61872e-27	-0.391387	0.108	0.275	5.90827e-23	Pro-inflammatory	Pros1
Cd180	2.1944e-26	-0.394884	0.224	0.398	2.80708e-22	Pro-inflammatory	Cd180
Paox	1.41195e-40	-0.394901	0.09	0.31	1.80616e-36	Pro-inflammatory	Paox
Bnip3l	2.92512e-24	-0.396185	0.473	0.595	3.74181e-20	Pro-inflammatory	Bnip3l
Gnpda1	2.28663e-27	-0.397834	0.383	0.547	2.92505e-23	Pro-inflammatory	Gnpda1
Nenf	1.725e-29	-0.400937	0.288	0.467	2.20662e-25	Pro-inflammatory	Nenf
Pip4k2a	1.18149e-26	-0.402017	0.312	0.478	1.51136e-22	Pro-inflammatory	Pip4k2a
Rpl10-ps3.1	2.87796e-15	-0.402285	0.207	0.317	3.68149e-11	Pro-inflammatory	Rpl10-ps3
Echs1	1.15734e-29	-0.403932	0.311	0.487	1.48047e-25	Pro-inflammatory	Echs1
Dhrs7	1.40079e-40	-0.4041	0.148	0.376	1.79189e-36	Pro-inflammatory	Dhrs7
Ptpro	1.26072e-33	-0.407118	0.144	0.345	1.61271e-29	Pro-inflammatory	Ptpro
Rnf13	9.80084e-26	-0.407435	0.505	0.614	1.25372e-21	Pro-inflammatory	Rnf13
Tent5c.1	1.6743e-34	-0.408277	0.065	0.257	2.14176e-30	Pro-inflammatory	Tent5c
Pon2	1.10209e-29	-0.40943	0.403	0.563	1.40979e-25	Pro-inflammatory	Pon2
Tmpo	1.38563e-17	-0.409457	0.197	0.325	1.7725e-13	Pro-inflammatory	Tmpo
Apobec3.1	1.17e-27	-0.410954	0.161	0.337	1.49666e-23	Pro-inflammatory	Apobec3
Mfsd11	3.3796e-30	-0.412495	0.319	0.499	4.32319e-26	Pro-inflammatory	Mfsd11
March1.1	4.80659e-42	-0.412669	0.047	0.256	6.14858e-38	Pro-inflammatory	2024-03-01
Qpct	6.18682e-31	-0.416392	0.077	0.255	7.91417e-27	Pro-inflammatory	Qpct
Tmem141	3.98318e-37	-0.416757	0.141	0.355	5.09528e-33	Pro-inflammatory	Tmem141
AU020206	5.3669e-45	-0.416987	0.061	0.288	6.86534e-41	Pro-inflammatory	AU020206
Sod1	8.17813e-31	-0.421459	0.266	0.454	1.04615e-26	Pro-inflammatory	Sod1
Tspan4	1.95844e-36	-0.422717	0.189	0.405	2.50524e-32	Pro-inflammatory	Tspan4
Epsti1.1	5.50325e-26	-0.425908	0.386	0.533	7.03976e-22	Pro-inflammatory	Epsti1
Lyl1	4.32656e-39	-0.42709	0.087	0.299	5.53454e-35	Pro-inflammatory	Lyl1
Zfhx3	1.24547e-35	-0.427992	0.141	0.35	1.59321e-31	Pro-inflammatory	Zfhx3
Sp100.1	9.20607e-23	-0.429249	0.373	0.513	1.17764e-18	Pro-inflammatory	Sp100
Dnajb14	1.99724e-35	-0.434443	0.232	0.442	2.55487e-31	Pro-inflammatory	Dnajb14
Prkacb	1.46495e-40	-0.434747	0.212	0.442	1.87396e-36	Pro-inflammatory	Prkacb
Sgpp1	1.66343e-41	-0.435231	0.087	0.307	2.12786e-37	Pro-inflammatory	Sgpp1
P2ry12.1	1.23119e-49	-0.43632	0.03	0.259	1.57493e-45	Pro-inflammatory	P2ry12
Leprot	4.11459e-32	-0.436354	0.369	0.54	5.26339e-28	Pro-inflammatory	Leprot
Ralbp1	1.39144e-31	-0.437813	0.369	0.538	1.77993e-27	Pro-inflammatory	Ralbp1
Fgd2.1	3.64603e-43	-0.439133	0.087	0.314	4.664e-39	Pro-inflammatory	Fgd2
Daglb	2.81665e-34	-0.439816	0.354	0.54	3.60306e-30	Pro-inflammatory	Daglb
Cyp4f18.1	3.21612e-20	-0.441594	0.308	0.452	4.11406e-16	Pro-inflammatory	Cyp4f18
Cpd.1	5.0952e-21	-0.442937	0.31	0.445	6.51778e-17	Pro-inflammatory	Cpd
Oxct1	1.93008e-29	-0.446907	0.373	0.533	2.46896e-25	Pro-inflammatory	Oxct1
Prr13	4.44612e-35	-0.447017	0.517	0.671	5.68747e-31	Pro-inflammatory	Prr13
Atf3.1	1.58237e-31	-0.447693	0.52	0.725	2.02417e-27	Pro-inflammatory	Atf3
Gm2000	4.6082e-31	-0.447735	0.232	0.42	5.89481e-27	Pro-inflammatory	Gm2000
Snrpb2	2.38582e-30	-0.452977	0.494	0.62	3.05194e-26	Pro-inflammatory	Snrpb2
Stat1.1	1.35788e-31	-0.453832	0.199	0.392	1.737e-27	Pro-inflammatory	Stat1
Arhgef6	8.43996e-47	-0.454266	0.119	0.367	1.07964e-42	Pro-inflammatory	Arhgef6
Tns1	4.75798e-48	-0.456001	0.056	0.292	6.08641e-44	Pro-inflammatory	Tns1
Gmnn	2.68182e-43	-0.458096	0.055	0.273	3.43058e-39	Pro-inflammatory	Gmnn
Hist1h2bc	1.18792e-35	-0.458973	0.07	0.264	1.51959e-31	Pro-inflammatory	Hist1h2bc
Ndufa5	9.25317e-38	-0.462538	0.458	0.617	1.18366e-33	Pro-inflammatory	Ndufa5
Gpr183	4.19298e-35	-0.464707	0.156	0.369	5.36366e-31	Pro-inflammatory	Gpr183
Mapk14	6.67671e-41	-0.465112	0.219	0.448	8.54085e-37	Pro-inflammatory	Mapk14
Trim47	6.48158e-42	-0.467153	0.142	0.378	8.29124e-38	Pro-inflammatory	Trim47
Sesn1	2.1134e-49	-0.472771	0.076	0.321	2.70347e-45	Pro-inflammatory	Sesn1
Mxd4	8.61313e-36	-0.473334	0.162	0.367	1.10179e-31	Pro-inflammatory	Mxd4
H2-T23.1	1.79124e-25	-0.474413	0.362	0.513	2.29135e-21	Pro-inflammatory	H2-T23
Tep1	1.27808e-41	-0.476206	0.254	0.481	1.63492e-37	Pro-inflammatory	Tep1
Gdf15	5.40986e-15	-0.478359	0.131	0.256	6.9203e-11	Pro-inflammatory	Gdf15
Higd2a	3.3061e-30	-0.480086	0.405	0.554	4.22916e-26	Pro-inflammatory	Higd2a
Tcn2	1.21385e-33	-0.483371	0.48	0.617	1.55276e-29	Pro-inflammatory	Tcn2
Cat	7.27649e-48	-0.484513	0.161	0.411	9.30809e-44	Pro-inflammatory	Cat
BC028528	9.03502e-41	-0.487259	0.138	0.362	1.15576e-36	Pro-inflammatory	BC028528
Psmb9.1	8.7535e-44	-0.487649	0.204	0.441	1.11975e-39	Pro-inflammatory	Psmb9
Fam111a	6.52328e-34	-0.488605	0.294	0.48	8.34459e-30	Pro-inflammatory	Fam111a
Sulf2	1.02514e-40	-0.490211	0.211	0.443	1.31136e-36	Pro-inflammatory	Sulf2
Cebpa	2.71915e-33	-0.492165	0.373	0.571	3.47833e-29	Pro-inflammatory	Cebpa
Atraid	3.06698e-42	-0.496704	0.325	0.536	3.92328e-38	Pro-inflammatory	Atraid
Hmox2.1	1.29355e-43	-0.498572	0.602	0.737	1.65471e-39	Pro-inflammatory	Hmox2
Ap1s2.1	2.06096e-34	-0.5008	0.411	0.574	2.63638e-30	Pro-inflammatory	Ap1s2
Vkorc1	2.31145e-52	-0.502511	0.133	0.398	2.9568e-48	Pro-inflammatory	Vkorc1
Fuca1	3.0753e-40	-0.503137	0.572	0.699	3.93393e-36	Pro-inflammatory	Fuca1
Nfic.1	9.32946e-39	-0.512111	0.288	0.496	1.19342e-34	Pro-inflammatory	Nfic
Cebpzos	7.74152e-57	-0.520411	0.148	0.429	9.90295e-53	Pro-inflammatory	Cebpzos
Irf8	3.50277e-39	-0.520672	0.537	0.674	4.48074e-35	Pro-inflammatory	Irf8
Mcm6	4.21933e-42	-0.526643	0.056	0.269	5.39737e-38	Pro-inflammatory	Mcm6
Slc27a1.1	4.77394e-40	-0.52833	0.146	0.374	6.10683e-36	Pro-inflammatory	Slc27a1
Mgst1	1.84549e-44	-0.537295	0.076	0.303	2.36075e-40	Pro-inflammatory	Mgst1
Rassf4	2.09027e-28	-0.5374	0.505	0.628	2.67388e-24	Pro-inflammatory	Rassf4
Rtp4.1	1.80337e-29	-0.538163	0.237	0.424	2.30687e-25	Pro-inflammatory	Rtp4
Smagp	4.39815e-49	-0.539905	0.067	0.306	5.62612e-45	Pro-inflammatory	Smagp
Tgfbr1	1.00108e-34	-0.542434	0.231	0.428	1.28058e-30	Pro-inflammatory	Tgfbr1
Oasl2.1	5.88298e-40	-0.544501	0.155	0.382	7.52551e-36	Pro-inflammatory	Oasl2
Tgfbr2	1.60279e-47	-0.549885	0.237	0.475	2.05029e-43	Pro-inflammatory	Tgfbr2
Prcp	1.87232e-39	-0.550465	0.418	0.592	2.39508e-35	Pro-inflammatory	Prcp
Scoc	2.15732e-51	-0.55245	0.126	0.383	2.75965e-47	Pro-inflammatory	Scoc
Smpdl3a	1.08943e-29	-0.553027	0.443	0.572	1.39359e-25	Pro-inflammatory	Smpdl3a
Bmyc	1.64423e-71	-0.553934	0.023	0.322	2.1033e-67	Pro-inflammatory	Bmyc
Anxa1.1	2.02627e-30	-0.555987	0.582	0.723	2.592e-26	Pro-inflammatory	Anxa1
Vsir.1	1.04624e-44	-0.55607	0.587	0.702	1.33835e-40	Pro-inflammatory	Vsir
Rin2.1	9.3182e-50	-0.559124	0.22	0.473	1.19198e-45	Pro-inflammatory	Rin2
Tapbp.1	6.86913e-49	-0.560029	0.573	0.715	8.78698e-45	Pro-inflammatory	Tapbp
Rpl9-ps6	6.31087e-43	-0.564287	0.104	0.328	8.07287e-39	Pro-inflammatory	Rpl9-ps6
Mgst3	5.36338e-79	-0.564296	0.037	0.364	6.86083e-75	Pro-inflammatory	Mgst3
Cd9	1.52378e-20	-0.568889	0.427	0.548	1.94922e-16	Pro-inflammatory	Cd9
Slc25a4	1.51763e-54	-0.572793	0.346	0.596	1.94135e-50	Pro-inflammatory	Slc25a4
P2ry6	1.39194e-41	-0.573497	0.62	0.723	1.78058e-37	Pro-inflammatory	P2ry6
Selenbp1	2.42796e-49	-0.574344	0.03	0.257	3.10585e-45	Pro-inflammatory	Selenbp1
Dstn	1.81315e-63	-0.578747	0.736	0.84	2.31938e-59	Pro-inflammatory	Dstn
H2afv	2.75317e-44	-0.583369	0.214	0.441	3.52185e-40	Pro-inflammatory	H2afv
Slco2b1	1.39754e-66	-0.584087	0.008	0.285	1.78773e-62	Pro-inflammatory	Slco2b1
Pmepa1.1	8.98258e-35	-0.586023	0.061	0.25	1.14905e-30	Pro-inflammatory	Pmepa1
S100a1	8.56499e-58	-0.597855	0.241	0.512	1.09563e-53	Pro-inflammatory	S100a1
Ptms	1.61237e-52	-0.61211	0.731	0.868	2.06254e-48	Pro-inflammatory	Ptms
Abcg1	3.45245e-53	-0.616851	0.076	0.334	4.41637e-49	Pro-inflammatory	Abcg1
Slc29a1.1	5.22355e-49	-0.621071	0.163	0.41	6.68196e-45	Pro-inflammatory	Slc29a1
Rgs1.1	3.27883e-17	-0.622538	0.451	0.582	4.19428e-13	Pro-inflammatory	Rgs1
Camk1	9.67552e-60	-0.624667	0.55	0.709	1.23769e-55	Pro-inflammatory	Camk1
Tnfsf13	4.77564e-38	-0.628712	0.217	0.426	6.10899e-34	Pro-inflammatory	Tnfsf13
Pea15a	1.07516e-53	-0.630626	0.344	0.581	1.37535e-49	Pro-inflammatory	Pea15a
Rhob	1.63025e-53	-0.634233	0.625	0.841	2.08541e-49	Pro-inflammatory	Rhob
Gpr137b	3.96308e-60	-0.636669	0.184	0.469	5.06958e-56	Pro-inflammatory	Gpr137b
Ctla2b.1	1.87036e-62	-0.6408	0.039	0.321	2.39257e-58	Pro-inflammatory	Ctla2b
Arl11	8.76869e-78	-0.64248	0.14	0.482	1.12169e-73	Pro-inflammatory	Arl11
Bin1	3.33191e-54	-0.643361	0.452	0.659	4.26219e-50	Pro-inflammatory	Bin1
Pou2f2	1.93464e-67	-0.647348	0.077	0.385	2.47479e-63	Pro-inflammatory	Pou2f2
Lpcat2	4.95106e-48	-0.649375	0.183	0.421	6.33339e-44	Pro-inflammatory	Lpcat2
Gltp.1	1.70641e-66	-0.658074	0.672	0.79	2.18284e-62	Pro-inflammatory	Gltp
Ptprc	2.14439e-55	-0.658622	0.722	0.843	2.74311e-51	Pro-inflammatory	Ptprc
Sdc3.1	6.20444e-49	-0.659893	0.476	0.646	7.93672e-45	Pro-inflammatory	Sdc3
Cd33.1	9.49858e-60	-0.664782	0.07	0.347	1.21506e-55	Pro-inflammatory	Cd33
Tmcc1.1	3.97391e-34	-0.666647	0.248	0.43	5.08343e-30	Pro-inflammatory	Tmcc1
Axl	8.45404e-49	-0.668057	0.034	0.261	1.08144e-44	Pro-inflammatory	Axl
Mndal.1	4.50961e-53	-0.669116	0.232	0.491	5.76869e-49	Pro-inflammatory	Mndal
Akr1b3	8.18784e-77	-0.669358	0.486	0.717	1.04739e-72	Pro-inflammatory	Akr1b3
Selplg.1	4.92619e-72	-0.670228	0.374	0.65	6.30158e-68	Pro-inflammatory	Selplg
Gns.1	2.71658e-65	-0.678383	0.542	0.694	3.47505e-61	Pro-inflammatory	Gns
Cd63.1	1.49864e-70	-0.680456	0.783	0.95	1.91706e-66	Pro-inflammatory	Cd63
Hacd4.1	2.00789e-68	-0.682606	0.411	0.669	2.56849e-64	Pro-inflammatory	Hacd4
Cd72	1.25169e-59	-0.683792	0.02	0.278	1.60116e-55	Pro-inflammatory	Cd72
Gyg	1.2122e-68	-0.697341	0.14	0.448	1.55065e-64	Pro-inflammatory	Gyg
Olfml3.1	1.44406e-69	-0.698522	0.052	0.355	1.84724e-65	Pro-inflammatory	Olfml3
Npl.1	2.18501e-68	-0.703526	0.045	0.342	2.79507e-64	Pro-inflammatory	Npl
Aplp2	1.8305e-75	-0.706766	0.515	0.725	2.34157e-71	Pro-inflammatory	Aplp2
Hebp1	8.34503e-86	-0.708286	0.039	0.387	1.0675e-81	Pro-inflammatory	Hebp1
Jun	6.95497e-61	-0.713078	0.73	0.917	8.89679e-57	Pro-inflammatory	Jun
Clec10a	1.30749e-27	-0.718181	0.118	0.284	1.67254e-23	Pro-inflammatory	Clec10a
Prdx4	5.14627e-73	-0.721512	0.239	0.537	6.58311e-69	Pro-inflammatory	Prdx4
Ywhah	2.1753e-100	-0.740251	0.739	0.878	2.78264e-96	Pro-inflammatory	Ywhah
Dusp6	9.19343e-72	-0.740674	0.117	0.435	1.17602e-67	Pro-inflammatory	Dusp6
Rnaset2b.1	1.69741e-62	-0.741132	0.087	0.37	2.17133e-58	Pro-inflammatory	Rnaset2b
Frmd4b.1	2.13718e-79	-0.741153	0.172	0.513	2.73388e-75	Pro-inflammatory	Frmd4b
C3ar1	1.03528e-94	-0.743853	0.85	0.971	1.32433e-90	Pro-inflammatory	C3ar1
Tmem37	2.22837e-75	-0.748115	0.257	0.581	2.85054e-71	Pro-inflammatory	Tmem37
Cd302	1.70817e-61	-0.755132	0.266	0.532	2.18509e-57	Pro-inflammatory	Cd302
Tmem86a.1	1.13582e-67	-0.763257	0.214	0.509	1.45294e-63	Pro-inflammatory	Tmem86a
Nrp1	1.9421e-74	-0.766385	0.44	0.719	2.48433e-70	Pro-inflammatory	Nrp1
Wwp1	1.65295e-66	-0.767399	0.333	0.599	2.11445e-62	Pro-inflammatory	Wwp1
Stard8	4.13217e-84	-0.773648	0.076	0.424	5.28587e-80	Pro-inflammatory	Stard8
Hmgn1	7.80261e-72	-0.777191	0.211	0.522	9.9811e-68	Pro-inflammatory	Hmgn1
Mtss1	1.32489e-84	-0.777411	0.254	0.59	1.69479e-80	Pro-inflammatory	Mtss1
Scp2	2.21153e-106	-0.778044	0.605	0.799	2.82899e-102	Pro-inflammatory	Scp2
Abhd12	7.48888e-101	-0.782976	0.551	0.775	9.57978e-97	Pro-inflammatory	Abhd12
Cxcl16	1.47087e-65	-0.795667	0.498	0.72	1.88153e-61	Pro-inflammatory	Cxcl16
Tmem59	9.85933e-84	-0.80514	0.635	0.778	1.26121e-79	Pro-inflammatory	Tmem59
Tnfaip8l2.1	6.62097e-86	-0.806065	0.279	0.606	8.46954e-82	Pro-inflammatory	Tnfaip8l2
Hfe	6.95725e-87	-0.806167	0.171	0.521	8.89971e-83	Pro-inflammatory	Hfe
Mdh1	6.58938e-101	-0.813563	0.472	0.719	8.42913e-97	Pro-inflammatory	Mdh1
Itga6.1	8.94138e-84	-0.815477	0.103	0.452	1.14378e-79	Pro-inflammatory	Itga6
Creg1	1.7943e-98	-0.817979	0.745	0.87	2.29527e-94	Pro-inflammatory	Creg1
Ccnd1.1	1.0558e-76	-0.831104	0.033	0.354	1.35058e-72	Pro-inflammatory	Ccnd1
Fxyd2.1	2.17098e-61	-0.832917	0.011	0.271	2.77712e-57	Pro-inflammatory	Fxyd2
Wdr89.1	6.93887e-57	-0.83721	0.036	0.287	8.87621e-53	Pro-inflammatory	Wdr89
Lair1	1.04505e-94	-0.839775	0.266	0.623	1.33682e-90	Pro-inflammatory	Lair1
Ehd4	1.97041e-104	-0.84112	0.615	0.833	2.52055e-100	Pro-inflammatory	Ehd4
Blnk	8.28924e-121	-0.84647	0.051	0.492	1.06036e-116	Pro-inflammatory	Blnk
Aldh2	2.40712e-99	-0.846716	0.501	0.728	3.07919e-95	Pro-inflammatory	Aldh2
Man2b1	9.27004e-87	-0.850416	0.545	0.749	1.18582e-82	Pro-inflammatory	Man2b1
Lsp1.1	9.48682e-61	-0.863712	0.356	0.61	1.21355e-56	Pro-inflammatory	Lsp1
Cox7a2l	4.39336e-91	-0.86794	0.499	0.741	5.61998e-87	Pro-inflammatory	Cox7a2l
Sptssa	2.64574e-113	-0.872926	0.53	0.758	3.38443e-109	Pro-inflammatory	Sptssa
Cyb5a	1.09785e-96	-0.875187	0.355	0.674	1.40437e-92	Pro-inflammatory	Cyb5a
Ypel3	8.05933e-89	-0.880459	0.208	0.557	1.03095e-84	Pro-inflammatory	Ypel3
Cybb.1	8.14877e-100	-0.88236	0.512	0.85	1.04239e-95	Pro-inflammatory	Cybb
Gpr34.1	2.07844e-89	-0.888365	0	0.346	2.65874e-85	Pro-inflammatory	Gpr34
Tceb2	2.6957e-61	-0.913319	0	0.254	3.44834e-57	Pro-inflammatory	Tceb2
Rgs2.1	1.0171e-43	-0.914056	0.475	0.644	1.30108e-39	Pro-inflammatory	Rgs2
Maf	5.97102e-73	-0.915326	0.746	0.865	7.63813e-69	Pro-inflammatory	Maf
Slamf9.1	9.59475e-82	-0.928071	0.065	0.405	1.22736e-77	Pro-inflammatory	Slamf9
Cbr2.2	1.55123e-46	-0.928376	0.377	0.59	1.98433e-42	Pro-inflammatory	Cbr2
Rnaset2a.1	8.46368e-78	-0.936105	0.117	0.445	1.08267e-73	Pro-inflammatory	Rnaset2a
Glul	6.81283e-77	-0.947212	0.581	0.74	8.71498e-73	Pro-inflammatory	Glul
Gnb2l1	2.26937e-61	-0.949513	0	0.254	2.90298e-57	Pro-inflammatory	Gnb2l1
Lipa	8.83366e-90	-0.968233	0.456	0.692	1.13e-85	Pro-inflammatory	Lipa
Rnase4	5.21969e-109	-0.969303	0.565	0.814	6.67703e-105	Pro-inflammatory	Rnase4
Mef2c	2.50378e-91	-0.972088	0.41	0.71	3.20283e-87	Pro-inflammatory	Mef2c
2010107E04Rik.1	7.38218e-64	-0.985256	0	0.263	9.44329e-60	Pro-inflammatory	2010107E04Rik
Ltc4s.1	1.10543e-80	-0.992996	0.017	0.343	1.41407e-76	Pro-inflammatory	Ltc4s
Hspa1a.1	1.01941e-118	-1.01658	0.364	0.804	1.30403e-114	Pro-inflammatory	Hspa1a
Hspa1b.2	6.89453e-91	-1.02084	0.296	0.716	8.81949e-87	Pro-inflammatory	Hspa1b
Sep15.1	5.05605e-66	-1.05274	0	0.271	6.4677e-62	Pro-inflammatory	2024-09-15
Pmp22.1	2.91174e-102	-1.06585	0.088	0.495	3.7247e-98	Pro-inflammatory	Pmp22
Cfh.1	1.22363e-42	-1.06652	0.189	0.402	1.56526e-38	Pro-inflammatory	Cfh
Clec12a	3.98133e-125	-1.06797	0.29	0.69	5.09292e-121	Pro-inflammatory	Clec12a
Selk.1	2.28081e-66	-1.06825	0	0.272	2.91761e-62	Pro-inflammatory	Selk
Crip1	8.40896e-122	-1.06876	0.831	0.984	1.07567e-117	Pro-inflammatory	Crip1
Gatm.1	7.28603e-119	-1.07308	0.032	0.468	9.3203e-115	Pro-inflammatory	Gatm
H2-DMb1	7.98941e-82	-1.08256	0.135	0.48	1.022e-77	Pro-inflammatory	H2-DMb1
Selenop	8.37382e-27	-1.08958	0.765	0.967	1.07118e-22	Pro-inflammatory	Selenop
Hpgds	6.27719e-158	-1.10178	0.037	0.562	8.02978e-154	Pro-inflammatory	Hpgds
Bst2.1	1.17516e-146	-1.1055	0.602	0.907	1.50326e-142	Pro-inflammatory	Bst2
Txnip.1	9.78972e-88	-1.10859	0.312	0.625	1.2523e-83	Pro-inflammatory	Txnip
Fcgrt.1	2.4391e-63	-1.11884	0.224	0.52	3.12009e-59	Pro-inflammatory	Fcgrt
Pld4	5.34252e-149	-1.12849	0.456	0.803	6.83415e-145	Pro-inflammatory	Pld4
Rpl23a-ps3.1	1.35851e-67	-1.13401	0	0.276	1.7378e-63	Pro-inflammatory	Rpl23a-ps3
Igfbp4.2	2.46758e-107	-1.15029	0.067	0.473	3.15653e-103	Pro-inflammatory	Igfbp4
Gm9843.1	7.51897e-68	-1.16685	0	0.277	9.61827e-64	Pro-inflammatory	Gm9843
Mpeg1	3.27534e-95	-1.23049	0.738	0.955	4.18981e-91	Pro-inflammatory	Mpeg1
Trem2	1.25769e-138	-1.23549	0.696	0.956	1.60883e-134	Pro-inflammatory	Trem2
Lpl.1	2.74421e-39	-1.24157	0.346	0.56	3.51039e-35	Pro-inflammatory	Lpl
Stmn1	3.04508e-51	-1.25678	0.118	0.361	3.89526e-47	Pro-inflammatory	Stmn1
Hpgd.1	2.49729e-92	-1.2676	0.005	0.36	3.19453e-88	Pro-inflammatory	Hpgd
Ly6e.1	1.71792e-103	-1.27195	0.683	0.866	2.19756e-99	Pro-inflammatory	Ly6e
Lgals3bp.1	3.31703e-161	-1.27658	0.21	0.695	4.24315e-157	Pro-inflammatory	Lgals3bp
Shfm1.1	2.17058e-72	-1.33396	0	0.292	2.77661e-68	Pro-inflammatory	Shfm1
H2-DMa	4.05565e-98	-1.3455	0.299	0.628	5.18799e-94	Pro-inflammatory	H2-DMa
Klf2	1.62527e-60	-1.34808	0.428	0.633	2.07905e-56	Pro-inflammatory	Klf2
Ckb.1	2.41501e-159	-1.36219	0.161	0.663	3.08928e-155	Pro-inflammatory	Ckb
Gas6.2	3.21628e-134	-1.3797	0.099	0.573	4.11427e-130	Pro-inflammatory	Gas6
Tsc22d3.1	8.15617e-77	-1.40719	0.403	0.638	1.04334e-72	Pro-inflammatory	Tsc22d3
Ms4a7	1.95822e-175	-1.41717	0.752	0.975	2.50496e-171	Pro-inflammatory	Ms4a7
Ccl8.2	2.03593e-66	-1.42366	0.061	0.371	2.60436e-62	Pro-inflammatory	Ccl8
Rps27rt.1	5.412e-74	-1.43793	0.132	0.437	6.92303e-70	Pro-inflammatory	Rps27rt
Igf1.1	1.35267e-147	-1.45081	0.018	0.523	1.73033e-143	Pro-inflammatory	Igf1
Ifi27l2a.1	5.81362e-125	-1.47808	0.68	0.909	7.43679e-121	Pro-inflammatory	Ifi27l2a
Tmem176a.1	1.50204e-106	-1.55053	0.103	0.501	1.92141e-102	Pro-inflammatory	Tmem176a
Syngr1	2.69553e-97	-1.62536	0.088	0.462	3.44812e-93	Pro-inflammatory	Syngr1
Cx3cr1	4.60833e-140	-1.63543	0.041	0.524	5.89497e-136	Pro-inflammatory	Cx3cr1
Ly86.1	8.66987e-158	-1.63716	0.299	0.716	1.10905e-153	Pro-inflammatory	Ly86
Serpinb6a.1	4.04442e-186	-1.73987	0.077	0.651	5.17362e-182	Pro-inflammatory	Serpinb6a
C1qb.1	2.78701e-208	-1.74451	0.485	0.932	3.56514e-204	Pro-inflammatory	C1qb
Folr2.2	1.19346e-118	-1.81479	0.364	0.716	1.52667e-114	Pro-inflammatory	Folr2
Trf.1	2.76736e-79	-1.8302	0.359	0.601	3.54001e-75	Pro-inflammatory	Trf
Mgl2.1	1.4492e-78	-1.91142	0.007	0.321	1.85381e-74	Pro-inflammatory	Mgl2
Fcrls	6.52978e-173	-1.92209	0.179	0.696	8.3529e-169	Pro-inflammatory	Fcrls
Serinc3	1.78637e-150	-1.99487	0.753	0.867	2.28512e-146	Pro-inflammatory	Serinc3
Hexb	3.09098e-265	-2.02313	0.479	0.929	3.95398e-261	Pro-inflammatory	Hexb
Timp2.1	3.74378e-303	-2.05695	0.247	0.907	4.78904e-299	Pro-inflammatory	Timp2
Tmem176b.1	2.72693e-131	-2.23419	0.125	0.563	3.48829e-127	Pro-inflammatory	Tmem176b
Retnla.1	2.1214e-67	-2.29079	0.005	0.284	2.71369e-63	Pro-inflammatory	Retnla
C1qa.1	1.4046e-223	-2.30807	0.397	0.901	1.79677e-219	Pro-inflammatory	C1qa
Pltp.2	9.89773e-214	-2.33771	0.07	0.689	1.26612e-209	Pro-inflammatory	Pltp
Gpnmb.1	3.52252e-63	-2.35554	0.138	0.418	4.50601e-59	Pro-inflammatory	Gpnmb
C1qc.1	7.93934e-244	-2.36453	0.442	0.924	1.0156e-239	Pro-inflammatory	C1qc
Cd81.1	4.32261e-147	-2.55397	0.053	0.546	5.52948e-143	Pro-inflammatory	Cd81
Cd74.1	9.34434e-74	-2.98796	0.522	0.709	1.19533e-69	Pro-inflammatory	Cd74
H2-Ab1.1	1.83378e-127	-3.25351	0.14	0.585	2.34578e-123	Pro-inflammatory	H2-Ab1
H2-Eb1.1	2.437e-126	-3.60938	0.095	0.552	3.11741e-122	Pro-inflammatory	H2-Eb1
H2-Aa.1	1.77959e-137	-3.85205	0.108	0.59	2.27645e-133	Pro-inflammatory	H2-Aa
Sepp1.1	1.86002e-76	-4.04256	0	0.306	2.37933e-72	Pro-inflammatory	Sepp1

## Sheet: Gpnmb+Spp1+
	p_val	avg_log2FC	pct.1	pct.2	p_val_adj	cluster name	gene
Gpnmb.2	0	3.12453	0.98	0.265	0	Pro-fibrotic	Gpnmb
Fabp5	1.62406e-230	2.52214	0.995	0.873	2.0775e-226	Pro-fibrotic	Fabp5
Fabp4	9.61827e-170	2.12625	0.596	0.127	1.23037e-165	Pro-fibrotic	Fabp4
Syngr1.1	1.39891e-299	2.11734	0.971	0.296	1.78949e-295	Pro-fibrotic	Syngr1
Lpl.2	2.53547e-95	1.64891	0.813	0.471	3.24337e-91	Pro-fibrotic	Lpl
Trem2.1	1.05395e-200	1.3286	0.998	0.888	1.34821e-196	Pro-fibrotic	Trem2
Msrb1.1	1.60934e-156	1.28486	0.948	0.598	2.05867e-152	Pro-fibrotic	Msrb1
Cd9.1	1.28343e-132	1.27604	0.89	0.467	1.64177e-128	Pro-fibrotic	Cd9
Hexb.1	9.43792e-142	1.27414	0.993	0.812	1.2073e-137	Pro-fibrotic	Hexb
Pld3	4.02548e-170	1.19987	0.966	0.531	5.14939e-166	Pro-fibrotic	Pld3
Cd36.1	9.7022e-88	1.16137	0.858	0.583	1.24111e-83	Pro-fibrotic	Cd36
Lipa.1	5.78292e-154	1.15593	0.957	0.595	7.39751e-150	Pro-fibrotic	Lipa
Vat1	1.39745e-157	1.14885	0.932	0.494	1.78762e-153	Pro-fibrotic	Vat1
Smpdl3a.1	1.78354e-137	1.07143	0.923	0.488	2.28151e-133	Pro-fibrotic	Smpdl3a
Tnfsf13.1	1.05312e-155	1.04639	0.844	0.313	1.34716e-151	Pro-fibrotic	Tnfsf13
Timp2.2	1.76039e-108	1.00085	0.969	0.74	2.25189e-104	Pro-fibrotic	Timp2
Gngt2.1	6.0557e-108	0.995702	0.858	0.436	7.74645e-104	Pro-fibrotic	Gngt2
Creg1.1	1.87621e-127	0.99181	0.982	0.823	2.40005e-123	Pro-fibrotic	Creg1
Serpinb6a.2	5.83864e-75	0.97224	0.811	0.49	7.46879e-71	Pro-fibrotic	Serpinb6a
Gyg.1	2.05938e-150	0.925229	0.853	0.313	2.63435e-146	Pro-fibrotic	Gyg
Sgk1.1	8.69858e-69	0.923102	0.772	0.425	1.11272e-64	Pro-fibrotic	Sgk1
Cd5l	1.2994e-84	0.91969	0.329	0.065	1.6622e-80	Pro-fibrotic	Cd5l
Gdf15.1	1.55053e-63	0.888725	0.51	0.187	1.98344e-59	Pro-fibrotic	Gdf15
Mgst1.1	1.88677e-141	0.884472	0.682	0.191	2.41355e-137	Pro-fibrotic	Mgst1
Rgs1.2	1.07855e-56	0.854047	0.794	0.518	1.37969e-52	Pro-fibrotic	Rgs1
Soat1	2.19051e-116	0.852878	0.921	0.527	2.8021e-112	Pro-fibrotic	Soat1
F7	3.01498e-152	0.835883	0.463	0.075	3.85676e-148	Pro-fibrotic	F7
Il7r	5.47371e-111	0.822952	0.566	0.158	7.00197e-107	Pro-fibrotic	Il7r
Atp6v1a.1	1.04424e-100	0.818966	0.925	0.694	1.3358e-96	Pro-fibrotic	Atp6v1a
Slc27a1.2	8.97365e-133	0.809282	0.781	0.258	1.14791e-128	Pro-fibrotic	Slc27a1
Fabp3	4.93216e-174	0.788679	0.53	0.085	6.30922e-170	Pro-fibrotic	Fabp3
Hebp1.1	2.26581e-127	0.780968	0.758	0.248	2.89842e-123	Pro-fibrotic	Hebp1
Gpr137b.1	3.05012e-96	0.780214	0.804	0.35	3.90171e-92	Pro-fibrotic	Gpr137b
Slc6a8.1	3.2187e-146	0.774995	0.677	0.18	4.11736e-142	Pro-fibrotic	Slc6a8
Esyt1	2.90843e-98	0.761363	0.858	0.428	3.72046e-94	Pro-fibrotic	Esyt1
Adam8.2	9.64716e-73	0.758356	0.855	0.471	1.23407e-68	Pro-fibrotic	Adam8
Atp6v0d2	6.1938e-77	0.755948	0.284	0.054	7.92311e-73	Pro-fibrotic	Atp6v0d2
Tmem86a.2	9.76035e-89	0.748413	0.826	0.39	1.24854e-84	Pro-fibrotic	Tmem86a
Uap1l1	4.30089e-92	0.748141	0.871	0.489	5.5017e-88	Pro-fibrotic	Uap1l1
Lhfpl2	5.56886e-116	0.740281	0.738	0.26	7.12369e-112	Pro-fibrotic	Lhfpl2
Nceh1.1	1.26954e-83	0.731172	0.876	0.492	1.62399e-79	Pro-fibrotic	Nceh1
Abcg1.1	9.80913e-125	0.727103	0.711	0.215	1.25478e-120	Pro-fibrotic	Abcg1
Itga6.2	3.76163e-105	0.726926	0.811	0.315	4.81188e-101	Pro-fibrotic	Itga6
Slc37a2	2.08281e-86	0.72295	0.867	0.457	2.66433e-82	Pro-fibrotic	Slc37a2
Psmd1	2.63734e-59	0.714912	0.82	0.533	3.37369e-55	Pro-fibrotic	Psmd1
Anxa1.2	3.96184e-31	0.711465	0.806	0.677	5.06799e-27	Pro-fibrotic	Anxa1
Lat2.1	1.13418e-76	0.699452	0.914	0.579	1.45085e-72	Pro-fibrotic	Lat2
Mpc1	1.92317e-84	0.689212	0.932	0.632	2.46011e-80	Pro-fibrotic	Mpc1
Gusb	5.92972e-99	0.68686	0.975	0.838	7.5853e-95	Pro-fibrotic	Gusb
Galns	3.03859e-120	0.676928	0.741	0.259	3.88697e-116	Pro-fibrotic	Galns
Rnasek.1	1.03466e-92	0.669738	0.971	0.83	1.32354e-88	Pro-fibrotic	Rnasek
Rap2a	4.50271e-88	0.667212	0.72	0.299	5.75987e-84	Pro-fibrotic	Rap2a
Fam20c	8.35768e-95	0.666956	0.671	0.238	1.06911e-90	Pro-fibrotic	Fam20c
Cd84	8.02116e-78	0.666494	0.925	0.625	1.02607e-73	Pro-fibrotic	Cd84
Atp6v1c1	1.97538e-70	0.666321	0.878	0.532	2.52691e-66	Pro-fibrotic	Atp6v1c1
Atp6v1b2	3.58957e-68	0.6608	0.903	0.665	4.59178e-64	Pro-fibrotic	Atp6v1b2
Rnf128	3.68775e-144	0.65712	0.487	0.088	4.71737e-140	Pro-fibrotic	Rnf128
Anpep	5.06055e-108	0.651606	0.46	0.104	6.47346e-104	Pro-fibrotic	Anpep
Mfge8	1.35762e-33	0.649678	0.264	0.093	1.73667e-29	Pro-fibrotic	Mfge8
Cebpa.1	4.34344e-65	0.635184	0.864	0.48	5.55613e-61	Pro-fibrotic	Cebpa
Htr2b	4.42487e-180	0.631731	0.434	0.048	5.66029e-176	Pro-fibrotic	Htr2b
Osbpl8.1	4.58286e-57	0.624764	0.838	0.523	5.8624e-53	Pro-fibrotic	Osbpl8
Arl8b	6.3215e-69	0.624687	0.858	0.491	8.08646e-65	Pro-fibrotic	Arl8b
Gde1	8.75879e-65	0.624289	0.756	0.388	1.12042e-60	Pro-fibrotic	Gde1
Tle5.1	8.8047e-64	0.621204	0.804	0.46	1.1263e-59	Pro-fibrotic	Tle5
Adssl1.1	5.10478e-69	0.62061	0.77	0.379	6.53004e-65	Pro-fibrotic	Adssl1
Ptms.1	6.78384e-64	0.618504	0.946	0.823	8.67789e-60	Pro-fibrotic	Ptms
Tpp1	9.88565e-77	0.617207	0.925	0.673	1.26457e-72	Pro-fibrotic	Tpp1
Gns.2	3.31426e-69	0.614137	0.932	0.622	4.2396e-65	Pro-fibrotic	Gns
Arl11.1	8.90248e-85	0.606298	0.804	0.351	1.1388e-80	Pro-fibrotic	Arl11
Zranb3	2.98313e-120	0.603481	0.44	0.086	3.81601e-116	Pro-fibrotic	Zranb3
Rab5if.1	4.02735e-70	0.598467	0.903	0.59	5.15179e-66	Pro-fibrotic	Rab5if
Scoc.1	2.0633e-61	0.593586	0.637	0.283	2.63937e-57	Pro-fibrotic	Scoc
Cops9.1	3.72278e-68	0.590524	0.926	0.624	4.76218e-64	Pro-fibrotic	Cops9
Naglu.1	5.95737e-108	0.587955	0.689	0.232	7.62067e-104	Pro-fibrotic	Naglu
Amdhd2.1	1.60967e-60	0.586256	0.774	0.415	2.05909e-56	Pro-fibrotic	Amdhd2
Anxa4	2.2761e-61	0.581605	0.908	0.598	2.91159e-57	Pro-fibrotic	Anxa4
Fblim1.1	7.98393e-105	0.581005	0.65	0.209	1.0213e-100	Pro-fibrotic	Fblim1
Cd180.1	1.53805e-77	0.578545	0.716	0.308	1.96748e-73	Pro-fibrotic	Cd180
Myo1e	1.36775e-80	0.575628	0.557	0.194	1.74962e-76	Pro-fibrotic	Myo1e
Nr1h3	5.97678e-94	0.570965	0.566	0.176	7.6455e-90	Pro-fibrotic	Nr1h3
Pkib	5.61306e-85	0.568941	0.716	0.289	7.18022e-81	Pro-fibrotic	Pkib
Fuca2.1	1.88645e-63	0.568464	0.788	0.42	2.41315e-59	Pro-fibrotic	Fuca2
Cpd.2	8.31736e-73	0.567805	0.783	0.361	1.06396e-68	Pro-fibrotic	Cpd
Ap3s1	1.70947e-59	0.564276	0.914	0.651	2.18675e-55	Pro-fibrotic	Ap3s1
Ahnak2	2.35596e-124	0.559176	0.429	0.078	3.01374e-120	Pro-fibrotic	Ahnak2
Tceal9	1.40529e-60	0.556849	0.718	0.347	1.79764e-56	Pro-fibrotic	Tceal9
Bnip3l.1	5.00421e-52	0.55498	0.846	0.528	6.40139e-48	Pro-fibrotic	Bnip3l
Tnfsf12	2.09711e-53	0.554507	0.81	0.469	2.68262e-49	Pro-fibrotic	Tnfsf12
Selenom	8.29959e-91	0.553452	0.476	0.13	1.06168e-86	Pro-fibrotic	Selenom
Sptssa.1	2.20654e-55	0.55114	0.892	0.684	2.8226e-51	Pro-fibrotic	Sptssa
Akirin1	1.07272e-54	0.548513	0.749	0.414	1.37222e-50	Pro-fibrotic	Akirin1
Myof.1	9.2836e-64	0.545963	0.799	0.408	1.18756e-59	Pro-fibrotic	Myof
Lyst	2.90625e-89	0.544102	0.557	0.177	3.71768e-85	Pro-fibrotic	Lyst
Acp5.1	1.13148e-41	0.543083	0.467	0.204	1.44739e-37	Pro-fibrotic	Acp5
Degs1	1.19992e-47	0.541189	0.846	0.562	1.53493e-43	Pro-fibrotic	Degs1
Nav2	1.03683e-110	0.539864	0.522	0.128	1.32632e-106	Pro-fibrotic	Nav2
Tcirg1	1.17705e-55	0.534278	0.86	0.521	1.50568e-51	Pro-fibrotic	Tcirg1
Cpeb4.2	4.89846e-62	0.533927	0.652	0.295	6.26611e-58	Pro-fibrotic	Cpeb4
Glmp	5.31442e-61	0.527753	0.932	0.646	6.79821e-57	Pro-fibrotic	Glmp
Gla.1	3.57105e-70	0.525837	0.767	0.372	4.56809e-66	Pro-fibrotic	Gla
Oxct1.1	2.04451e-57	0.522322	0.824	0.451	2.61533e-53	Pro-fibrotic	Oxct1
Selenof.2	4.17073e-60	0.522297	0.95	0.758	5.3352e-56	Pro-fibrotic	Selenof
Blnk.1	7.83721e-71	0.522005	0.785	0.343	1.00254e-66	Pro-fibrotic	Blnk
Bhlhe41	2.80443e-105	0.515074	0.436	0.095	3.58742e-101	Pro-fibrotic	Bhlhe41
Dtnbp1	8.61985e-55	0.50652	0.82	0.466	1.10265e-50	Pro-fibrotic	Dtnbp1
Dpp7	1.11739e-88	0.506492	0.659	0.236	1.42936e-84	Pro-fibrotic	Dpp7
Tmx4.2	2.71369e-44	0.506239	0.522	0.236	3.47136e-40	Pro-fibrotic	Tmx4
Cd93	4.38242e-55	0.506083	0.948	0.803	5.60599e-51	Pro-fibrotic	Cd93
Echs1.1	3.14996e-58	0.505459	0.781	0.4	4.02943e-54	Pro-fibrotic	Echs1
Cd300lf.1	9.06693e-77	0.502934	0.517	0.165	1.15984e-72	Pro-fibrotic	Cd300lf
Comtd1	3.47603e-78	0.501756	0.616	0.232	4.44654e-74	Pro-fibrotic	Comtd1
Apoc2.2	3.32251e-48	0.500425	0.783	0.423	4.25015e-44	Pro-fibrotic	Apoc2
Aldh2.1	2.41181e-43	0.49879	0.873	0.652	3.08518e-39	Pro-fibrotic	Aldh2
Abca1.1	4.81672e-37	0.497667	0.759	0.467	6.16155e-33	Pro-fibrotic	Abca1
Tent5c.2	2.80833e-76	0.497414	0.528	0.17	3.59242e-72	Pro-fibrotic	Tent5c
Psen2	5.45257e-63	0.493004	0.691	0.317	6.97493e-59	Pro-fibrotic	Psen2
Aph1c.1	5.06009e-79	0.487677	0.706	0.272	6.47287e-75	Pro-fibrotic	Aph1c
Abhd12.1	2.39165e-53	0.486593	0.932	0.697	3.0594e-49	Pro-fibrotic	Abhd12
Trappc2l	9.73061e-54	0.484018	0.926	0.642	1.24474e-49	Pro-fibrotic	Trappc2l
Fnip2.1	3.2486e-55	0.482935	0.668	0.312	4.15561e-51	Pro-fibrotic	Fnip2
Ctsk	1.78905e-78	0.480337	0.269	0.045	2.28856e-74	Pro-fibrotic	Ctsk
Edem1.1	4.35457e-47	0.478368	0.88	0.578	5.57037e-43	Pro-fibrotic	Edem1
Cd200r4	5.8505e-119	0.477442	0.424	0.078	7.48396e-115	Pro-fibrotic	Cd200r4
Naxe	1.4906e-65	0.476228	0.693	0.315	1.90677e-61	Pro-fibrotic	Naxe
Olfml3.2	1.26677e-61	0.472013	0.607	0.244	1.62045e-57	Pro-fibrotic	Olfml3
Fam129b.2	3.00865e-42	0.47111	0.758	0.444	3.84867e-38	Pro-fibrotic	Fam129b
Atp5md.2	4.97763e-48	0.468916	0.969	0.828	6.36739e-44	Pro-fibrotic	Atp5md
Tmem65	5.15838e-58	0.4679	0.711	0.34	6.59859e-54	Pro-fibrotic	Tmem65
Aopep.1	4.45765e-41	0.46767	0.689	0.387	5.70223e-37	Pro-fibrotic	Aopep
Atp6v1d	3.23335e-44	0.465528	0.858	0.558	4.1361e-40	Pro-fibrotic	Atp6v1d
Itgb5.1	4.63643e-40	0.464492	0.858	0.582	5.93092e-36	Pro-fibrotic	Itgb5
P4hb	2.82579e-48	0.458767	0.937	0.837	3.61475e-44	Pro-fibrotic	P4hb
Dmxl1.1	5.42823e-31	0.457902	0.58	0.327	6.94379e-27	Pro-fibrotic	Dmxl1
Rex1bd.1	8.08326e-52	0.454306	0.792	0.442	1.03401e-47	Pro-fibrotic	Rex1bd
Dnmt3a.1	8.36983e-46	0.452385	0.575	0.268	1.07067e-41	Pro-fibrotic	Dnmt3a
Mdh1.1	2.68356e-41	0.451824	0.896	0.633	3.43282e-37	Pro-fibrotic	Mdh1
Mocos	4.10016e-102	0.449808	0.393	0.078	5.24493e-98	Pro-fibrotic	Mocos
Vegfb	1.96144e-86	0.449752	0.472	0.131	2.50907e-82	Pro-fibrotic	Vegfb
Idh1.1	1.03605e-51	0.449326	0.702	0.344	1.32532e-47	Pro-fibrotic	Idh1
Plk2.2	1.45781e-25	0.447243	0.496	0.269	1.86483e-21	Pro-fibrotic	Plk2
Abi3	5.67868e-74	0.446757	0.488	0.156	7.26417e-70	Pro-fibrotic	Abi3
Mpp1	8.06187e-41	0.446524	0.89	0.641	1.03127e-36	Pro-fibrotic	Mpp1
Ndufs5	8.50807e-45	0.446224	0.892	0.664	1.08835e-40	Pro-fibrotic	Ndufs5
Coro1c	1.96088e-38	0.440406	0.844	0.545	2.50835e-34	Pro-fibrotic	Coro1c
Ly9	1.17865e-64	0.439135	0.6	0.243	1.50772e-60	Pro-fibrotic	Ly9
Qpct.1	3.81497e-35	0.437351	0.424	0.187	4.88011e-31	Pro-fibrotic	Qpct
Hk3	4.91308e-62	0.437204	0.619	0.257	6.28482e-58	Pro-fibrotic	Hk3
Gask1b	9.65811e-78	0.437012	0.316	0.065	1.23546e-73	Pro-fibrotic	Gask1b
Plxnc1.1	3.36232e-72	0.436794	0.522	0.176	4.30109e-68	Pro-fibrotic	Plxnc1
Nfic.2	1.05207e-38	0.435037	0.722	0.412	1.3458e-34	Pro-fibrotic	Nfic
Pqlc3	5.00736e-70	0.434113	0.61	0.237	6.40542e-66	Pro-fibrotic	Pqlc3
Rasgef1b.1	1.80139e-31	0.432607	0.63	0.352	2.30434e-27	Pro-fibrotic	Rasgef1b
Ckb.2	2.01978e-18	0.428629	0.749	0.53	2.5837e-14	Pro-fibrotic	Ckb
Tlr13.1	1.05888e-58	0.427615	0.662	0.294	1.35452e-54	Pro-fibrotic	Tlr13
Xdh.1	4.13848e-44	0.425545	0.745	0.397	5.29395e-40	Pro-fibrotic	Xdh
Mcfd2	2.71396e-29	0.425158	0.776	0.525	3.47169e-25	Pro-fibrotic	Mcfd2
Npc1	7.96051e-38	0.424188	0.777	0.478	1.01831e-33	Pro-fibrotic	Npc1
Igf2r	1.95934e-59	0.420398	0.49	0.181	2.50638e-55	Pro-fibrotic	Igf2r
1810058I24Rik	1.26964e-41	0.419306	0.91	0.634	1.62412e-37	Pro-fibrotic	1810058I24Rik
Slc48a1	3.70602e-34	0.41909	0.747	0.443	4.74074e-30	Pro-fibrotic	Slc48a1
Hvcn1	1.22587e-67	0.418189	0.438	0.138	1.56814e-63	Pro-fibrotic	Hvcn1
Mif.1	3.09309e-42	0.417852	0.939	0.814	3.95669e-38	Pro-fibrotic	Mif
Cela1	1.89085e-52	0.416842	0.424	0.151	2.41878e-48	Pro-fibrotic	Cela1
Ciao2a.3	4.17033e-38	0.414181	0.878	0.582	5.33468e-34	Pro-fibrotic	Ciao2a
Selenoh.1	4.72311e-37	0.410451	0.548	0.274	6.0418e-33	Pro-fibrotic	Selenoh
Enpp1	1.30651e-61	0.407538	0.485	0.173	1.67129e-57	Pro-fibrotic	Enpp1
Cd109	7.21759e-78	0.407269	0.338	0.073	9.23274e-74	Pro-fibrotic	Cd109
Gdpd1	5.13594e-73	0.404868	0.384	0.101	6.5699e-69	Pro-fibrotic	Gdpd1
Atp13a2.1	2.65053e-33	0.402968	0.792	0.501	3.39056e-29	Pro-fibrotic	Atp13a2
Slc9a3r1	1.77936e-32	0.401071	0.797	0.518	2.27615e-28	Pro-fibrotic	Slc9a3r1
Hgf	2.24025e-67	0.400071	0.355	0.094	2.86573e-63	Pro-fibrotic	Hgf
Mylip	1.93055e-51	0.395846	0.467	0.177	2.46955e-47	Pro-fibrotic	Mylip
Ndufc1	1.10789e-39	0.393802	0.928	0.742	1.41722e-35	Pro-fibrotic	Ndufc1
Mtpn	6.87915e-35	0.393711	0.885	0.648	8.7998e-31	Pro-fibrotic	Mtpn
Igf1.2	1.76448e-19	0.393542	0.625	0.388	2.25712e-15	Pro-fibrotic	Igf1
Cipc	5.04397e-68	0.393028	0.384	0.108	6.45224e-64	Pro-fibrotic	Cipc
Galc	4.30919e-53	0.392257	0.645	0.293	5.51231e-49	Pro-fibrotic	Galc
Prxl2b.1	1.44758e-49	0.391314	0.544	0.236	1.85175e-45	Pro-fibrotic	Prxl2b
Sgsh	4.26709e-77	0.390883	0.381	0.095	5.45846e-73	Pro-fibrotic	Sgsh
Rap2b	3.89701e-28	0.390087	0.788	0.522	4.98506e-24	Pro-fibrotic	Rap2b
Hsd3b7	5.54671e-66	0.390034	0.461	0.153	7.09535e-62	Pro-fibrotic	Hsd3b7
Flvcr1	1.53607e-64	0.387738	0.474	0.162	1.96495e-60	Pro-fibrotic	Flvcr1
Selenow.2	4.68468e-34	0.387501	0.928	0.81	5.99264e-30	Pro-fibrotic	Selenow
Socs6.2	7.56536e-53	0.387372	0.49	0.191	9.67761e-49	Pro-fibrotic	Socs6
Fam89b.1	2.47508e-41	0.38714	0.704	0.385	3.16612e-37	Pro-fibrotic	Fam89b
Lrp12	1.77812e-59	0.386638	0.496	0.182	2.27457e-55	Pro-fibrotic	Lrp12
Gnptab	9.1384e-52	0.386561	0.528	0.22	1.16898e-47	Pro-fibrotic	Gnptab
Havcr2.2	7.03728e-62	0.385444	0.549	0.207	9.00208e-58	Pro-fibrotic	Havcr2
Cpeb2.1	8.18204e-46	0.384336	0.583	0.266	1.04665e-41	Pro-fibrotic	Cpeb2
Atp1a3	5.49493e-59	0.38317	0.399	0.128	7.02911e-55	Pro-fibrotic	Atp1a3
Renbp	3.78466e-33	0.382564	0.765	0.457	4.84134e-29	Pro-fibrotic	Renbp
Plaat3	1.66642e-54	0.37997	0.325	0.094	2.13168e-50	Pro-fibrotic	Plaat3
Plekhm1	1.67107e-65	0.379543	0.451	0.146	2.13764e-61	Pro-fibrotic	Plekhm1
Itgav.1	3.83139e-32	0.379137	0.695	0.406	4.90112e-28	Pro-fibrotic	Itgav
Galnt6	4.84496e-53	0.378731	0.478	0.188	6.19768e-49	Pro-fibrotic	Galnt6
Tulp4	3.0256e-36	0.377073	0.54	0.272	3.87035e-32	Pro-fibrotic	Tulp4
Rragc	4.2145e-36	0.376671	0.804	0.486	5.39119e-32	Pro-fibrotic	Rragc
Glipr1	1.01892e-34	0.376354	0.691	0.379	1.3034e-30	Pro-fibrotic	Glipr1
Lamtor4	3.77212e-34	0.376303	0.896	0.735	4.8253e-30	Pro-fibrotic	Lamtor4
Sdf2l1	6.39518e-27	0.374388	0.876	0.747	8.18071e-23	Pro-fibrotic	Sdf2l1
Tmem273	4.43905e-52	0.374155	0.375	0.125	5.67843e-48	Pro-fibrotic	Tmem273
Gm1673	7.91406e-75	0.373386	0.294	0.058	1.01237e-70	Pro-fibrotic	Gm1673
Rcbtb2.1	8.44465e-38	0.372669	0.641	0.328	1.08024e-33	Pro-fibrotic	Rcbtb2
Dhrs3	5.19893e-29	0.372583	0.887	0.716	6.65047e-25	Pro-fibrotic	Dhrs3
AU020206.1	1.85924e-44	0.372285	0.483	0.204	2.37834e-40	Pro-fibrotic	AU020206
Gba	3.90189e-37	0.371127	0.745	0.427	4.9913e-33	Pro-fibrotic	Gba
Ipo5	7.20161e-42	0.369394	0.623	0.313	9.21229e-38	Pro-fibrotic	Ipo5
Hpse	1.08744e-47	0.368671	0.449	0.178	1.39105e-43	Pro-fibrotic	Hpse
Micos13.1	1.65343e-36	0.368265	0.813	0.497	2.11507e-32	Pro-fibrotic	Micos13
Micos10.1	5.96927e-36	0.367927	0.874	0.562	7.63589e-32	Pro-fibrotic	Micos10
Chchd10	1.80692e-89	0.367044	0.303	0.051	2.31141e-85	Pro-fibrotic	Chchd10
Atp6v0a1	2.81254e-33	0.366542	0.738	0.432	3.5978e-29	Pro-fibrotic	Atp6v0a1
Sgpl1	6.45332e-30	0.36648	0.864	0.608	8.25509e-26	Pro-fibrotic	Sgpl1
Vps13c	5.35363e-47	0.366452	0.499	0.214	6.84836e-43	Pro-fibrotic	Vps13c
Pqlc2	1.19519e-52	0.365897	0.49	0.194	1.52889e-48	Pro-fibrotic	Pqlc2
Igsf8	1.05604e-35	0.363619	0.6	0.312	1.35089e-31	Pro-fibrotic	Igsf8
Bex3	3.30877e-42	0.362701	0.467	0.2	4.23258e-38	Pro-fibrotic	Bex3
Lgals3bp.2	2.85417e-31	0.361453	0.867	0.553	3.65105e-27	Pro-fibrotic	Lgals3bp
Myo1f.1	1.47514e-32	0.361115	0.86	0.535	1.887e-28	Pro-fibrotic	Myo1f
Lamtor1	2.82491e-30	0.360769	0.86	0.71	3.61362e-26	Pro-fibrotic	Lamtor1
Atxn10	3.5814e-37	0.360205	0.715	0.394	4.58133e-33	Pro-fibrotic	Atxn10
Ftl1-ps1.1	1.10424e-51	0.359897	0.544	0.23	1.41254e-47	Pro-fibrotic	Ftl1-ps1
Cuta	2.10104e-31	0.357796	0.889	0.648	2.68765e-27	Pro-fibrotic	Cuta
Fundc2	2.64053e-29	0.357508	0.808	0.555	3.37777e-25	Pro-fibrotic	Fundc2
Dusp3	2.69351e-28	0.357357	0.768	0.5	3.44554e-24	Pro-fibrotic	Dusp3
Mtln	1.60244e-57	0.356892	0.537	0.211	2.04984e-53	Pro-fibrotic	Mtln
Rhov	6.08301e-45	0.356047	0.336	0.113	7.78139e-41	Pro-fibrotic	Rhov
Ndufv3	8.79485e-34	0.354951	0.876	0.663	1.12504e-29	Pro-fibrotic	Ndufv3
Atp6v0d1	3.4736e-31	0.354808	0.901	0.739	4.44343e-27	Pro-fibrotic	Atp6v0d1
Steap3	2.70021e-47	0.354483	0.415	0.156	3.45411e-43	Pro-fibrotic	Steap3
Ptgr1.1	3.74153e-60	0.353563	0.481	0.169	4.78616e-56	Pro-fibrotic	Ptgr1
Cyb5r1	1.52068e-55	0.353406	0.531	0.211	1.94525e-51	Pro-fibrotic	Cyb5r1
Mtss1.1	1.39951e-28	0.352625	0.786	0.48	1.79026e-24	Pro-fibrotic	Mtss1
Ldhb	6.92323e-56	0.352027	0.3	0.078	8.8562e-52	Pro-fibrotic	Ldhb
Sec11c	6.14913e-28	0.351829	0.867	0.709	7.86597e-24	Pro-fibrotic	Sec11c
Cyfip2	3.11891e-67	0.350733	0.332	0.081	3.98971e-63	Pro-fibrotic	Cyfip2
Dhrs9	3.78022e-60	0.350276	0.264	0.057	4.83565e-56	Pro-fibrotic	Dhrs9
Dgkz	7.11767e-31	0.350163	0.768	0.477	9.10492e-27	Pro-fibrotic	Dgkz
Adcy3	4.6505e-67	0.349487	0.284	0.06	5.94892e-63	Pro-fibrotic	Adcy3
Cenpb	7.34846e-30	0.3494	0.754	0.458	9.40015e-26	Pro-fibrotic	Cenpb
Scly	5.23036e-56	0.348866	0.393	0.128	6.69068e-52	Pro-fibrotic	Scly
Kif3a	7.61815e-53	0.348043	0.397	0.135	9.74514e-49	Pro-fibrotic	Kif3a
Wsb2	7.00228e-41	0.347471	0.573	0.279	8.95731e-37	Pro-fibrotic	Wsb2
Actn1	1.0379e-44	0.346912	0.37	0.133	1.32768e-40	Pro-fibrotic	Actn1
Fuom	8.17749e-51	0.344743	0.364	0.121	1.04606e-46	Pro-fibrotic	Fuom
Bcar3	4.85167e-50	0.344362	0.37	0.124	6.20626e-46	Pro-fibrotic	Bcar3
Mgat5.1	2.13727e-50	0.344261	0.632	0.289	2.734e-46	Pro-fibrotic	Mgat5
Tspan4.1	4.27372e-39	0.343662	0.634	0.319	5.46695e-35	Pro-fibrotic	Tspan4
Ppp2r1a	6.33223e-29	0.343227	0.811	0.53	8.10018e-25	Pro-fibrotic	Ppp2r1a
Cenpx.1	6.48012e-34	0.342696	0.777	0.457	8.28937e-30	Pro-fibrotic	Cenpx
Sort1	7.14462e-82	0.341172	0.307	0.058	9.1394e-78	Pro-fibrotic	Sort1
Ncoa4	1.48902e-35	0.340846	0.526	0.259	1.90476e-31	Pro-fibrotic	Ncoa4
Tmem104	1.50586e-48	0.340759	0.506	0.213	1.92629e-44	Pro-fibrotic	Tmem104
Dnase2a	5.77254e-29	0.338544	0.797	0.499	7.38424e-25	Pro-fibrotic	Dnase2a
Ttyh2	7.20485e-70	0.337668	0.316	0.071	9.21645e-66	Pro-fibrotic	Ttyh2
Rftn1	3.48523e-43	0.335624	0.675	0.331	4.4583e-39	Pro-fibrotic	Rftn1
Mmp27	1.82638e-122	0.334948	0.275	0.025	2.3363e-118	Pro-fibrotic	Mmp27
Cerk	3.14109e-34	0.334323	0.729	0.413	4.01808e-30	Pro-fibrotic	Cerk
Plin3.1	1.67925e-36	0.333305	0.7	0.377	2.14809e-32	Pro-fibrotic	Plin3
Glb1.1	1.27989e-43	0.332775	0.589	0.274	1.63724e-39	Pro-fibrotic	Glb1
Ndufs6	3.39544e-29	0.332562	0.885	0.642	4.34345e-25	Pro-fibrotic	Ndufs6
Tmem205.1	4.10768e-44	0.332075	0.625	0.295	5.25454e-40	Pro-fibrotic	Tmem205
Tlk1	7.99675e-48	0.331487	0.542	0.235	1.02294e-43	Pro-fibrotic	Tlk1
S1pr2.2	4.5002e-47	0.331084	0.517	0.217	5.75666e-43	Pro-fibrotic	S1pr2
Mgst3.1	1.05008e-42	0.330515	0.566	0.256	1.34327e-38	Pro-fibrotic	Mgst3
Man1c1.1	7.92982e-36	0.330117	0.691	0.377	1.01438e-31	Pro-fibrotic	Man1c1
Ugp2	3.0026e-21	0.329237	0.716	0.48	3.84093e-17	Pro-fibrotic	Ugp2
Iqsec1	4.52491e-44	0.328505	0.456	0.187	5.78827e-40	Pro-fibrotic	Iqsec1
Slc43a2	1.11909e-22	0.327524	0.794	0.539	1.43154e-18	Pro-fibrotic	Slc43a2
Tmem160	7.98369e-25	0.326327	0.82	0.577	1.02127e-20	Pro-fibrotic	Tmem160
Ckap4.1	5.59884e-22	0.326264	0.655	0.419	7.16204e-18	Pro-fibrotic	Ckap4
Qk	8.63849e-22	0.325716	0.855	0.701	1.10504e-17	Pro-fibrotic	Qk
Asph.1	1.08945e-31	0.325404	0.587	0.319	1.39362e-27	Pro-fibrotic	Asph
Ddost	1.20941e-26	0.32522	0.878	0.65	1.54707e-22	Pro-fibrotic	Ddost
Scpep1	1.36646e-29	0.324707	0.889	0.626	1.74797e-25	Pro-fibrotic	Scpep1
Dmxl2	1.1774e-47	0.32458	0.454	0.177	1.50613e-43	Pro-fibrotic	Dmxl2
Tmem140.1	1.4947e-50	0.324165	0.379	0.125	1.91202e-46	Pro-fibrotic	Tmem140
Rtn3	3.66186e-25	0.323667	0.858	0.648	4.68425e-21	Pro-fibrotic	Rtn3
Dap	2.07927e-26	0.32315	0.776	0.502	2.65981e-22	Pro-fibrotic	Dap
Mpdu1	1.17802e-40	0.32271	0.63	0.315	1.50692e-36	Pro-fibrotic	Mpdu1
Gpr157	1.64509e-65	0.321898	0.311	0.073	2.1044e-61	Pro-fibrotic	Gpr157
Gramd1b	2.60169e-38	0.321764	0.4	0.166	3.32808e-34	Pro-fibrotic	Gramd1b
Gga2	8.56943e-48	0.321369	0.451	0.175	1.0962e-43	Pro-fibrotic	Gga2
Irf8.1	3.74289e-25	0.321064	0.873	0.611	4.78791e-21	Pro-fibrotic	Irf8
Gadd45a	4.39667e-26	0.32061	0.266	0.107	5.62422e-22	Pro-fibrotic	Gadd45a
Ptpmt1.1	7.49537e-38	0.320187	0.616	0.318	9.58807e-34	Pro-fibrotic	Ptpmt1
Rtraf.1	1.1859e-29	0.319793	0.855	0.552	1.517e-25	Pro-fibrotic	Rtraf
Vipas39	3.55513e-42	0.318706	0.497	0.219	4.54772e-38	Pro-fibrotic	Vipas39
Gm17018	7.89076e-49	0.318215	0.427	0.161	1.00939e-44	Pro-fibrotic	Gm17018
Tmem126a	9.85969e-31	0.318136	0.65	0.372	1.26125e-26	Pro-fibrotic	Tmem126a
Otulinl.1	1.18442e-25	0.316848	0.752	0.483	1.51511e-21	Pro-fibrotic	Otulinl
Tecpr1	1.02283e-44	0.316756	0.341	0.116	1.30841e-40	Pro-fibrotic	Tecpr1
Tnfrsf21	2.98053e-39	0.316622	0.535	0.252	3.81269e-35	Pro-fibrotic	Tnfrsf21
Arhgap19	1.2676e-52	0.316525	0.46	0.166	1.62152e-48	Pro-fibrotic	Arhgap19
Rgs2.2	4.38102e-18	0.316143	0.743	0.588	5.6042e-14	Pro-fibrotic	Rgs2
Vdac1	1.58708e-21	0.315209	0.794	0.58	2.0302e-17	Pro-fibrotic	Vdac1
Ctnnb1	4.6563e-20	0.315143	0.745	0.511	5.95634e-16	Pro-fibrotic	Ctnnb1
Plxna1	6.59662e-40	0.315083	0.406	0.165	8.43839e-36	Pro-fibrotic	Plxna1
Grcc10.1	4.2297e-23	0.314275	0.833	0.621	5.41064e-19	Pro-fibrotic	Grcc10
Slc29a3.1	6.584e-33	0.314023	0.668	0.357	8.42225e-29	Pro-fibrotic	Slc29a3
Klc4	6.10544e-44	0.313835	0.375	0.138	7.81008e-40	Pro-fibrotic	Klc4
Nat9	5.74158e-45	0.313752	0.479	0.199	7.34463e-41	Pro-fibrotic	Nat9
Paox.1	1.5868e-39	0.313546	0.506	0.227	2.02984e-35	Pro-fibrotic	Paox
Gaa	6.55403e-44	0.313078	0.535	0.236	8.38392e-40	Pro-fibrotic	Gaa
Mroh1	1.29659e-42	0.313026	0.478	0.205	1.6586e-38	Pro-fibrotic	Mroh1
Cd300a	2.40479e-21	0.312685	0.829	0.585	3.07621e-17	Pro-fibrotic	Cd300a
Mmp8	1.78623e-41	0.312654	0.271	0.081	2.28495e-37	Pro-fibrotic	Mmp8
Syne1	4.15936e-64	0.31175	0.296	0.067	5.32066e-60	Pro-fibrotic	Syne1
Gstm1.1	7.35958e-33	0.311047	0.537	0.264	9.41437e-29	Pro-fibrotic	Gstm1
Selenos.2	1.89581e-25	0.309241	0.803	0.536	2.42512e-21	Pro-fibrotic	Selenos
Hpgds.1	1.14327e-36	0.309089	0.777	0.404	1.46247e-32	Pro-fibrotic	Hpgds
Mthfs	1.44036e-39	0.308948	0.589	0.281	1.84251e-35	Pro-fibrotic	Mthfs
Cyp4v3	4.32256e-43	0.308794	0.438	0.177	5.52942e-39	Pro-fibrotic	Cyp4v3
Itgb7	4.96721e-33	0.308028	0.311	0.12	6.35405e-29	Pro-fibrotic	Itgb7
Ap5s1	2.48387e-47	0.308011	0.37	0.127	3.17736e-43	Pro-fibrotic	Ap5s1
Cd24a.1	1.6841e-29	0.307201	0.442	0.206	2.1543e-25	Pro-fibrotic	Cd24a
Vps28.1	3.05539e-29	0.306517	0.709	0.428	3.90845e-25	Pro-fibrotic	Vps28
Anxa3	4.67799e-22	0.305182	0.853	0.628	5.98409e-18	Pro-fibrotic	Anxa3
Azin1.1	3.47007e-20	0.304869	0.659	0.426	4.43892e-16	Pro-fibrotic	Azin1
Specc1.1	5.42932e-43	0.304674	0.596	0.276	6.94519e-39	Pro-fibrotic	Specc1
Parvg	2.60768e-38	0.304132	0.381	0.152	3.33574e-34	Pro-fibrotic	Parvg
Gsto1	6.72382e-37	0.303563	0.587	0.293	8.60111e-33	Pro-fibrotic	Gsto1
Slc38a7	2.45562e-36	0.303323	0.456	0.206	3.14123e-32	Pro-fibrotic	Slc38a7
mt-Nd4l.1	1.58468e-21	0.302662	0.856	0.735	2.02713e-17	Pro-fibrotic	mt-Nd4l
Kcnn4.2	7.06089e-37	0.302023	0.605	0.295	9.0323e-33	Pro-fibrotic	Kcnn4
Plp2.1	1.24073e-25	0.301533	0.598	0.344	1.58714e-21	Pro-fibrotic	Plp2
Tmem120a.1	1.28853e-29	0.301349	0.592	0.323	1.64829e-25	Pro-fibrotic	Tmem120a
Nagk.1	9.67156e-34	0.301211	0.671	0.359	1.23719e-29	Pro-fibrotic	Nagk
Rpn1	1.50674e-20	0.301205	0.846	0.617	1.92742e-16	Pro-fibrotic	Rpn1
Mfsd12	6.39632e-40	0.300477	0.485	0.215	8.18217e-36	Pro-fibrotic	Mfsd12
Abcc3	5.6285e-34	0.299901	0.587	0.299	7.19998e-30	Pro-fibrotic	Abcc3
Lrpap1.1	1.91664e-20	0.2999	0.811	0.587	2.45177e-16	Pro-fibrotic	Lrpap1
Cblb	2.05312e-39	0.29886	0.3	0.102	2.62635e-35	Pro-fibrotic	Cblb
Ndufa11	5.23152e-23	0.297504	0.878	0.676	6.69216e-19	Pro-fibrotic	Ndufa11
Slc8a1	3.09101e-39	0.297048	0.384	0.152	3.95403e-35	Pro-fibrotic	Slc8a1
Hist1h1c.1	1.1782e-18	0.296639	0.395	0.217	1.50715e-14	Pro-fibrotic	Hist1h1c
Grina	2.66915e-24	0.296049	0.808	0.539	3.41437e-20	Pro-fibrotic	Grina
Ddt	2.31263e-37	0.296003	0.609	0.304	2.95832e-33	Pro-fibrotic	Ddt
Dennd4c	2.7605e-36	0.295907	0.469	0.212	3.53124e-32	Pro-fibrotic	Dennd4c
Tmem126b	3.40055e-43	0.294335	0.417	0.161	4.34999e-39	Pro-fibrotic	Tmem126b
Galnt7.1	4.04057e-40	0.294329	0.537	0.244	5.16869e-36	Pro-fibrotic	Galnt7
Snx16	2.2247e-41	0.293384	0.366	0.136	2.84584e-37	Pro-fibrotic	Snx16
Cuedc2	4.75656e-22	0.293049	0.804	0.561	6.08459e-18	Pro-fibrotic	Cuedc2
Vps35	2.02666e-20	0.292764	0.847	0.637	2.5925e-16	Pro-fibrotic	Vps35
Dcxr.1	4.47169e-29	0.292649	0.609	0.328	5.72019e-25	Pro-fibrotic	Dcxr
Mindy1	1.21466e-33	0.292635	0.452	0.211	1.55379e-29	Pro-fibrotic	Mindy1
Slamf7.1	6.9855e-27	0.292311	0.521	0.277	8.93585e-23	Pro-fibrotic	Slamf7
Ostm1	4.72239e-39	0.291872	0.503	0.227	6.04089e-35	Pro-fibrotic	Ostm1
Mesd	2.82875e-37	0.289239	0.46	0.209	3.61853e-33	Pro-fibrotic	Mesd
Vwa5a.1	2.48047e-21	0.289226	0.767	0.498	3.17302e-17	Pro-fibrotic	Vwa5a
Stx8	2.22727e-31	0.2892	0.688	0.385	2.84913e-27	Pro-fibrotic	Stx8
Washc5	7.18455e-37	0.28881	0.504	0.239	9.19048e-33	Pro-fibrotic	Washc5
Daglb.1	2.89727e-25	0.288654	0.749	0.464	3.70619e-21	Pro-fibrotic	Daglb
Pacc1	6.76534e-42	0.288596	0.302	0.099	8.65422e-38	Pro-fibrotic	Pacc1
Clcn7	4.19727e-35	0.288196	0.422	0.187	5.36914e-31	Pro-fibrotic	Clcn7
Mvb12b	3.97956e-43	0.287837	0.35	0.123	5.09066e-39	Pro-fibrotic	Mvb12b
Slc39a11	9.55078e-46	0.287212	0.343	0.114	1.22174e-41	Pro-fibrotic	Slc39a11
Nedd4l	2.79017e-40	0.286273	0.307	0.104	3.56919e-36	Pro-fibrotic	Nedd4l
Pmp22.2	8.94542e-13	0.286199	0.576	0.386	1.1443e-08	Pro-fibrotic	Pmp22
Atg13	4.73678e-45	0.286113	0.339	0.114	6.05929e-41	Pro-fibrotic	Atg13
Papss2	2.19999e-41	0.286058	0.316	0.107	2.81423e-37	Pro-fibrotic	Papss2
Ifi207.2	2.328e-18	0.285168	0.767	0.538	2.97797e-14	Pro-fibrotic	Ifi207
Lasp1	8.25832e-20	0.284822	0.75	0.513	1.0564e-15	Pro-fibrotic	Lasp1
Ndufb9	2.82902e-25	0.284575	0.914	0.806	3.61888e-21	Pro-fibrotic	Ndufb9
Slc25a39	5.38283e-30	0.284485	0.628	0.349	6.88571e-26	Pro-fibrotic	Slc25a39
Ndufa5.1	3.21452e-23	0.284432	0.804	0.551	4.11201e-19	Pro-fibrotic	Ndufa5
Aig1	2.26615e-31	0.28422	0.338	0.14	2.89886e-27	Pro-fibrotic	Aig1
Ap1s1	2.35975e-27	0.282488	0.732	0.442	3.01859e-23	Pro-fibrotic	Ap1s1
Tes	1.2917e-23	0.282346	0.429	0.224	1.65235e-19	Pro-fibrotic	Tes
Cd200r1	3.28219e-35	0.282287	0.501	0.234	4.19858e-31	Pro-fibrotic	Cd200r1
Mertk.1	8.25247e-37	0.282231	0.539	0.249	1.05566e-32	Pro-fibrotic	Mertk
Tomm6.1	1.43126e-25	0.28204	0.944	0.841	1.83087e-21	Pro-fibrotic	Tomm6
Ift22	1.33141e-37	0.281776	0.452	0.197	1.70313e-33	Pro-fibrotic	Ift22
Pgd.1	2.15884e-19	0.280705	0.831	0.61	2.76159e-15	Pro-fibrotic	Pgd
Tmem87b	1.33279e-32	0.279654	0.526	0.263	1.70491e-28	Pro-fibrotic	Tmem87b
Eif1a.1	8.36452e-19	0.278392	0.718	0.495	1.06999e-14	Pro-fibrotic	Eif1a
Vps26c	5.95146e-38	0.278227	0.427	0.182	7.61311e-34	Pro-fibrotic	Vps26c
Pparg	8.41937e-41	0.277756	0.318	0.108	1.07701e-36	Pro-fibrotic	Pparg
Myo5a	2.72062e-19	0.27768	0.797	0.562	3.48022e-15	Pro-fibrotic	Myo5a
Ywhag	3.39001e-17	0.277298	0.745	0.52	4.3365e-13	Pro-fibrotic	Ywhag
Hscb	3.30182e-36	0.276999	0.354	0.139	4.22368e-32	Pro-fibrotic	Hscb
Psmb5.1	6.3627e-18	0.276541	0.849	0.703	8.13916e-14	Pro-fibrotic	Psmb5
Csrp1	7.2665e-26	0.276531	0.537	0.294	9.29531e-22	Pro-fibrotic	Csrp1
Mdfic	1.95048e-20	0.276236	0.828	0.579	2.49506e-16	Pro-fibrotic	Mdfic
Serinc1	2.98589e-20	0.27535	0.831	0.61	3.81955e-16	Pro-fibrotic	Serinc1
Fgd4.1	3.41379e-33	0.275292	0.564	0.277	4.36692e-29	Pro-fibrotic	Fgd4
Tex264	8.73811e-38	0.274495	0.614	0.3	1.11778e-33	Pro-fibrotic	Tex264
Rxra	3.32482e-34	0.274492	0.346	0.139	4.25311e-30	Pro-fibrotic	Rxra
Anapc15	1.05437e-33	0.2738	0.467	0.22	1.34875e-29	Pro-fibrotic	Anapc15
Arl2	3.94599e-35	0.273277	0.431	0.19	5.04771e-31	Pro-fibrotic	Arl2
Lair1.1	2.32485e-24	0.27203	0.813	0.509	2.97394e-20	Pro-fibrotic	Lair1
Mphosph8	6.01043e-34	0.272027	0.443	0.201	7.68854e-30	Pro-fibrotic	Mphosph8
Vcl	1.43297e-23	0.269565	0.275	0.119	1.83306e-19	Pro-fibrotic	Vcl
Frrs1	1.74284e-27	0.268913	0.589	0.325	2.22944e-23	Pro-fibrotic	Frrs1
Ndfip1	1.88542e-21	0.268687	0.858	0.643	2.41183e-17	Pro-fibrotic	Ndfip1
Pycard	7.87036e-16	0.268175	0.849	0.711	1.00678e-11	Pro-fibrotic	Pycard
Aurkaip1	3.62444e-17	0.268044	0.776	0.564	4.63639e-13	Pro-fibrotic	Aurkaip1
Vps35l	6.24184e-35	0.267926	0.555	0.277	7.98456e-31	Pro-fibrotic	Vps35l
Lgals9.1	2.14968e-19	0.267607	0.842	0.587	2.74987e-15	Pro-fibrotic	Lgals9
Ptk2b	6.513e-32	0.267274	0.549	0.278	8.33143e-28	Pro-fibrotic	Ptk2b
Ndufa12	2.10689e-19	0.267065	0.838	0.624	2.69514e-15	Pro-fibrotic	Ndufa12
Hadh.1	1.1625e-36	0.266793	0.458	0.2	1.48707e-32	Pro-fibrotic	Hadh
Bola3	3.33916e-29	0.26611	0.539	0.285	4.27146e-25	Pro-fibrotic	Bola3
Cebpzos.1	4.79252e-31	0.265799	0.632	0.331	6.13059e-27	Pro-fibrotic	Cebpzos
Actn4	2.03217e-17	0.265466	0.698	0.484	2.59956e-13	Pro-fibrotic	Actn4
Chpt1	5.71153e-32	0.26539	0.379	0.164	7.30619e-28	Pro-fibrotic	Chpt1
Mthfsl	8.30122e-32	0.265241	0.504	0.245	1.06189e-27	Pro-fibrotic	Mthfsl
Sephs2	6.43892e-29	0.264963	0.479	0.241	8.23667e-25	Pro-fibrotic	Sephs2
Pdap1	1.18633e-17	0.26459	0.738	0.507	1.51756e-13	Pro-fibrotic	Pdap1
Lmbrd2	7.08502e-33	0.264535	0.391	0.169	9.06316e-29	Pro-fibrotic	Lmbrd2
Ms4a14	3.49172e-34	0.26422	0.35	0.14	4.46661e-30	Pro-fibrotic	Ms4a14
Bola2.2	4.58028e-17	0.263987	0.826	0.654	5.8591e-13	Pro-fibrotic	Bola2
Scarb2	2.07383e-18	0.263914	0.777	0.531	2.65285e-14	Pro-fibrotic	Scarb2
Selenot.1	2.44738e-25	0.263523	0.682	0.405	3.13068e-21	Pro-fibrotic	Selenot
Kif13b	5.09684e-32	0.26262	0.382	0.167	6.51987e-28	Pro-fibrotic	Kif13b
Washc3	1.35247e-30	0.2624	0.467	0.232	1.73008e-26	Pro-fibrotic	Washc3
Ndufb6	1.1822e-17	0.262345	0.829	0.607	1.51227e-13	Pro-fibrotic	Ndufb6
Clic4	5.21925e-15	0.262179	0.736	0.524	6.67646e-11	Pro-fibrotic	Clic4
Fmn1	1.25082e-34	0.261863	0.368	0.15	1.60004e-30	Pro-fibrotic	Fmn1
Tgm2.3	5.16831e-26	0.261358	0.677	0.399	6.61131e-22	Pro-fibrotic	Tgm2
Cxcr4.1	1.13241e-21	0.260647	0.799	0.509	1.44857e-17	Pro-fibrotic	Cxcr4
Gna12	1.42851e-24	0.260096	0.702	0.42	1.82736e-20	Pro-fibrotic	Gna12
Eloc.1	6.13895e-20	0.260088	0.831	0.562	7.85294e-16	Pro-fibrotic	Eloc
Chmp1b	2.65699e-29	0.260019	0.413	0.196	3.39883e-25	Pro-fibrotic	Chmp1b
Mfsd11.1	4.10196e-27	0.259679	0.738	0.42	5.24722e-23	Pro-fibrotic	Mfsd11
Ilvbl	6.65864e-28	0.259423	0.395	0.189	8.51773e-24	Pro-fibrotic	Ilvbl
Apeh	2.63218e-38	0.259276	0.364	0.14	3.36708e-34	Pro-fibrotic	Apeh
Stom	6.99941e-28	0.258617	0.63	0.341	8.95364e-24	Pro-fibrotic	Stom
Nptn.1	5.60027e-18	0.258024	0.86	0.735	7.16386e-14	Pro-fibrotic	Nptn
Acaa2	4.11095e-30	0.257025	0.549	0.283	5.25872e-26	Pro-fibrotic	Acaa2
Xylt1	5.19053e-34	0.256706	0.357	0.143	6.63973e-30	Pro-fibrotic	Xylt1
Tpra1	7.92669e-34	0.256045	0.332	0.13	1.01398e-29	Pro-fibrotic	Tpra1
BC031181	2.77045e-18	0.255516	0.865	0.634	3.54396e-14	Pro-fibrotic	BC031181
Bscl2	6.85227e-23	0.255506	0.67	0.405	8.76542e-19	Pro-fibrotic	Bscl2
Slc38a6	1.41939e-32	0.254734	0.388	0.167	1.81568e-28	Pro-fibrotic	Slc38a6
Aga	1.41413e-28	0.25464	0.445	0.218	1.80896e-24	Pro-fibrotic	Aga
Pygl	1.09353e-31	0.254079	0.386	0.168	1.39884e-27	Pro-fibrotic	Pygl
Pip4p2	3.71082e-31	0.253837	0.341	0.143	4.74688e-27	Pro-fibrotic	Pip4p2
Fkbp2	2.39319e-17	0.253176	0.826	0.678	3.06137e-13	Pro-fibrotic	Fkbp2
Ndufab1	1.57737e-16	0.253122	0.803	0.593	2.01777e-12	Pro-fibrotic	Ndufab1
Rasgrp2	4.26384e-32	0.2529	0.284	0.105	5.4543e-28	Pro-fibrotic	Rasgrp2
Gas2l3	9.88486e-24	0.252412	0.496	0.269	1.26447e-19	Pro-fibrotic	Gas2l3
Vps33a	8.82014e-28	0.251876	0.411	0.199	1.12827e-23	Pro-fibrotic	Vps33a
Commd10	2.53654e-30	0.250604	0.589	0.304	3.24474e-26	Pro-fibrotic	Commd10
Rab32.1	1.27811e-14	0.250562	0.6	0.406	1.63496e-10	Pro-fibrotic	Rab32
Nras	2.27525e-17	0.250433	0.774	0.54	2.9105e-13	Pro-fibrotic	Nras
Emilin1	2.0542e-31	0.250385	0.355	0.149	2.62773e-27	Pro-fibrotic	Emilin1
Hivep2.1	5.2791e-10	-0.250916	0.167	0.28	6.75303e-06	Pro-fibrotic	Hivep2
Srsf2.1	1.18414e-09	-0.259875	0.682	0.796	1.51475e-05	Pro-fibrotic	Srsf2
Lbr	6.55315e-14	-0.264614	0.113	0.252	8.38279e-10	Pro-fibrotic	Lbr
C1qb.2	1.20352e-05	-0.266286	0.941	0.824	0.153955	Pro-fibrotic	C1qb
Nfkb2.1	3.29445e-11	-0.273871	0.192	0.314	4.21427e-07	Pro-fibrotic	Nfkb2
Rasgrp4	3.95543e-15	-0.295044	0.12	0.266	5.05979e-11	Pro-fibrotic	Rasgrp4
Mrpl33	3.11478e-13	-0.303585	0.713	0.826	3.98443e-09	Pro-fibrotic	Mrpl33
Impdh2	1.79749e-11	-0.317894	0.309	0.414	2.29935e-07	Pro-fibrotic	Impdh2
Pilra.1	9.92457e-11	-0.336895	0.251	0.365	1.26955e-06	Pro-fibrotic	Pilra
Irf1.1	2.78067e-10	-0.34021	0.16	0.27	3.55704e-06	Pro-fibrotic	Irf1
Acat1	5.41038e-12	-0.342491	0.294	0.407	6.92096e-08	Pro-fibrotic	Acat1
Birc3.1	1.24256e-15	-0.343324	0.169	0.32	1.58949e-11	Pro-fibrotic	Birc3
Mbnl1	1.49728e-12	-0.344588	0.686	0.795	1.91532e-08	Pro-fibrotic	Mbnl1
Ldlr.1	5.71542e-14	-0.350849	0.147	0.29	7.31117e-10	Pro-fibrotic	Ldlr
Naaa	1.05222e-12	-0.354838	0.208	0.337	1.346e-08	Pro-fibrotic	Naaa
Anp32b.1	1.21893e-14	-0.355486	0.689	0.828	1.55926e-10	Pro-fibrotic	Anp32b
Lyn.1	4.46686e-17	-0.356165	0.627	0.759	5.71401e-13	Pro-fibrotic	Lyn
Rbms1.1	1.91364e-18	-0.376667	0.67	0.79	2.44793e-14	Pro-fibrotic	Rbms1
Eif5.1	3.68979e-17	-0.377028	0.741	0.855	4.71998e-13	Pro-fibrotic	Eif5
Nfkbid.1	2.37615e-10	-0.381162	0.226	0.337	3.03957e-06	Pro-fibrotic	Nfkbid
Ssh2	3.974e-15	-0.404862	0.282	0.417	5.08354e-11	Pro-fibrotic	Ssh2
Gpr132.1	4.22965e-25	-0.40546	0.068	0.265	5.41057e-21	Pro-fibrotic	Gpr132
Sf3b1.1	5.65636e-21	-0.407177	0.698	0.824	7.23562e-17	Pro-fibrotic	Sf3b1
Picalm.1	7.23854e-17	-0.407538	0.759	0.876	9.25954e-13	Pro-fibrotic	Picalm
Rpl9-ps6.1	1.2303e-10	-0.408289	0.19	0.296	1.57379e-06	Pro-fibrotic	Rpl9-ps6
Trps1.1	3.97665e-16	-0.408718	0.406	0.522	5.08693e-12	Pro-fibrotic	Trps1
Mrfap1	3.64212e-23	-0.411438	0.756	0.872	4.659e-19	Pro-fibrotic	Mrfap1
Bcl10.1	5.60466e-19	-0.428035	0.436	0.553	7.16948e-15	Pro-fibrotic	Bcl10
Slc29a1.2	1.27151e-11	-0.430439	0.268	0.373	1.62651e-07	Pro-fibrotic	Slc29a1
Dusp1	1.17557e-11	-0.437846	0.824	0.94	1.50379e-07	Pro-fibrotic	Dusp1
Rbm39	5.88573e-30	-0.438086	0.82	0.928	7.52903e-26	Pro-fibrotic	Rbm39
Dnaja1	1.00269e-16	-0.441558	0.743	0.869	1.28264e-12	Pro-fibrotic	Dnaja1
Samsn1.1	3.13093e-15	-0.441817	0.165	0.307	4.00508e-11	Pro-fibrotic	Samsn1
Erh.1	3.84073e-17	-0.445314	0.373	0.498	4.91306e-13	Pro-fibrotic	Erh
Gas7	1.83156e-16	-0.450802	0.381	0.502	2.34293e-12	Pro-fibrotic	Gas7
Son	5.59135e-26	-0.451043	0.74	0.877	7.15246e-22	Pro-fibrotic	Son
Nr4a2.2	9.06922e-10	-0.460279	0.21	0.317	1.16014e-05	Pro-fibrotic	Nr4a2
Adora2b.2	8.17785e-19	-0.461473	0.12	0.285	1.04611e-14	Pro-fibrotic	Adora2b
Rap1a	2.87218e-36	-0.479908	0.74	0.884	3.67409e-32	Pro-fibrotic	Rap1a
Snrpb	3.44364e-36	-0.486023	0.654	0.842	4.4051e-32	Pro-fibrotic	Snrpb
Gm34084.1	2.32198e-14	-0.486725	0.214	0.355	2.97028e-10	Pro-fibrotic	Gm34084
Tppp3	4.51429e-11	-0.490159	0.178	0.296	5.77468e-07	Pro-fibrotic	Tppp3
Nop10	9.09418e-30	-0.493533	0.569	0.747	1.16333e-25	Pro-fibrotic	Nop10
Cnbp	1.06035e-33	-0.497822	0.662	0.841	1.35641e-29	Pro-fibrotic	Cnbp
Aif1	1.05461e-27	-0.501365	0.77	0.903	1.34906e-23	Pro-fibrotic	Aif1
Tcf4	2.85512e-21	-0.502897	0.521	0.631	3.65227e-17	Pro-fibrotic	Tcf4
Ifi203.1	3.84199e-15	-0.505825	0.386	0.49	4.91468e-11	Pro-fibrotic	Ifi203
Pld4.1	4.25294e-20	-0.506041	0.63	0.746	5.44036e-16	Pro-fibrotic	Pld4
Cd44.1	7.44268e-16	-0.514413	0.75	0.89	9.52067e-12	Pro-fibrotic	Cd44
Jarid2.2	1.05636e-23	-0.525479	0.287	0.467	1.35129e-19	Pro-fibrotic	Jarid2
C1qc.2	9.89517e-07	-0.527655	0.925	0.809	0.0126579	Pro-fibrotic	C1qc
Rassf4.1	1.05072e-19	-0.535554	0.506	0.617	1.34408e-15	Pro-fibrotic	Rassf4
Irf2bp2.1	2.14818e-27	-0.537966	0.562	0.735	2.74795e-23	Pro-fibrotic	Irf2bp2
Plbd1.1	5.81048e-24	-0.538688	0.176	0.375	7.43276e-20	Pro-fibrotic	Plbd1
Slamf9.2	1.16064e-12	-0.553386	0.233	0.35	1.4847e-08	Pro-fibrotic	Slamf9
Cdkn1a.1	2.73259e-20	-0.554857	0.501	0.703	3.49553e-16	Pro-fibrotic	Cdkn1a
Ets2.1	3.93022e-20	-0.557311	0.275	0.436	5.02754e-16	Pro-fibrotic	Ets2
Ms4a4c.3	4.29457e-14	-0.55753	0.251	0.394	5.49361e-10	Pro-fibrotic	Ms4a4c
Sub1	5.21006e-43	-0.563749	0.776	0.916	6.66471e-39	Pro-fibrotic	Sub1
Cltc	4.58464e-35	-0.566325	0.813	0.919	5.86467e-31	Pro-fibrotic	Cltc
Nfkbie.2	2.00875e-20	-0.570819	0.183	0.352	2.5696e-16	Pro-fibrotic	Nfkbie
Pde4b.2	9.24392e-22	-0.573802	0.162	0.34	1.18248e-17	Pro-fibrotic	Pde4b
Emb.1	1.06206e-20	-0.581957	0.384	0.528	1.35859e-16	Pro-fibrotic	Emb
Ifrd1.2	9.07345e-13	-0.585466	0.596	0.776	1.16068e-08	Pro-fibrotic	Ifrd1
Tmcc1.2	9.81514e-19	-0.58736	0.257	0.413	1.25555e-14	Pro-fibrotic	Tmcc1
Nr4a1.2	1.09636e-16	-0.594045	0.312	0.457	1.40246e-12	Pro-fibrotic	Nr4a1
Nupr1.1	1.58467e-23	-0.596577	0.266	0.444	2.0271e-19	Pro-fibrotic	Nupr1
Ier5	2.88289e-28	-0.597274	0.56	0.753	3.68779e-24	Pro-fibrotic	Ier5
Gda.1	9.47584e-17	-0.608983	0.368	0.488	1.21215e-12	Pro-fibrotic	Gda
Zfp36l2.1	3.0464e-28	-0.613222	0.555	0.761	3.89696e-24	Pro-fibrotic	Zfp36l2
Cytip.3	1.34473e-19	-0.629077	0.153	0.322	1.72017e-15	Pro-fibrotic	Cytip
Nfkb1.1	4.11824e-25	-0.633118	0.427	0.568	5.26805e-21	Pro-fibrotic	Nfkb1
Stk17b	4.92996e-32	-0.634385	0.345	0.535	6.30641e-28	Pro-fibrotic	Stk17b
Hmgb1	2.51058e-44	-0.637183	0.689	0.882	3.21154e-40	Pro-fibrotic	Hmgb1
Ltb4r1.1	1.23764e-19	-0.647554	0.099	0.264	1.58318e-15	Pro-fibrotic	Ltb4r1
Ms4a6b	2.15942e-43	-0.647915	0.761	0.913	2.76233e-39	Pro-fibrotic	Ms4a6b
Ednrb.3	3.18277e-18	-0.652295	0.124	0.283	4.07139e-14	Pro-fibrotic	Ednrb
Clec10a.1	2.5846e-12	-0.655226	0.147	0.265	3.30622e-08	Pro-fibrotic	Clec10a
Klf2.1	1.11128e-08	-0.663	0.501	0.604	0.000142155	Pro-fibrotic	Klf2
Hmgb2	1.50052e-22	-0.672813	0.373	0.529	1.91947e-18	Pro-fibrotic	Hmgb2
Pnrc1.1	7.10401e-37	-0.675242	0.485	0.688	9.08745e-33	Pro-fibrotic	Pnrc1
Zfp36l1	1.42281e-35	-0.685546	0.549	0.791	1.82006e-31	Pro-fibrotic	Zfp36l1
Ier2.1	8.28231e-25	-0.686266	0.363	0.538	1.05947e-20	Pro-fibrotic	Ier2
Lst1	8.97742e-53	-0.691794	0.716	0.947	1.14839e-48	Pro-fibrotic	Lst1
Wdr89.2	1.3545e-22	-0.696174	0.083	0.259	1.73268e-18	Pro-fibrotic	Wdr89
Kctd12	9.29981e-44	-0.710411	0.451	0.71	1.18963e-39	Pro-fibrotic	Kctd12
Ap2a2	3.03405e-41	-0.715993	0.533	0.696	3.88115e-37	Pro-fibrotic	Ap2a2
Clec4a3	2.34764e-46	-0.721536	0.431	0.729	3.0031e-42	Pro-fibrotic	Clec4a3
Pim1.1	7.09915e-19	-0.722157	0.661	0.834	9.08123e-15	Pro-fibrotic	Pim1
Cd86.1	8.98558e-48	-0.726419	0.233	0.521	1.14944e-43	Pro-fibrotic	Cd86
Mef2c.1	3.07987e-28	-0.741327	0.548	0.663	3.93976e-24	Pro-fibrotic	Mef2c
Dok2.1	1.1098e-43	-0.748723	0.424	0.635	1.41966e-39	Pro-fibrotic	Dok2
Rgs10	3.02179e-38	-0.752328	0.79	0.9	3.86548e-34	Pro-fibrotic	Rgs10
Mxd1.1	1.74225e-15	-0.752715	0.278	0.4	2.22868e-11	Pro-fibrotic	Mxd1
Kdm6b.1	3.93872e-30	-0.756098	0.244	0.452	5.03841e-26	Pro-fibrotic	Kdm6b
Socs3.2	2.37924e-15	-0.757133	0.303	0.425	3.04353e-11	Pro-fibrotic	Socs3
Snx6.1	6.51431e-43	-0.757589	0.539	0.72	8.33311e-39	Pro-fibrotic	Snx6
Ifngr1	1.17435e-47	-0.760188	0.469	0.714	1.50222e-43	Pro-fibrotic	Ifngr1
Jund	2.16008e-45	-0.762927	0.829	0.95	2.76317e-41	Pro-fibrotic	Jund
Jdp2.2	5.44685e-14	-0.768045	0.255	0.375	6.96761e-10	Pro-fibrotic	Jdp2
Maf.1	2.69947e-36	-0.768165	0.725	0.858	3.45317e-32	Pro-fibrotic	Maf
Ly86.2	9.80821e-24	-0.78069	0.487	0.651	1.25467e-19	Pro-fibrotic	Ly86
Btg1	2.79385e-27	-0.784764	0.867	0.972	3.5739e-23	Pro-fibrotic	Btg1
Nlrp3.1	1.7197e-21	-0.813758	0.156	0.333	2.19984e-17	Pro-fibrotic	Nlrp3
Ccr1.2	2.00585e-36	-0.821268	0.291	0.525	2.56589e-32	Pro-fibrotic	Ccr1
Cd83.1	1.156e-29	-0.831267	0.415	0.619	1.47875e-25	Pro-fibrotic	Cd83
Rbpj.1	3.35899e-65	-0.831354	0.438	0.728	4.29683e-61	Pro-fibrotic	Rbpj
Igfbp4.3	2.09849e-27	-0.833113	0.223	0.414	2.68438e-23	Pro-fibrotic	Igfbp4
Zfp36.1	2.79371e-42	-0.846844	0.673	0.904	3.57372e-38	Pro-fibrotic	Zfp36
Nfkbiz.1	1.91839e-25	-0.850456	0.411	0.554	2.454e-21	Pro-fibrotic	Nfkbiz
Ccl7.2	4.75165e-18	-0.86736	0.557	0.818	6.07831e-14	Pro-fibrotic	Ccl7
Snx2	1.53551e-54	-0.869571	0.657	0.845	1.96422e-50	Pro-fibrotic	Snx2
Txnip.2	3.29323e-36	-0.890421	0.368	0.589	4.2127e-32	Pro-fibrotic	Txnip
Tnfsf9.1	4.56555e-23	-0.901302	0.083	0.267	5.84025e-19	Pro-fibrotic	Tnfsf9
Clec4a1	1.38634e-65	-0.903568	0.343	0.685	1.7734e-61	Pro-fibrotic	Clec4a1
Tsc22d3.2	2.24792e-15	-0.912479	0.496	0.603	2.87554e-11	Pro-fibrotic	Tsc22d3
Btg2	7.05548e-42	-0.915148	0.361	0.657	9.02537e-38	Pro-fibrotic	Btg2
Cfp.1	1.68035e-58	-0.925711	0.492	0.782	2.1495e-54	Pro-fibrotic	Cfp
Ly6e.2	6.06743e-45	-0.93007	0.636	0.857	7.76146e-41	Pro-fibrotic	Ly6e
Vcan.1	5.04285e-32	-0.945516	0.047	0.27	6.45082e-28	Pro-fibrotic	Vcan
Sdc4.1	2.69584e-29	-0.984092	0.418	0.566	3.44851e-25	Pro-fibrotic	Sdc4
Csf1r	1.26145e-72	-1.00939	0.837	0.954	1.61365e-68	Pro-fibrotic	Csf1r
Rpl23a-ps3.2	5.46025e-38	-1.03468	0.007	0.251	6.98475e-34	Pro-fibrotic	Rpl23a-ps3
Hpgd.2	5.54689e-42	-1.06774	0.048	0.323	7.09559e-38	Pro-fibrotic	Hpgd
Gm9843.2	8.93505e-39	-1.07717	0.005	0.252	1.14297e-34	Pro-fibrotic	Gm9843
Pid1.1	2.47204e-103	-1.11289	0.61	0.895	3.16224e-99	Pro-fibrotic	Pid1
Gmfg	2.86487e-86	-1.12108	0.366	0.772	3.66474e-82	Pro-fibrotic	Gmfg
C5ar1.1	3.56831e-96	-1.1279	0.664	0.917	4.56459e-92	Pro-fibrotic	C5ar1
Phlda1.1	4.29996e-27	-1.15454	0.318	0.496	5.50051e-23	Pro-fibrotic	Phlda1
Shfm1.2	2.3268e-40	-1.18449	0.007	0.266	2.97645e-36	Pro-fibrotic	Shfm1
Cd163.1	1.43288e-34	-1.18665	0.041	0.276	1.83294e-30	Pro-fibrotic	Cd163
Fcgr2b.1	1.21918e-97	-1.18868	0.422	0.823	1.55957e-93	Pro-fibrotic	Fcgr2b
Clec4n.2	2.16311e-57	-1.19106	0.156	0.501	2.76705e-53	Pro-fibrotic	Clec4n
Cfh.2	3.34556e-43	-1.19461	0.117	0.395	4.27964e-39	Pro-fibrotic	Cfh
Slfn2.1	9.33585e-76	-1.24495	0.598	0.881	1.19424e-71	Pro-fibrotic	Slfn2
Rps27rt.2	1.40124e-30	-1.2473	0.192	0.402	1.79246e-26	Pro-fibrotic	Rps27rt
Hspa1a.2	3.48584e-26	-1.25336	0.575	0.734	4.45909e-22	Pro-fibrotic	Hspa1a
Fcgrt.2	6.53801e-40	-1.25835	0.251	0.49	8.36343e-36	Pro-fibrotic	Fcgrt
Hspa1b.3	6.29525e-25	-1.26423	0.42	0.661	8.05288e-21	Pro-fibrotic	Hspa1b
Ccl2.1	2.4369e-13	-1.27338	0.702	0.895	3.11728e-09	Pro-fibrotic	Ccl2
Ehd1.2	2.26827e-55	-1.28817	0.275	0.558	2.90158e-51	Pro-fibrotic	Ehd1
Thbs1.1	8.78934e-15	-1.35377	0.51	0.725	1.12433e-10	Pro-fibrotic	Thbs1
Ccr2.2	9.17066e-75	-1.39392	0.183	0.602	1.17311e-70	Pro-fibrotic	Ccr2
Clec4a2.1	5.6433e-131	-1.41474	0.217	0.768	7.21891e-127	Pro-fibrotic	Clec4a2
Ccl12.3	3.07339e-21	-1.41747	0.312	0.472	3.93148e-17	Pro-fibrotic	Ccl12
Fn1.2	2.84092e-20	-1.44613	0.539	0.762	3.6341e-16	Pro-fibrotic	Fn1
Tgfbi	2.29445e-120	-1.52293	0.767	0.981	2.93505e-116	Pro-fibrotic	Tgfbi
Tmem176a.2	1.29401e-70	-1.56199	0.079	0.471	1.6553e-66	Pro-fibrotic	Tmem176a
Mrc1.1	3.04359e-102	-1.65018	0.451	0.812	3.89336e-98	Pro-fibrotic	Mrc1
Ier3.1	6.19591e-47	-1.65323	0.598	0.891	7.9258e-43	Pro-fibrotic	Ier3
Trf.2	4.42308e-53	-1.6857	0.287	0.591	5.65801e-49	Pro-fibrotic	Trf
Serinc3.1	2.28242e-94	-1.77358	0.585	0.883	2.91967e-90	Pro-fibrotic	Serinc3
F13a1	5.07548e-105	-1.77838	0.537	0.859	6.49255e-101	Pro-fibrotic	F13a1
Mgl2.2	3.65863e-46	-1.81782	0.009	0.294	4.68012e-42	Pro-fibrotic	Mgl2
Marcksl1.1	2.88945e-124	-1.85626	0.072	0.637	3.69618e-120	Pro-fibrotic	Marcksl1
Ccl24.2	5.58858e-52	-1.88067	0.047	0.366	7.14892e-48	Pro-fibrotic	Ccl24
Clec4e.3	3.78245e-33	-1.91635	0.165	0.39	4.83851e-29	Pro-fibrotic	Clec4e
Ccl9	3.14403e-111	-1.96706	0.697	0.954	4.02184e-107	Pro-fibrotic	Ccl9
Cd14.2	1.13949e-80	-1.97363	0.661	0.91	1.45763e-76	Pro-fibrotic	Cd14
Nfkbia	3.02478e-74	-2.02273	0.783	0.964	3.8693e-70	Pro-fibrotic	Nfkbia
Cxcl1.1	7.31236e-13	-2.09415	0.138	0.263	9.35397e-09	Pro-fibrotic	Cxcl1
Tmem176b.2	1.51278e-83	-2.11228	0.092	0.531	1.93515e-79	Pro-fibrotic	Tmem176b
Ccl6.2	5.48968e-95	-2.20888	0.686	0.926	7.0224e-91	Pro-fibrotic	Ccl6
Retnla.2	4.56878e-39	-2.22758	0.009	0.259	5.84438e-35	Pro-fibrotic	Retnla
Cd81.2	1.04593e-67	-2.25907	0.122	0.493	1.33795e-63	Pro-fibrotic	Cd81
Cxcl2.1	6.25913e-42	-2.64974	0.758	0.948	8.00668e-38	Pro-fibrotic	Cxcl2
H2-Aa.2	1.43832e-48	-2.74782	0.212	0.533	1.8399e-44	Pro-fibrotic	H2-Aa
H2-Eb1.2	1.02364e-50	-2.80048	0.167	0.502	1.30944e-46	Pro-fibrotic	H2-Eb1
Cxcl3.1	1.49898e-25	-2.86088	0.074	0.265	1.9175e-21	Pro-fibrotic	Cxcl3
H2-Ab1.2	1.41938e-60	-2.86824	0.18	0.541	1.81567e-56	Pro-fibrotic	H2-Ab1
Cd74.2	1.90532e-59	-2.98429	0.402	0.711	2.43728e-55	Pro-fibrotic	Cd74
Sepp1.2	6.04381e-43	-3.50666	0.007	0.278	7.73125e-39	Pro-fibrotic	Sepp1
Il1b.2	5.62675e-65	-3.57062	0.102	0.495	7.19773e-61	Pro-fibrotic	Il1b

## Sheet: TLF+ 
	p_val	avg_log2FC	pct.1	pct.2	p_val_adj	cluster name	gene
Sepp1.3	0	3.17779	0.872	0.118	0	TLF+ resident-like	Sepp1
Retnla.3	0	2.36122	0.8	0.113	0	TLF+ resident-like	Retnla
Lyve1	0	2.25017	0.776	0.075	0	TLF+ resident-like	Lyve1
Ccl8.3	1.32731e-193	2.00902	0.76	0.217	1.69789e-189	TLF+ resident-like	Ccl8
Folr2.3	1.93136e-241	1.95638	0.968	0.579	2.47059e-237	TLF+ resident-like	Folr2
Fcgrt.3	9.52565e-276	1.88767	0.918	0.368	1.21852e-271	TLF+ resident-like	Fcgrt
Cd81.3	7.62609e-271	1.86166	0.955	0.343	9.75529e-267	TLF+ resident-like	Cd81
Shfm1.3	0	1.82803	0.836	0.112	0	TLF+ resident-like	Shfm1
Cd209f	1.65807e-186	1.82425	0.391	0.036	2.12101e-182	TLF+ resident-like	Cd209f
Cfh.3	3.8289e-295	1.81713	0.875	0.256	4.89793e-291	TLF+ resident-like	Cfh
Trf.3	2.91161e-240	1.76308	0.968	0.468	3.72453e-236	TLF+ resident-like	Trf
Mgl2.3	6.05068e-302	1.74879	0.826	0.144	7.74002e-298	TLF+ resident-like	Mgl2
Serinc3.2	2.59949e-256	1.71295	0.999	0.813	3.32526e-252	TLF+ resident-like	Serinc3
Selk.2	0	1.6654	0.789	0.102	0	TLF+ resident-like	Selk
Sep15.2	0	1.6505	0.79	0.101	0	TLF+ resident-like	Sep15
Xist	1.00192e-220	1.64206	0.537	0.07	1.28165e-216	TLF+ resident-like	Xist
Rps27rt.3	4.2917e-252	1.63788	0.865	0.277	5.48994e-248	TLF+ resident-like	Rps27rt
Tsc22d3.3	2.53948e-193	1.59923	0.908	0.526	3.24851e-189	TLF+ resident-like	Tsc22d3
Cd163.2	1.41603e-201	1.59527	0.668	0.161	1.81139e-197	TLF+ resident-like	Cd163
F13a1.1	1.45657e-217	1.59504	0.981	0.783	1.86324e-213	TLF+ resident-like	F13a1
Ltc4s.2	3.24282e-236	1.58091	0.723	0.188	4.14822e-232	TLF+ resident-like	Ltc4s
Cbr2.3	2.27304e-212	1.53749	0.932	0.47	2.90767e-208	TLF+ resident-like	Cbr2
2010107E04Rik.2	0	1.51815	0.756	0.101	0	TLF+ resident-like	2010107E04Rik
Fcna	2.56762e-216	1.50915	0.539	0.084	3.2845e-212	TLF+ resident-like	Fcna
Gm9843.3	0	1.50386	0.779	0.109	0	TLF+ resident-like	Gm9843
Rpl23a-ps3.3	0	1.48147	0.782	0.108	0	TLF+ resident-like	Rpl23a-ps3
C1qc.3	3.46798e-253	1.47126	0.997	0.79	4.43625e-249	TLF+ resident-like	C1qc
C1qa.2	8.47034e-240	1.45335	0.997	0.757	1.08353e-235	TLF+ resident-like	C1qa
Tceb2.1	0	1.44921	0.743	0.095	0	TLF+ resident-like	Tceb2
Sepw1	4.36547e-306	1.4318	0.717	0.095	5.5843e-302	TLF+ resident-like	Sepw1
Gas6.3	2.74094e-199	1.41727	0.865	0.398	3.50621e-195	TLF+ resident-like	Gas6
Minos1	0	1.40306	0.72	0.089	0	TLF+ resident-like	Minos1
Usmg5	0	1.40288	0.717	0.092	0	TLF+ resident-like	Usmg5
Gnb2l1.1	1.02425e-287	1.34509	0.716	0.1	1.31022e-283	TLF+ resident-like	Gnb2l1
Fxyd2.2	9.18643e-203	1.31727	0.629	0.136	1.17513e-198	TLF+ resident-like	Fxyd2
Hpgd.3	3.70786e-211	1.31428	0.761	0.193	4.7431e-207	TLF+ resident-like	Hpgd
Rnaset2a.2	9.25786e-178	1.30092	0.744	0.305	1.18427e-173	TLF+ resident-like	Rnaset2a
Clec10a.2	2.82681e-90	1.28652	0.509	0.199	3.61605e-86	TLF+ resident-like	Clec10a
Igfbp4.4	1.89883e-202	1.2618	0.823	0.303	2.42898e-198	TLF+ resident-like	Igfbp4
Wdr89.3	1.38577e-218	1.25944	0.678	0.148	1.77267e-214	TLF+ resident-like	Wdr89
Gm9493	4.702e-273	1.23619	0.69	0.098	6.0148e-269	TLF+ resident-like	Gm9493
Klf2.2	1.12037e-76	1.21173	0.813	0.547	1.43318e-72	TLF+ resident-like	Klf2
Rps12-ps3	9.62513e-250	1.17833	0.622	0.087	1.23125e-245	TLF+ resident-like	Rps12-ps3
Ccl24.3	1.28491e-175	1.17579	0.753	0.238	1.64366e-171	TLF+ resident-like	Ccl24
Rpl6l	2.60878e-238	1.16792	0.622	0.093	3.33716e-234	TLF+ resident-like	Rpl6l
Rgs10.1	2.31366e-193	1.16751	0.997	0.863	2.95963e-189	TLF+ resident-like	Rgs10
Fcrls.1	1.17971e-129	1.1644	0.924	0.523	1.50909e-125	TLF+ resident-like	Fcrls
Igf1.3	3.74832e-146	1.1414	0.799	0.344	4.79486e-142	TLF+ resident-like	Igf1
AI607873.1	2.06597e-253	1.12574	0.57	0.066	2.64278e-249	TLF+ resident-like	AI607873
Fam46a	7.92064e-205	1.11908	0.51	0.068	1.01321e-200	TLF+ resident-like	Fam46a
Glul.1	5.70892e-161	1.10519	0.943	0.661	7.30285e-157	TLF+ resident-like	Glul
Gmfg.1	3.62346e-159	1.10515	0.951	0.673	4.63513e-155	TLF+ resident-like	Gmfg
Hn1	1.24381e-246	1.10472	0.621	0.085	1.59108e-242	TLF+ resident-like	Hn1
Rnaset2b.2	2.33036e-133	1.07961	0.634	0.248	2.98099e-129	TLF+ resident-like	Rnaset2b
Pepd	5.34113e-127	1.07765	0.806	0.594	6.83237e-123	TLF+ resident-like	Pepd
Tmem176b.3	2.89793e-156	1.07701	0.945	0.379	3.70704e-152	TLF+ resident-like	Tmem176b
Selenbp1.1	3.40109e-161	1.06583	0.56	0.141	4.35068e-157	TLF+ resident-like	Selenbp1
Gm8730	6.91179e-220	1.05767	0.588	0.086	8.84156e-216	TLF+ resident-like	Gm8730
C1qb.3	9.42685e-193	1.05762	0.999	0.808	1.20588e-188	TLF+ resident-like	C1qb
2700060E02Rik	1.59872e-227	1.04996	0.555	0.073	2.04509e-223	TLF+ resident-like	2700060E02Rik
Ifi27l2a.2	9.15066e-107	1.04951	0.993	0.836	1.17055e-102	TLF+ resident-like	Ifi27l2a
Myeov2	4.50118e-234	1.04535	0.559	0.071	5.75791e-230	TLF+ resident-like	Myeov2
Stard8.1	1.84131e-129	1.01806	0.665	0.29	2.35541e-125	TLF+ resident-like	Stard8
Maf.2	4.09297e-140	1.011	0.989	0.812	5.23573e-136	TLF+ resident-like	Maf
Gm10116	4.68094e-210	1.00739	0.527	0.072	5.98785e-206	TLF+ resident-like	Gm10116
1110008F13Rik	1.75237e-231	1.00013	0.536	0.064	2.24163e-227	TLF+ resident-like	1110008F13Rik
Mef2c.2	5.70358e-126	0.983323	0.871	0.604	7.29602e-122	TLF+ resident-like	Mef2c
Blvrb	5.94403e-124	0.975377	0.924	0.704	7.6036e-120	TLF+ resident-like	Blvrb
Txnip.3	3.28118e-119	0.969115	0.845	0.504	4.19728e-115	TLF+ resident-like	Txnip
Gm10073	5.63545e-217	0.95182	0.529	0.068	7.20886e-213	TLF+ resident-like	Gm10073
Fam105a	1.66432e-200	0.934559	0.489	0.062	2.12899e-196	TLF+ resident-like	Fam105a
Cyb5a.1	4.49504e-105	0.926048	0.789	0.572	5.75005e-101	TLF+ resident-like	Cyb5a
Mrc1.2	1.02629e-132	0.924348	0.989	0.72	1.31283e-128	TLF+ resident-like	Mrc1
Rnase4.1	3.52993e-117	0.923419	0.944	0.726	4.51549e-113	TLF+ resident-like	Rnase4
Pmp22.3	2.51222e-110	0.923038	0.737	0.346	3.21363e-106	TLF+ resident-like	Pmp22
C4b	2.82752e-127	0.918586	0.364	0.059	3.61697e-123	TLF+ resident-like	C4b
Cd302.1	7.37239e-102	0.918166	0.716	0.43	9.43077e-98	TLF+ resident-like	Cd302
Slc40a1	6.32972e-172	0.917223	0.375	0.038	8.09698e-168	TLF+ resident-like	Slc40a1
Gpr34.2	3.47334e-97	0.910865	0.566	0.217	4.4431e-93	TLF+ resident-like	Gpr34
Ccdc109b	7.11267e-180	0.900355	0.489	0.073	9.09852e-176	TLF+ resident-like	Ccdc109b
Tslp	2.59544e-172	0.892298	0.384	0.042	3.32009e-168	TLF+ resident-like	Tslp
Sult1a1	3.01778e-181	0.891221	0.487	0.074	3.86034e-177	TLF+ resident-like	Sult1a1
Tmem59.1	3.63091e-115	0.880525	0.888	0.721	4.64465e-111	TLF+ resident-like	Tmem59
Wbp5	3.60057e-197	0.879121	0.461	0.054	4.60584e-193	TLF+ resident-like	Wbp5
Tmem176a.3	2.55026e-121	0.862762	0.83	0.338	3.26229e-117	TLF+ resident-like	Tmem176a
Smagp.1	3.81817e-105	0.861665	0.543	0.2	4.8842e-101	TLF+ resident-like	Smagp
Tceb1	8.99121e-196	0.859034	0.487	0.064	1.15016e-191	TLF+ resident-like	Tceb1
2410015M20Rik	2.48829e-193	0.858938	0.461	0.057	3.18303e-189	TLF+ resident-like	2410015M20Rik
Npl.2	5.33154e-94	0.857659	0.56	0.225	6.82011e-90	TLF+ resident-like	Npl
Cd33.2	1.31537e-97	0.856017	0.576	0.233	1.68262e-93	TLF+ resident-like	Cd33
Colec12	1.21502e-174	0.850861	0.428	0.057	1.55426e-170	TLF+ resident-like	Colec12
Tmcc1.3	2.47226e-77	0.83499	0.634	0.345	3.16251e-73	TLF+ resident-like	Tmcc1
Fam103a1	1.27276e-200	0.834318	0.443	0.047	1.62811e-196	TLF+ resident-like	Fam103a1
Timd4	4.80527e-186	0.8296	0.395	0.038	6.1469e-182	TLF+ resident-like	Timd4
Rpl9-ps6.2	3.0669e-88	0.822747	0.547	0.229	3.92318e-84	TLF+ resident-like	Rpl9-ps6
AF251705	7.94382e-136	0.819939	0.395	0.061	1.01617e-131	TLF+ resident-like	AF251705
Rsrp1	9.72313e-103	0.818809	0.912	0.722	1.24378e-98	TLF+ resident-like	Rsrp1
Cox7a2l.1	3.26074e-87	0.810269	0.816	0.666	4.17113e-83	TLF+ resident-like	Cox7a2l
Vimp	6.79847e-179	0.809928	0.422	0.051	8.6966e-175	TLF+ resident-like	Vimp
Fam213b	1.91807e-173	0.804735	0.376	0.038	2.4536e-169	TLF+ resident-like	Fam213b
Nhp2l1	2.93848e-181	0.804096	0.447	0.057	3.7589e-177	TLF+ resident-like	Nhp2l1
Rpl10-ps3.2	1.46026e-76	0.779316	0.534	0.247	1.86797e-72	TLF+ resident-like	Rpl10-ps3
Zcchc6	6.78539e-172	0.768567	0.384	0.041	8.67987e-168	TLF+ resident-like	Zcchc6
Srp54b	9.28468e-182	0.765852	0.44	0.053	1.1877e-177	TLF+ resident-like	Srp54b
Snx2.1	2.71881e-85	0.762467	0.967	0.791	3.4779e-81	TLF+ resident-like	Snx2
Tppp3.1	7.51675e-39	0.762385	0.45	0.247	9.61543e-35	TLF+ resident-like	Tppp3
Hfe.1	1.58333e-70	0.752564	0.644	0.41	2.02539e-66	TLF+ resident-like	Hfe
Gltscr2	6.01549e-144	0.749489	0.415	0.065	7.69501e-140	TLF+ resident-like	Gltscr2
Slc29a1.3	7.5477e-73	0.747629	0.589	0.313	9.65502e-69	TLF+ resident-like	Slc29a1
Pltp.3	1.03199e-112	0.746603	0.937	0.487	1.32012e-108	TLF+ resident-like	Pltp
Tmem261	4.813e-153	0.724987	0.422	0.062	6.15679e-149	TLF+ resident-like	Tmem261
2310036O22Rik	5.71695e-157	0.722312	0.412	0.057	7.31312e-153	TLF+ resident-like	2310036O22Rik
Nrp1.1	1.35884e-62	0.719966	0.813	0.632	1.73823e-58	TLF+ resident-like	Nrp1
Ms4a6b.1	1.10889e-92	0.711534	0.996	0.873	1.41849e-88	TLF+ resident-like	Ms4a6b
Ninj1.1	1.6918e-53	0.709369	0.986	0.874	2.16414e-49	TLF+ resident-like	Ninj1
Stra13	3.02853e-157	0.702151	0.391	0.049	3.8741e-153	TLF+ resident-like	Stra13
Wwp1.1	3.03038e-54	0.695811	0.694	0.514	3.87647e-50	TLF+ resident-like	Wwp1
Gltp.2	1.40324e-71	0.695007	0.864	0.746	1.79503e-67	TLF+ resident-like	Gltp
PISD	1.49576e-139	0.686302	0.364	0.049	1.91338e-135	TLF+ resident-like	PISD
Ang.1	1.18777e-48	0.672558	0.533	0.344	1.51939e-44	TLF+ resident-like	Ang
Tnfaip8l2.2	2.50285e-51	0.666128	0.67	0.513	3.20165e-47	TLF+ resident-like	Tnfaip8l2
Sema4a	9.16883e-69	0.661861	0.458	0.184	1.17288e-64	TLF+ resident-like	Sema4a
Higd2a.1	1.1763e-53	0.661308	0.642	0.5	1.50473e-49	TLF+ resident-like	Higd2a
Fcgr2b.2	4.57922e-73	0.659363	0.964	0.732	5.85774e-69	TLF+ resident-like	Fcgr2b
Erh.2	9.4852e-48	0.656003	0.595	0.459	1.21335e-43	TLF+ resident-like	Erh
Aes	1.56939e-144	0.653346	0.361	0.045	2.00756e-140	TLF+ resident-like	Aes
Tmem37.1	2.25487e-51	0.652225	0.658	0.486	2.88443e-47	TLF+ resident-like	Tmem37
Fam195b	6.76768e-151	0.649321	0.371	0.046	8.65722e-147	TLF+ resident-like	Fam195b
Fkbp1a	7.54582e-70	0.648459	0.924	0.8	9.65261e-66	TLF+ resident-like	Fkbp1a
Tmem55b	2.29718e-145	0.647229	0.358	0.044	2.93855e-141	TLF+ resident-like	Tmem55b
BC017643	3.2491e-147	0.645811	0.364	0.044	4.15625e-143	TLF+ resident-like	BC017643
Hmha1	1.7866e-128	0.644715	0.366	0.056	2.28541e-124	TLF+ resident-like	Hmha1
Pros1.1	9.68714e-57	0.641718	0.445	0.2	1.23918e-52	TLF+ resident-like	Pros1
Coro1b	1.44055e-92	0.641134	0.398	0.102	1.84276e-88	TLF+ resident-like	Coro1b
Lifr	4.11094e-57	0.639565	0.425	0.177	5.25872e-53	TLF+ resident-like	Lifr
Taf6l	5.4074e-67	0.636333	0.435	0.171	6.91715e-63	TLF+ resident-like	Taf6l
Fez2.1	2.72745e-44	0.634132	0.499	0.31	3.48896e-40	TLF+ resident-like	Fez2
Tonsl	4.95704e-124	0.630879	0.379	0.066	6.34105e-120	TLF+ resident-like	Tonsl
Ypel3.1	1.05159e-47	0.628762	0.645	0.453	1.3452e-43	TLF+ resident-like	Ypel3
Pea15a.1	5.00469e-57	0.628655	0.681	0.502	6.40199e-53	TLF+ resident-like	Pea15a
2810428I15Rik	5.72185e-140	0.627341	0.355	0.045	7.31939e-136	TLF+ resident-like	2810428I15Rik
Ctage5	1.5509e-138	0.627167	0.342	0.042	1.98391e-134	TLF+ resident-like	Ctage5
Snx6.2	2.15654e-58	0.626744	0.828	0.67	2.75865e-54	TLF+ resident-like	Snx6
Rassf4.2	1.08065e-43	0.624381	0.707	0.582	1.38237e-39	TLF+ resident-like	Rassf4
Selm	6.83578e-142	0.615694	0.332	0.037	8.74433e-138	TLF+ resident-like	Selm
Gm6133	2.60485e-94	0.603425	0.364	0.081	3.33213e-90	TLF+ resident-like	Gm6133
Dstn.1	4.108e-62	0.602253	0.927	0.797	5.25496e-58	TLF+ resident-like	Dstn
Rpl27-ps3	2.48127e-138	0.601289	0.362	0.048	3.17404e-134	TLF+ resident-like	Rpl27-ps3
Alox5	1.51374e-88	0.599269	0.386	0.101	1.93638e-84	TLF+ resident-like	Alox5
Fgfr1	6.23172e-122	0.598446	0.295	0.035	7.97162e-118	TLF+ resident-like	Fgfr1
Cmtm6	2.58765e-42	0.598215	0.556	0.398	3.31013e-38	TLF+ resident-like	Cmtm6
Rpl13-ps3	8.47177e-116	0.597018	0.349	0.056	1.08371e-111	TLF+ resident-like	Rpl13-ps3
Hist3h2a.1	7.4861e-43	0.596853	0.415	0.209	9.57622e-39	TLF+ resident-like	Hist3h2a
Slco2b1.1	2.88246e-55	0.59651	0.432	0.187	3.68725e-51	TLF+ resident-like	Slco2b1
Gm10036	2.10499e-122	0.59438	0.351	0.053	2.6927e-118	TLF+ resident-like	Gm10036
Serpinb6a.3	4.9192e-62	0.59141	0.816	0.476	6.29264e-58	TLF+ resident-like	Serpinb6a
Ednrb.4	4.92534e-27	0.591259	0.404	0.234	6.3005e-23	TLF+ resident-like	Ednrb
Hgsnat	4.01734e-20	0.584	0.392	0.276	5.13899e-16	TLF+ resident-like	Hgsnat
Ehd4.1	1.19441e-56	0.575873	0.931	0.76	1.52788e-52	TLF+ resident-like	Ehd4
Fam96a	1.55268e-108	0.574186	0.325	0.052	1.98618e-104	TLF+ resident-like	Fam96a
St3gal6	2.12521e-69	0.574008	0.362	0.109	2.71857e-65	TLF+ resident-like	St3gal6
Stk17b.1	9.28816e-34	0.572385	0.603	0.491	1.18814e-29	TLF+ resident-like	Stk17b
Ap2a2.1	5.52743e-48	0.569232	0.772	0.656	7.07069e-44	TLF+ resident-like	Ap2a2
Apoa1bp	1.13711e-120	0.568323	0.307	0.039	1.45459e-116	TLF+ resident-like	Apoa1bp
Frmd4b.2	8.82676e-36	0.568047	0.565	0.418	1.12912e-31	TLF+ resident-like	Frmd4b
Utp11l	1.06145e-129	0.564937	0.319	0.038	1.3578e-125	TLF+ resident-like	Utp11l
1700020I14Rik	5.97557e-118	0.564368	0.307	0.041	7.64395e-114	TLF+ resident-like	1700020I14Rik
A230046K03Rik	9.96358e-137	0.564095	0.319	0.036	1.27454e-132	TLF+ resident-like	A230046K03Rik
S100a1.1	4.14132e-33	0.56345	0.549	0.438	5.29758e-29	TLF+ resident-like	S100a1
Ost4	1.85141e-56	0.55987	0.932	0.82	2.36832e-52	TLF+ resident-like	Ost4
C5ar1.2	3.36307e-53	0.559779	0.984	0.864	4.30204e-49	TLF+ resident-like	C5ar1
Hpgds.2	9.42344e-34	0.558877	0.583	0.427	1.20545e-29	TLF+ resident-like	Hpgds
Dusp6.1	6.22276e-35	0.55214	0.519	0.34	7.96016e-31	TLF+ resident-like	Dusp6
Mrfap1.1	8.90584e-62	0.547808	0.945	0.839	1.13924e-57	TLF+ resident-like	Mrfap1
Bin1.1	1.0451e-40	0.547432	0.726	0.595	1.3369e-36	TLF+ resident-like	Bin1
Gm11808	1.0317e-32	0.545551	0.523	0.386	1.31975e-28	TLF+ resident-like	Gm11808
Ctsf	8.37786e-111	0.539193	0.32	0.051	1.0717e-106	TLF+ resident-like	Ctsf
Stab1	4.68898e-55	0.536916	0.993	0.855	5.99814e-51	TLF+ resident-like	Stab1
Selt	5.05016e-116	0.533311	0.309	0.042	6.46017e-112	TLF+ resident-like	Selt
Gm4951.1	3.7353e-94	0.532547	0.266	0.039	4.77819e-90	TLF+ resident-like	Gm4951
Ifngr1.1	1.92912e-45	0.527635	0.787	0.66	2.46774e-41	TLF+ resident-like	Ifngr1
Ly86.3	1.28644e-65	0.526384	0.875	0.581	1.64561e-61	TLF+ resident-like	Ly86
Abca9	6.03604e-56	0.524494	0.346	0.12	7.7213e-52	TLF+ resident-like	Abca9
Ly6e.3	2.90981e-33	0.521272	0.964	0.801	3.72223e-29	TLF+ resident-like	Ly6e
Ssh2.1	1.76723e-31	0.519182	0.514	0.376	2.26064e-27	TLF+ resident-like	Ssh2
Pld4.2	6.22137e-45	0.519006	0.879	0.702	7.95837e-41	TLF+ resident-like	Pld4
Rab11fip5.1	2.17975e-30	0.515656	0.497	0.362	2.78834e-26	TLF+ resident-like	Rab11fip5
Rtfdc1	3.12802e-109	0.514855	0.287	0.038	4.00136e-105	TLF+ resident-like	Rtfdc1
Rcn3	2.06472e-57	0.514683	0.253	0.063	2.64119e-53	TLF+ resident-like	Rcn3
Lyl1.1	1.72974e-34	0.512976	0.407	0.225	2.21268e-30	TLF+ resident-like	Lyl1
P2ry12.2	3.00499e-41	0.512732	0.379	0.178	3.84398e-37	TLF+ resident-like	P2ry12
Gatm.2	2.58578e-36	0.511732	0.55	0.344	3.30773e-32	TLF+ resident-like	Gatm
Ctla2b.2	1.37258e-37	0.510497	0.437	0.228	1.75581e-33	TLF+ resident-like	Ctla2b
Hist1h2bc.1	9.15901e-23	0.502564	0.341	0.201	1.17162e-18	TLF+ resident-like	Hist1h2bc
Sqrdl	1.41043e-112	0.501228	0.277	0.033	1.80422e-108	TLF+ resident-like	Sqrdl
l7Rn6	7.89248e-119	0.498164	0.282	0.032	1.00961e-114	TLF+ resident-like	l7Rn6
Cd164.1	9.98845e-25	0.49622	0.486	0.378	1.27772e-20	TLF+ resident-like	Cd164
Fam63b	4.74083e-106	0.495052	0.259	0.03	6.06447e-102	TLF+ resident-like	Fam63b
Adap2os	8.03666e-57	0.495032	0.293	0.086	1.02805e-52	TLF+ resident-like	Adap2os
Gm2000.1	2.0643e-29	0.494574	0.496	0.359	2.64066e-25	TLF+ resident-like	Gm2000
Gypc	5.54975e-89	0.493675	0.257	0.041	7.09924e-85	TLF+ resident-like	Gypc
Hspa1a.3	9.88811e-36	0.490346	0.986	0.659	1.26489e-31	TLF+ resident-like	Hspa1a
Hiat1	1.99672e-104	0.489622	0.261	0.032	2.5542e-100	TLF+ resident-like	Hiat1
Ppp2r4	6.41963e-119	0.487275	0.277	0.03	8.21199e-115	TLF+ resident-like	Ppp2r4
BC028528.1	2.31102e-30	0.485262	0.458	0.287	2.95626e-26	TLF+ resident-like	BC028528
Psenen	1.048e-47	0.480502	0.93	0.823	1.3406e-43	TLF+ resident-like	Psenen
Fam21	3.17127e-96	0.480025	0.266	0.038	4.05669e-92	TLF+ resident-like	Fam21
Rpl36-ps3	9.64948e-108	0.47964	0.276	0.035	1.23436e-103	TLF+ resident-like	Rpl36-ps3
1810043H04Rik	1.99668e-108	0.475894	0.287	0.038	2.55415e-104	TLF+ resident-like	1810043H04Rik
Grap	5.40067e-81	0.473206	0.299	0.064	6.90853e-77	TLF+ resident-like	Grap
Hmgb1.1	5.69366e-50	0.469689	0.954	0.837	7.28333e-46	TLF+ resident-like	Hmgb1
Ccdc53	6.82177e-111	0.46484	0.264	0.03	8.7264e-107	TLF+ resident-like	Ccdc53
2024-09-02	3.45678e-61	0.464391	0.297	0.082	4.42191e-57	TLF+ resident-like	2024-09-02
Mesdc2	1.16406e-112	0.461593	0.272	0.031	1.48907e-108	TLF+ resident-like	Mesdc2
Mnda.1	1.55127e-91	0.457081	0.259	0.037	1.98439e-87	TLF+ resident-like	Mnda
Acat1.1	8.70868e-24	0.452293	0.486	0.374	1.11401e-19	TLF+ resident-like	Acat1
1500011K16Rik	3.59678e-105	0.451143	0.261	0.032	4.601e-101	TLF+ resident-like	1500011K16Rik
Pdlim1	5.55835e-31	0.450449	0.352	0.177	7.11024e-27	TLF+ resident-like	Pdlim1
Gm8186	4.70266e-85	0.444162	0.264	0.044	6.01564e-81	TLF+ resident-like	Gm8186
Slc9a9.1	1.68907e-19	0.438345	0.422	0.309	2.16066e-15	TLF+ resident-like	Slc9a9
Tns1.1	1.55475e-22	0.432688	0.361	0.22	1.98883e-18	TLF+ resident-like	Tns1
Pid1.2	2.36231e-39	0.426617	0.983	0.833	3.02186e-35	TLF+ resident-like	Pid1
Aldh7a1	7.03981e-40	0.424327	0.276	0.102	9.00532e-36	TLF+ resident-like	Aldh7a1
Bank1	1.71627e-51	0.424019	0.257	0.071	2.19546e-47	TLF+ resident-like	Bank1
Zfp36l1.1	1.44026e-36	0.423475	0.907	0.73	1.84238e-32	TLF+ resident-like	Zfp36l1
Trim47.1	3.86163e-19	0.41488	0.427	0.31	4.93979e-15	TLF+ resident-like	Trim47
Sesn1.1	5.54318e-22	0.413657	0.388	0.247	7.09083e-18	TLF+ resident-like	Sesn1
Fam177a	2.03505e-39	0.412651	0.289	0.11	2.60324e-35	TLF+ resident-like	Fam177a
Kctd12.1	5.71721e-25	0.410204	0.766	0.658	7.31345e-21	TLF+ resident-like	Kctd12
Tmem141.1	2.04913e-18	0.407749	0.405	0.292	2.62125e-14	TLF+ resident-like	Tmem141
Rgs18.1	9.77804e-23	0.406949	0.365	0.223	1.25081e-18	TLF+ resident-like	Rgs18
AI467606	1.03881e-36	0.405914	0.309	0.128	1.32885e-32	TLF+ resident-like	AI467606
Zfhx3.1	3.69614e-18	0.401872	0.405	0.287	4.72811e-14	TLF+ resident-like	Zfhx3
Lrp6.1	1.7628e-17	0.401613	0.388	0.274	2.25497e-13	TLF+ resident-like	Lrp6
Arhgef3	6.83109e-31	0.400154	0.307	0.142	8.73834e-27	TLF+ resident-like	Arhgef3
Rps18-ps3	4.19729e-76	0.398972	0.27	0.051	5.36917e-72	TLF+ resident-like	Rps18-ps3
Gbp7.1	2.36656e-33	0.398733	0.322	0.144	3.0273e-29	TLF+ resident-like	Gbp7
Cd63.2	1.27309e-39	0.398096	1	0.899	1.62853e-35	TLF+ resident-like	Cd63
Jun.1	2.76458e-06	0.396895	0.98	0.858	0.0353645	TLF+ resident-like	Jun
Ptgs1	5.08571e-44	0.393239	0.253	0.078	6.50564e-40	TLF+ resident-like	Ptgs1
Clec4a1.1	3.28628e-27	0.389692	0.731	0.621	4.20381e-23	TLF+ resident-like	Clec4a1
Zfyve21	1.85951e-26	0.387408	0.289	0.142	2.37869e-22	TLF+ resident-like	Zfyve21
Tsen34.1	1.25611e-17	0.385972	0.355	0.238	1.60682e-13	TLF+ resident-like	Tsen34
Clec4a3.1	1.30621e-26	0.376139	0.806	0.667	1.6709e-22	TLF+ resident-like	Clec4a3
Stxbp6	2.52602e-21	0.375005	0.295	0.16	3.23129e-17	TLF+ resident-like	Stxbp6
Gm26740	1.05015e-25	0.374566	0.32	0.165	1.34335e-21	TLF+ resident-like	Gm26740
Timp2.3	2.56654e-38	0.361751	0.978	0.729	3.28312e-34	TLF+ resident-like	Timp2
Bmyc.1	5.4893e-17	0.361376	0.359	0.241	7.02192e-13	TLF+ resident-like	Bmyc
Tanc2	1.12906e-28	0.359158	0.295	0.135	1.44429e-24	TLF+ resident-like	Tanc2
Mxd4.1	1.016e-17	0.35614	0.43	0.304	1.29967e-13	TLF+ resident-like	Mxd4
Marcksl1.2	1.11305e-26	0.34128	0.73	0.529	1.42381e-22	TLF+ resident-like	Marcksl1
Pink1	9.31069e-23	0.340107	0.279	0.142	1.19102e-18	TLF+ resident-like	Pink1
Cir1.1	3.7782e-16	0.33604	0.312	0.197	4.83307e-12	TLF+ resident-like	Cir1
Evi5	5.16021e-15	0.323957	0.302	0.191	6.60094e-11	TLF+ resident-like	Evi5
Cfp.2	1.50905e-13	0.323621	0.862	0.72	1.93038e-09	TLF+ resident-like	Cfp
B3galnt1	9.6177e-29	0.322097	0.259	0.108	1.2303e-24	TLF+ resident-like	B3galnt1
Aif1.1	1.13942e-21	0.318958	0.981	0.867	1.45754e-17	TLF+ resident-like	Aif1
Zbtb20.1	1.34931e-12	0.311418	0.303	0.199	1.72604e-08	TLF+ resident-like	Zbtb20
Klf9	1.48072e-13	0.306587	0.26	0.157	1.89414e-09	TLF+ resident-like	Klf9
March1.2	8.57218e-15	0.30579	0.307	0.194	1.09655e-10	TLF+ resident-like	2024-03-01
Rac3	4.19858e-14	0.292536	0.259	0.155	5.37082e-10	TLF+ resident-like	Rac3
Gpr160	4.29762e-19	0.292	0.27	0.144	5.49752e-15	TLF+ resident-like	Gpr160
Akr1b10	2.01941e-13	0.27003	0.284	0.18	2.58323e-09	TLF+ resident-like	Akr1b10
Lyz1	1.88e-38	0.252042	0.341	0.142	2.40489e-34	TLF+ resident-like	Lyz1
Gak	2.04489e-25	-0.250028	0.154	0.379	2.61582e-21	TLF+ resident-like	Gak
Aurkaip1.1	1.06652e-19	-0.250068	0.352	0.64	1.36429e-15	TLF+ resident-like	Aurkaip1
Aebp2	9.7291e-26	-0.2503	0.083	0.279	1.24455e-21	TLF+ resident-like	Aebp2
Galc.1	4.57569e-23	-0.251866	0.161	0.375	5.85322e-19	TLF+ resident-like	Galc
Fgl2.1	2.23554e-11	-0.252101	0.17	0.309	2.8597e-07	TLF+ resident-like	Fgl2
Prrc2a.1	1.57503e-24	-0.252319	0.168	0.402	2.01478e-20	TLF+ resident-like	Prrc2a
Tlk1.1	1.18947e-25	-0.252627	0.106	0.309	1.52157e-21	TLF+ resident-like	Tlk1
Trpv2	2.2437e-27	-0.252676	0.159	0.406	2.87014e-23	TLF+ resident-like	Trpv2
Nup50	1.10225e-26	-0.252699	0.093	0.298	1.41e-22	TLF+ resident-like	Nup50
Golt1b	3.06191e-28	-0.2529	0.073	0.275	3.9168e-24	TLF+ resident-like	Golt1b
Stam2	8.31139e-26	-0.253668	0.116	0.329	1.06319e-21	TLF+ resident-like	Stam2
Spsb2	1.93504e-25	-0.254054	0.114	0.319	2.47531e-21	TLF+ resident-like	Spsb2
Wdr33	8.58789e-28	-0.254313	0.111	0.332	1.09856e-23	TLF+ resident-like	Wdr33
Mfsd1	1.02961e-15	-0.254725	0.524	0.749	1.31708e-11	TLF+ resident-like	Mfsd1
Taf1d	1.8194e-24	-0.254932	0.19	0.442	2.32738e-20	TLF+ resident-like	Taf1d
Eif3c	1.7579e-16	-0.255084	0.468	0.725	2.24871e-12	TLF+ resident-like	Eif3c
Ddx39b	1.85455e-20	-0.255334	0.329	0.606	2.37233e-16	TLF+ resident-like	Ddx39b
Mybbp1a	1.29016e-24	-0.255353	0.125	0.329	1.65037e-20	TLF+ resident-like	Mybbp1a
Nin	2.15165e-25	-0.255453	0.091	0.287	2.75239e-21	TLF+ resident-like	Nin
Dnajb11.1	5.88677e-15	-0.255923	0.451	0.691	7.53036e-11	TLF+ resident-like	Dnajb11
Lfng.1	6.77925e-21	-0.256339	0.158	0.361	8.67202e-17	TLF+ resident-like	Lfng
Wsb1.1	3.69013e-21	-0.256431	0.267	0.529	4.72041e-17	TLF+ resident-like	Wsb1
Stt3b.1	3.54082e-27	-0.256443	0.198	0.471	4.52941e-23	TLF+ resident-like	Stt3b
Paf1	6.43547e-26	-0.256627	0.095	0.293	8.23226e-22	TLF+ resident-like	Paf1
Sept9.1	1.2405e-24	-0.257157	0.226	0.5	1.58684e-20	TLF+ resident-like	2024-09-09
Myof.2	7.54943e-18	-0.257209	0.264	0.498	9.65723e-14	TLF+ resident-like	Myof
Zfp516.1	7.33282e-23	-0.257438	0.098	0.282	9.38015e-19	TLF+ resident-like	Zfp516
Zswim8	2.91184e-26	-0.257603	0.073	0.262	3.72483e-22	TLF+ resident-like	Zswim8
Ppa1.1	2.91977e-25	-0.257617	0.109	0.312	3.73497e-21	TLF+ resident-like	Ppa1
Tcerg1	2.55861e-26	-0.257793	0.122	0.34	3.27297e-22	TLF+ resident-like	Tcerg1
Snx12	3.91529e-28	-0.258778	0.154	0.398	5.00844e-24	TLF+ resident-like	Snx12
Ap3d1	6.42125e-28	-0.259024	0.151	0.396	8.21407e-24	TLF+ resident-like	Ap3d1
Med13.1	3.86925e-26	-0.259087	0.116	0.331	4.94955e-22	TLF+ resident-like	Med13
Zfp593	4.87024e-27	-0.259194	0.072	0.265	6.23001e-23	TLF+ resident-like	Zfp593
Birc6	4.96079e-25	-0.259248	0.188	0.438	6.34585e-21	TLF+ resident-like	Birc6
Tmem248	2.4604e-26	-0.26022	0.103	0.306	3.14735e-22	TLF+ resident-like	Tmem248
Dnaja2.1	1.89687e-19	-0.261907	0.388	0.674	2.42648e-15	TLF+ resident-like	Dnaja2
Sgpl1.1	1.2511e-19	-0.26196	0.407	0.689	1.60041e-15	TLF+ resident-like	Sgpl1
Dazap1.1	2.42121e-26	-0.262223	0.211	0.488	3.09721e-22	TLF+ resident-like	Dazap1
Samd4b.1	1.39241e-24	-0.262242	0.101	0.295	1.78116e-20	TLF+ resident-like	Samd4b
Ppp1r15a.1	3.45685e-23	-0.262257	0.349	0.643	4.422e-19	TLF+ resident-like	Ppp1r15a
Dhps	5.28884e-28	-0.262396	0.114	0.336	6.76548e-24	TLF+ resident-like	Dhps
Srebf2.2	5.98428e-22	-0.262497	0.125	0.315	7.65509e-18	TLF+ resident-like	Srebf2
Uso1	4.11027e-28	-0.262565	0.138	0.373	5.25786e-24	TLF+ resident-like	Uso1
Wapl.1	2.17092e-29	-0.262666	0.187	0.469	2.77704e-25	TLF+ resident-like	Wapl
Ado.1	5.9903e-27	-0.262959	0.079	0.278	7.66279e-23	TLF+ resident-like	Ado
Ppp6r1	4.39394e-29	-0.263031	0.126	0.361	5.62073e-25	TLF+ resident-like	Ppp6r1
Gsk3a	3.71227e-30	-0.263152	0.108	0.337	4.74873e-26	TLF+ resident-like	Gsk3a
Sec63	6.09973e-29	-0.263313	0.151	0.401	7.80277e-25	TLF+ resident-like	Sec63
Larp4.1	2.83575e-28	-0.264802	0.134	0.369	3.62749e-24	TLF+ resident-like	Larp4
Susd6	3.90578e-25	-0.265032	0.134	0.35	4.99627e-21	TLF+ resident-like	Susd6
Dap3	2.59592e-27	-0.265246	0.124	0.343	3.3207e-23	TLF+ resident-like	Dap3
Ggta1	5.27025e-29	-0.265405	0.073	0.28	6.7417e-25	TLF+ resident-like	Ggta1
Tmpo.1	9.76939e-11	-0.265472	0.185	0.321	1.2497e-06	TLF+ resident-like	Tmpo
Ppp2r5c	1.7146e-24	-0.26548	0.231	0.501	2.19332e-20	TLF+ resident-like	Ppp2r5c
Gna12.1	1.79834e-23	-0.265584	0.239	0.501	2.30044e-19	TLF+ resident-like	Gna12
Mrpl30	9.57674e-19	-0.265626	0.404	0.694	1.22506e-14	TLF+ resident-like	Mrpl30
Pfkp.1	1.73914e-26	-0.265957	0.148	0.382	2.2247e-22	TLF+ resident-like	Pfkp
Ranbp9	1.64439e-29	-0.265968	0.086	0.299	2.1035e-25	TLF+ resident-like	Ranbp9
Ilf3	6.10864e-28	-0.266114	0.076	0.278	7.81417e-24	TLF+ resident-like	Ilf3
Pstpip1	5.695e-28	-0.266278	0.152	0.402	7.28504e-24	TLF+ resident-like	Pstpip1
Isy1.1	9.03034e-26	-0.266476	0.122	0.334	1.15516e-21	TLF+ resident-like	Isy1
Bag6	4.94491e-28	-0.26674	0.147	0.383	6.32552e-24	TLF+ resident-like	Bag6
Hnrnpll	1.91924e-25	-0.26681	0.141	0.37	2.4551e-21	TLF+ resident-like	Hnrnpll
Atp8a1	1.15085e-26	-0.267122	0.112	0.325	1.47217e-22	TLF+ resident-like	Atp8a1
AI662270.1	2.45877e-22	-0.267178	0.353	0.658	3.14526e-18	TLF+ resident-like	AI662270
Rhog	1.44945e-15	-0.267235	0.586	0.78	1.85414e-11	TLF+ resident-like	Rhog
Trio	3.49133e-27	-0.2675	0.068	0.261	4.46611e-23	TLF+ resident-like	Trio
Zfp131.1	2.25488e-25	-0.267648	0.073	0.259	2.88444e-21	TLF+ resident-like	Zfp131
Dhx38.1	1.80726e-29	-0.267701	0.075	0.283	2.31184e-25	TLF+ resident-like	Dhx38
Psmd3.1	1.27074e-27	-0.267853	0.198	0.476	1.62553e-23	TLF+ resident-like	Psmd3
Znrf1	1.07091e-31	-0.268228	0.062	0.277	1.3699e-27	TLF+ resident-like	Znrf1
Capza1	3.1718e-20	-0.268365	0.434	0.73	4.05736e-16	TLF+ resident-like	Capza1
Rab43	9.01749e-26	-0.268792	0.073	0.258	1.15352e-21	TLF+ resident-like	Rab43
Cmas	7.21857e-30	-0.268969	0.105	0.333	9.23399e-26	TLF+ resident-like	Cmas
Snrnp70.1	6.84771e-23	-0.269152	0.345	0.658	8.7596e-19	TLF+ resident-like	Snrnp70
Zdhhc5	5.93564e-30	-0.269209	0.075	0.286	7.59287e-26	TLF+ resident-like	Zdhhc5
Dhx9.1	4.37283e-26	-0.269341	0.148	0.377	5.59372e-22	TLF+ resident-like	Dhx9
Fnip1.1	4.18003e-22	-0.269633	0.256	0.517	5.34709e-18	TLF+ resident-like	Fnip1
Prrc2c.1	5.24329e-18	-0.269882	0.365	0.635	6.70722e-14	TLF+ resident-like	Prrc2c
Ap3s1.1	2.29547e-17	-0.269923	0.468	0.729	2.93637e-13	TLF+ resident-like	Ap3s1
Ppp1r12c	7.37369e-30	-0.27004	0.208	0.499	9.43243e-26	TLF+ resident-like	Ppp1r12c
Rlf	6.34044e-29	-0.270333	0.057	0.254	8.11069e-25	TLF+ resident-like	Rlf
Smg1.1	3.28233e-27	-0.270803	0.148	0.384	4.19875e-23	TLF+ resident-like	Smg1
Aff1.1	3.0537e-27	-0.270891	0.102	0.315	3.9063e-23	TLF+ resident-like	Aff1
Stap1	8.28842e-20	-0.271033	0.105	0.274	1.06025e-15	TLF+ resident-like	Stap1
Ubl3	8.30187e-14	-0.271183	0.487	0.725	1.06197e-09	TLF+ resident-like	Ubl3
Snrpd3.1	1.55945e-19	-0.271204	0.391	0.675	1.99485e-15	TLF+ resident-like	Snrpd3
Slc20a1	2.54806e-24	-0.271233	0.089	0.279	3.25948e-20	TLF+ resident-like	Slc20a1
Slc25a39.1	1.02868e-28	-0.271328	0.171	0.429	1.31589e-24	TLF+ resident-like	Slc25a39
Midn	4.99727e-29	-0.271608	0.102	0.325	6.39251e-25	TLF+ resident-like	Midn
Crem.1	4.6075e-19	-0.271903	0.135	0.314	5.89391e-15	TLF+ resident-like	Crem
Samd8	2.15608e-27	-0.272544	0.096	0.306	2.75806e-23	TLF+ resident-like	Samd8
Ube2j1.1	6.30174e-28	-0.272617	0.157	0.397	8.06118e-24	TLF+ resident-like	Ube2j1
Med15	1.5329e-30	-0.273277	0.142	0.397	1.96088e-26	TLF+ resident-like	Med15
Cdk6	2.13496e-25	-0.27351	0.181	0.428	2.73105e-21	TLF+ resident-like	Cdk6
Agps	4.60226e-29	-0.274043	0.136	0.375	5.88721e-25	TLF+ resident-like	Agps
Tnip1.1	1.37153e-24	-0.274413	0.075	0.257	1.75446e-20	TLF+ resident-like	Tnip1
Tbc1d1	7.07439e-30	-0.274507	0.078	0.291	9.04956e-26	TLF+ resident-like	Tbc1d1
Rnf213.1	6.9608e-19	-0.274603	0.197	0.403	8.90425e-15	TLF+ resident-like	Rnf213
Tctex1d2	5.26561e-27	-0.274758	0.136	0.363	6.73576e-23	TLF+ resident-like	Tctex1d2
Kpna1	6.2927e-29	-0.274848	0.098	0.312	8.04963e-25	TLF+ resident-like	Kpna1
Mark2.1	5.61406e-28	-0.275052	0.142	0.379	7.18151e-24	TLF+ resident-like	Mark2
Hectd1	1.82626e-26	-0.275267	0.224	0.498	2.33615e-22	TLF+ resident-like	Hectd1
Cdk14	1.68937e-26	-0.275503	0.124	0.34	2.16105e-22	TLF+ resident-like	Cdk14
Gpalpp1.1	7.96315e-28	-0.27582	0.069	0.266	1.01865e-23	TLF+ resident-like	Gpalpp1
Zfp263.1	3.42601e-23	-0.276108	0.131	0.332	4.38255e-19	TLF+ resident-like	Zfp263
Capn1	3.04081e-31	-0.276935	0.065	0.277	3.8898e-27	TLF+ resident-like	Capn1
Sqstm1.1	5.94244e-20	-0.277267	0.412	0.689	7.60158e-16	TLF+ resident-like	Sqstm1
Isyna1.1	3.10703e-25	-0.277936	0.147	0.367	3.97451e-21	TLF+ resident-like	Isyna1
Ttc7	7.06344e-27	-0.278043	0.144	0.371	9.03556e-23	TLF+ resident-like	Ttc7
Mapkapk3.1	1.26085e-29	-0.278181	0.076	0.288	1.61287e-25	TLF+ resident-like	Mapkapk3
Atl3	9.48007e-29	-0.278347	0.095	0.307	1.21269e-24	TLF+ resident-like	Atl3
Tesk1	1.24795e-29	-0.278421	0.082	0.291	1.59638e-25	TLF+ resident-like	Tesk1
Ddx21.1	1.37964e-26	-0.278464	0.177	0.429	1.76484e-22	TLF+ resident-like	Ddx21
Ak2	2.21256e-27	-0.2786	0.207	0.479	2.83031e-23	TLF+ resident-like	Ak2
Pip5k1c	9.84765e-32	-0.27912	0.111	0.352	1.25971e-27	TLF+ resident-like	Pip5k1c
Psmb4.1	5.91965e-21	-0.279293	0.536	0.771	7.57241e-17	TLF+ resident-like	Psmb4
Myo9b	1.2674e-29	-0.279354	0.175	0.44	1.62126e-25	TLF+ resident-like	Myo9b
Abl2.1	2.10577e-26	-0.279634	0.099	0.299	2.6937e-22	TLF+ resident-like	Abl2
Gcsh.2	3.9848e-28	-0.279899	0.157	0.408	5.09736e-24	TLF+ resident-like	Gcsh
Trappc2l.1	3.83417e-21	-0.280081	0.437	0.728	4.90467e-17	TLF+ resident-like	Trappc2l
Arglu1.1	5.20308e-25	-0.280343	0.228	0.5	6.65579e-21	TLF+ resident-like	Arglu1
Egln1.1	2.88623e-28	-0.280398	0.093	0.304	3.69206e-24	TLF+ resident-like	Egln1
Ranbp1	2.76725e-11	-0.280558	0.631	0.743	3.53986e-07	TLF+ resident-like	Ranbp1
Ptbp3.1	1.71841e-18	-0.281294	0.644	0.804	2.19819e-14	TLF+ resident-like	Ptbp3
Tnfrsf11a.1	9.42791e-27	-0.281471	0.223	0.502	1.20602e-22	TLF+ resident-like	Tnfrsf11a
Ncoa4.1	2.32543e-25	-0.281549	0.122	0.329	2.97469e-21	TLF+ resident-like	Ncoa4
Ppp1r2.1	2.68551e-27	-0.282223	0.227	0.512	3.4353e-23	TLF+ resident-like	Ppp1r2
Rictor	1.64273e-30	-0.282517	0.05	0.251	2.10138e-26	TLF+ resident-like	Rictor
Mfsd12.1	1.08117e-30	-0.282565	0.073	0.286	1.38304e-26	TLF+ resident-like	Mfsd12
Tlr13.2	9.18344e-26	-0.2827	0.154	0.38	1.17475e-21	TLF+ resident-like	Tlr13
Akt1.1	4.27295e-28	-0.282753	0.236	0.528	5.46595e-24	TLF+ resident-like	Akt1
Cul3	2.63749e-31	-0.283146	0.168	0.443	3.37388e-27	TLF+ resident-like	Cul3
Slc25a20	1.82268e-28	-0.283576	0.063	0.261	2.33157e-24	TLF+ resident-like	Slc25a20
Hdlbp.1	1.13215e-21	-0.283756	0.318	0.605	1.44824e-17	TLF+ resident-like	Hdlbp
Sin3b.1	1.96854e-21	-0.283768	0.445	0.749	2.51816e-17	TLF+ resident-like	Sin3b
Pold4.1	2.08547e-22	-0.284078	0.289	0.566	2.66773e-18	TLF+ resident-like	Pold4
Srp72	4.03167e-28	-0.284198	0.227	0.515	5.15731e-24	TLF+ resident-like	Srp72
Nab1.1	6.67264e-28	-0.284656	0.148	0.39	8.53564e-24	TLF+ resident-like	Nab1
Slc35c2	3.47136e-31	-0.284678	0.098	0.326	4.44057e-27	TLF+ resident-like	Slc35c2
Mdh2.1	1.27448e-18	-0.285018	0.532	0.739	1.63031e-14	TLF+ resident-like	Mdh2
Gatad2a	7.26812e-32	-0.285111	0.128	0.382	9.29738e-28	TLF+ resident-like	Gatad2a
Noc2l	2.70449e-29	-0.285286	0.154	0.403	3.45958e-25	TLF+ resident-like	Noc2l
Nsf	7.51733e-29	-0.285601	0.18	0.443	9.61616e-25	TLF+ resident-like	Nsf
Heatr1	2.48952e-32	-0.286485	0.053	0.264	3.18459e-28	TLF+ resident-like	Heatr1
5031439G07Rik	3.99608e-21	-0.286546	0.381	0.671	5.11178e-17	TLF+ resident-like	5031439G07Rik
Zfand3.1	2.79173e-28	-0.287225	0.134	0.364	3.57118e-24	TLF+ resident-like	Zfand3
Cast.1	1.09588e-29	-0.287277	0.172	0.445	1.40185e-25	TLF+ resident-like	Cast
Snx20.1	1.26513e-26	-0.287703	0.231	0.511	1.61835e-22	TLF+ resident-like	Snx20
Dpm1	1.96053e-29	-0.287713	0.251	0.565	2.50791e-25	TLF+ resident-like	Dpm1
Mcfd2.1	9.70316e-15	-0.288001	0.365	0.596	1.24123e-10	TLF+ resident-like	Mcfd2
Zfp36.2	8.42549e-11	-0.28908	0.963	0.856	1.07779e-06	TLF+ resident-like	Zfp36
Cep350	1.25113e-31	-0.289288	0.082	0.303	1.60044e-27	TLF+ resident-like	Cep350
Sap30l	6.83778e-33	-0.289433	0.059	0.275	8.74689e-29	TLF+ resident-like	Sap30l
Tgfbr1.1	1.97108e-20	-0.289772	0.201	0.424	2.5214e-16	TLF+ resident-like	Tgfbr1
Eea1.1	2.47581e-22	-0.289816	0.228	0.477	3.16705e-18	TLF+ resident-like	Eea1
Rufy3	5.41196e-31	-0.290364	0.108	0.342	6.92297e-27	TLF+ resident-like	Rufy3
Tmem259	3.73532e-30	-0.290576	0.111	0.339	4.77822e-26	TLF+ resident-like	Tmem259
Dmxl1.2	7.97944e-15	-0.290685	0.211	0.39	1.02073e-10	TLF+ resident-like	Dmxl1
Pebp1.1	5.86366e-20	-0.290795	0.552	0.767	7.50079e-16	TLF+ resident-like	Pebp1
Dnmt1.1	1.79123e-24	-0.290887	0.08	0.267	2.29134e-20	TLF+ resident-like	Dnmt1
Pbx2	1.23141e-32	-0.291203	0.096	0.329	1.57522e-28	TLF+ resident-like	Pbx2
B4galt1.1	9.03536e-22	-0.291657	0.276	0.535	1.1558e-17	TLF+ resident-like	B4galt1
Ric8a	4.99709e-33	-0.292361	0.046	0.253	6.39228e-29	TLF+ resident-like	Ric8a
Psmd2.1	1.65129e-23	-0.292449	0.348	0.651	2.11233e-19	TLF+ resident-like	Psmd2
Eif2s3y	1.06432e-32	-0.293021	0.142	0.4	1.36147e-28	TLF+ resident-like	Eif2s3y
Eif4ebp2	2.71912e-33	-0.294262	0.091	0.33	3.4783e-29	TLF+ resident-like	Eif4ebp2
Clec12a.1	3.26757e-12	-0.294379	0.447	0.64	4.17988e-08	TLF+ resident-like	Clec12a
Khsrp	6.96299e-32	-0.294616	0.091	0.318	8.90706e-28	TLF+ resident-like	Khsrp
Bcl2l1	2.90699e-28	-0.294844	0.152	0.393	3.71862e-24	TLF+ resident-like	Bcl2l1
Eid1.1	1.30273e-18	-0.295136	0.404	0.667	1.66645e-14	TLF+ resident-like	Eid1
Lrp12.1	3.84932e-32	-0.295192	0.049	0.258	4.92405e-28	TLF+ resident-like	Lrp12
Nfkb2.2	1.4258e-29	-0.295663	0.105	0.336	1.82389e-25	TLF+ resident-like	Nfkb2
Ogdh	2.57843e-30	-0.295866	0.217	0.514	3.29833e-26	TLF+ resident-like	Ogdh
Lemd2	2.57647e-34	-0.297406	0.062	0.284	3.29582e-30	TLF+ resident-like	Lemd2
Mrpl20	4.22949e-23	-0.297785	0.389	0.684	5.41036e-19	TLF+ resident-like	Mrpl20
Hck	4.37956e-23	-0.297847	0.295	0.569	5.60234e-19	TLF+ resident-like	Hck
Lrrc25.1	9.46839e-18	-0.298283	0.471	0.709	1.2112e-13	TLF+ resident-like	Lrrc25
Nsa2	7.55338e-23	-0.29881	0.724	0.846	9.66228e-19	TLF+ resident-like	Nsa2
Entpd7.1	8.76994e-31	-0.298861	0.082	0.298	1.12185e-26	TLF+ resident-like	Entpd7
Tax1bp1.1	4.77829e-20	-0.298882	0.435	0.709	6.11239e-16	TLF+ resident-like	Tax1bp1
N4bp1.1	2.83422e-27	-0.299283	0.167	0.411	3.62554e-23	TLF+ resident-like	N4bp1
Tcf25	3.66362e-23	-0.299462	0.392	0.704	4.6865e-19	TLF+ resident-like	Tcf25
Atf1	3.46269e-30	-0.299482	0.157	0.419	4.42947e-26	TLF+ resident-like	Atf1
Ppdpf.1	4.35344e-31	-0.299755	0.139	0.392	5.56893e-27	TLF+ resident-like	Ppdpf
Pxn.1	5.23689e-24	-0.300276	0.246	0.507	6.69903e-20	TLF+ resident-like	Pxn
Ywhag.1	1.21839e-25	-0.300346	0.297	0.6	1.55856e-21	TLF+ resident-like	Ywhag
Rnf126.1	1.0582e-33	-0.301102	0.069	0.295	1.35365e-29	TLF+ resident-like	Rnf126
Gnptab.1	1.28186e-32	-0.30122	0.073	0.298	1.63975e-28	TLF+ resident-like	Gnptab
Ppp2r5a.1	7.91639e-30	-0.301224	0.208	0.499	1.01266e-25	TLF+ resident-like	Ppp2r5a
Gspt1	5.28159e-28	-0.301282	0.237	0.53	6.75621e-24	TLF+ resident-like	Gspt1
Pafah1b1.1	2.54383e-24	-0.301685	0.384	0.697	3.25407e-20	TLF+ resident-like	Pafah1b1
Hebp1.2	9.34697e-20	-0.30193	0.155	0.347	1.19566e-15	TLF+ resident-like	Hebp1
Zmiz1	1.51229e-21	-0.302486	0.333	0.61	1.93453e-17	TLF+ resident-like	Zmiz1
Mrto4.1	1.09015e-32	-0.302502	0.106	0.346	1.39452e-28	TLF+ resident-like	Mrto4
Tln1.1	6.41112e-19	-0.302799	0.629	0.784	8.2011e-15	TLF+ resident-like	Tln1
H13.1	4.16074e-28	-0.302903	0.306	0.632	5.32242e-24	TLF+ resident-like	H13
Hmgcr.1	1.11892e-28	-0.303027	0.06	0.257	1.43133e-24	TLF+ resident-like	Hmgcr
Prpf39	4.46402e-35	-0.303043	0.075	0.315	5.71037e-31	TLF+ resident-like	Prpf39
Ccr1.3	1.61995e-08	-0.303396	0.378	0.517	0.000207224	TLF+ resident-like	Ccr1
Rars	2.53015e-31	-0.303406	0.159	0.429	3.23657e-27	TLF+ resident-like	Rars
Mpdu1.1	1.3098e-33	-0.303616	0.138	0.4	1.6755e-29	TLF+ resident-like	Mpdu1
Nptn.2	3.0366e-19	-0.30391	0.589	0.783	3.88442e-15	TLF+ resident-like	Nptn
Cdk2ap1	2.18487e-32	-0.304171	0.093	0.324	2.79489e-28	TLF+ resident-like	Cdk2ap1
Gnl3.1	4.35271e-26	-0.304631	0.111	0.313	5.56799e-22	TLF+ resident-like	Gnl3
Dctn4	2.57034e-32	-0.304776	0.148	0.405	3.28798e-28	TLF+ resident-like	Dctn4
Sash1.1	1.16651e-23	-0.304863	0.282	0.558	1.4922e-19	TLF+ resident-like	Sash1
Pdap1.1	3.48526e-23	-0.304993	0.303	0.583	4.45835e-19	TLF+ resident-like	Pdap1
Mfsd14a	1.01634e-33	-0.305613	0.045	0.252	1.3001e-29	TLF+ resident-like	Mfsd14a
Sqor	9.57292e-36	-0.306556	0.046	0.265	1.22457e-31	TLF+ resident-like	Sqor
Parp1.2	2.03789e-26	-0.306571	0.197	0.455	2.60687e-22	TLF+ resident-like	Parp1
Fam107b.2	6.42707e-26	-0.306823	0.114	0.323	8.22151e-22	TLF+ resident-like	Fam107b
Tmem38b	2.04782e-35	-0.306927	0.052	0.276	2.61957e-31	TLF+ resident-like	Tmem38b
Bin2.1	1.53314e-32	-0.307926	0.134	0.392	1.96119e-28	TLF+ resident-like	Bin2
Ttc19.1	5.85852e-31	-0.308108	0.066	0.277	7.49421e-27	TLF+ resident-like	Ttc19
Cd84.1	2.5646e-16	-0.308306	0.481	0.701	3.28064e-12	TLF+ resident-like	Cd84
Mphosph10.1	8.45368e-30	-0.308309	0.121	0.357	1.0814e-25	TLF+ resident-like	Mphosph10
Psen2.1	2.37847e-30	-0.308719	0.154	0.409	3.04254e-26	TLF+ resident-like	Psen2
Pfkl.1	1.31486e-28	-0.309208	0.118	0.343	1.68197e-24	TLF+ resident-like	Pfkl
Plp2.2	1.88806e-20	-0.309213	0.197	0.413	2.4152e-16	TLF+ resident-like	Plp2
Arl8b.1	2.03574e-23	-0.309919	0.305	0.586	2.60412e-19	TLF+ resident-like	Arl8b
Btaf1.1	7.80006e-33	-0.310568	0.099	0.339	9.97783e-29	TLF+ resident-like	Btaf1
Cd300a.1	1.67396e-17	-0.310608	0.401	0.66	2.14133e-13	TLF+ resident-like	Cd300a
Chd4.1	1.69434e-22	-0.31112	0.349	0.637	2.1674e-18	TLF+ resident-like	Chd4
Ssr1.2	7.18796e-28	-0.311557	0.282	0.589	9.19484e-24	TLF+ resident-like	Ssr1
Ddx46.1	6.07748e-33	-0.311677	0.126	0.383	7.77431e-29	TLF+ resident-like	Ddx46
Tlnrd1	5.22176e-39	-0.312037	0.027	0.253	6.67968e-35	TLF+ resident-like	Tlnrd1
Memo1	5.40785e-35	-0.313176	0.08	0.315	6.91773e-31	TLF+ resident-like	Memo1
Brd4	5.09611e-31	-0.314197	0.244	0.557	6.51894e-27	TLF+ resident-like	Brd4
Il2rg.1	2.56397e-29	-0.314346	0.118	0.344	3.27983e-25	TLF+ resident-like	Il2rg
Irs2.1	3.18561e-28	-0.315147	0.062	0.255	4.07503e-24	TLF+ resident-like	Irs2
Rhbdf2.1	6.21456e-37	-0.315207	0.052	0.283	7.94967e-33	TLF+ resident-like	Rhbdf2
Ddx3y	5.28702e-33	-0.315689	0.106	0.355	6.76316e-29	TLF+ resident-like	Ddx3y
Pno1	1.9869e-35	-0.316881	0.134	0.4	2.54164e-31	TLF+ resident-like	Pno1
Cers6	4.73907e-36	-0.317829	0.057	0.29	6.06222e-32	TLF+ resident-like	Cers6
Kpna4.1	1.26563e-28	-0.31806	0.226	0.514	1.619e-24	TLF+ resident-like	Kpna4
Gatad1	4.50639e-36	-0.318412	0.125	0.394	5.76458e-32	TLF+ resident-like	Gatad1
Aarsd1	1.36401e-37	-0.31874	0.033	0.253	1.74484e-33	TLF+ resident-like	Aarsd1
Irf7.1	1.04048e-12	-0.318822	0.17	0.315	1.33099e-08	TLF+ resident-like	Irf7
Acbd3.1	9.07973e-34	-0.319668	0.147	0.42	1.16148e-29	TLF+ resident-like	Acbd3
Vps26c.1	1.67249e-39	-0.319966	0.027	0.251	2.13945e-35	TLF+ resident-like	Vps26c
Pfkfb3.1	1.48689e-25	-0.320064	0.093	0.289	1.90203e-21	TLF+ resident-like	Pfkfb3
Rbbp6.2	3.99266e-28	-0.320264	0.201	0.474	5.10741e-24	TLF+ resident-like	Rbbp6
Tet2.1	4.42485e-32	-0.321753	0.119	0.363	5.66026e-28	TLF+ resident-like	Tet2
Kcmf1.1	1.47901e-35	-0.321806	0.158	0.444	1.89195e-31	TLF+ resident-like	Kcmf1
Lrrfip2.1	1.96724e-33	-0.322315	0.175	0.461	2.5165e-29	TLF+ resident-like	Lrrfip2
Siva1	1.7293e-29	-0.322395	0.174	0.436	2.21212e-25	TLF+ resident-like	Siva1
Nktr.1	1.56483e-22	-0.322871	0.349	0.636	2.00174e-18	TLF+ resident-like	Nktr
Top1.1	4.86893e-18	-0.323029	0.448	0.695	6.22834e-14	TLF+ resident-like	Top1
Abcc3.1	1.97282e-30	-0.32326	0.135	0.377	2.52363e-26	TLF+ resident-like	Abcc3
Pbxip1	3.03917e-34	-0.323288	0.069	0.298	3.88771e-30	TLF+ resident-like	Pbxip1
Agfg1.1	1.40302e-30	-0.323747	0.148	0.404	1.79474e-26	TLF+ resident-like	Agfg1
Creld2.1	5.96806e-20	-0.324083	0.234	0.464	7.63435e-16	TLF+ resident-like	Creld2
Ola1	4.72767e-37	-0.325684	0.182	0.492	6.04763e-33	TLF+ resident-like	Ola1
Mapk1ip1l.1	3.56666e-37	-0.326633	0.106	0.37	4.56248e-33	TLF+ resident-like	Mapk1ip1l
Rasa4	6.14219e-33	-0.326941	0.118	0.367	7.85709e-29	TLF+ resident-like	Rasa4
Arih1	4.55784e-37	-0.327224	0.141	0.429	5.83039e-33	TLF+ resident-like	Arih1
Smarca5	3.97678e-27	-0.32726	0.283	0.576	5.0871e-23	TLF+ resident-like	Smarca5
Clic4.1	3.0111e-24	-0.327898	0.318	0.599	3.8518e-20	TLF+ resident-like	Clic4
Nus1	5.39932e-34	-0.327933	0.165	0.452	6.9068e-30	TLF+ resident-like	Nus1
Fam91a1	2.17723e-39	-0.329066	0.03	0.256	2.78511e-35	TLF+ resident-like	Fam91a1
Csf2rb.1	5.61205e-23	-0.329404	0.171	0.39	7.17893e-19	TLF+ resident-like	Csf2rb
Abraxas2	1.02221e-41	-0.3296	0.039	0.283	1.30761e-37	TLF+ resident-like	Abraxas2
Rab7b.1	6.5035e-19	-0.330093	0.503	0.709	8.31928e-15	TLF+ resident-like	Rab7b
Wdfy2	4.17161e-37	-0.330122	0.076	0.321	5.33632e-33	TLF+ resident-like	Wdfy2
Agpat5	7.43849e-37	-0.330576	0.151	0.439	9.51532e-33	TLF+ resident-like	Agpat5
Pira2.1	1.53955e-27	-0.330922	0.111	0.325	1.96939e-23	TLF+ resident-like	Pira2
Psmb5.2	6.22982e-23	-0.330992	0.545	0.757	7.96919e-19	TLF+ resident-like	Psmb5
Ipo5.1	5.18174e-34	-0.331052	0.134	0.398	6.62848e-30	TLF+ resident-like	Ipo5
Sertad1.1	8.5716e-35	-0.332231	0.121	0.381	1.09648e-30	TLF+ resident-like	Sertad1
Ptpn1.1	1.83575e-23	-0.332759	0.382	0.67	2.34829e-19	TLF+ resident-like	Ptpn1
Slc39a14.1	8.94305e-32	-0.333202	0.05	0.252	1.14399e-27	TLF+ resident-like	Slc39a14
Mbnl2	1.70545e-26	-0.333732	0.346	0.658	2.18161e-22	TLF+ resident-like	Mbnl2
Atp1a1.2	2.60563e-19	-0.334044	0.52	0.729	3.33313e-15	TLF+ resident-like	Atp1a1
Pvr.1	1.90232e-35	-0.33457	0.052	0.275	2.43345e-31	TLF+ resident-like	Pvr
Brd1.1	2.38721e-37	-0.334603	0.073	0.317	3.05372e-33	TLF+ resident-like	Brd1
Bak1	7.3874e-39	-0.335984	0.151	0.452	9.44996e-35	TLF+ resident-like	Bak1
Cflar.1	2.48916e-17	-0.336	0.382	0.624	3.18414e-13	TLF+ resident-like	Cflar
Uhrf2.1	1.70586e-28	-0.337251	0.198	0.467	2.18214e-24	TLF+ resident-like	Uhrf2
Ddx39.1	1.00958e-32	-0.337357	0.177	0.461	1.29146e-28	TLF+ resident-like	Ddx39
Galnt6.1	9.90997e-41	-0.338254	0.032	0.265	1.26768e-36	TLF+ resident-like	Galnt6
Chic2.1	2.42485e-34	-0.338278	0.201	0.504	3.10187e-30	TLF+ resident-like	Chic2
Mknk2.2	5.37253e-34	-0.339147	0.155	0.431	6.87255e-30	TLF+ resident-like	Mknk2
Hdac5.2	1.13968e-31	-0.33943	0.135	0.381	1.45787e-27	TLF+ resident-like	Hdac5
Il4ra.1	8.87218e-25	-0.339546	0.254	0.519	1.13493e-20	TLF+ resident-like	Il4ra
Haus8.1	3.36018e-35	-0.339786	0.099	0.348	4.29834e-31	TLF+ resident-like	Haus8
Cerk.1	3.40278e-35	-0.339831	0.197	0.506	4.35284e-31	TLF+ resident-like	Cerk
Lipa.2	1.05938e-08	-0.339935	0.547	0.662	0.000135516	TLF+ resident-like	Lipa
AU020206.2	4.43474e-31	-0.340183	0.066	0.276	5.67293e-27	TLF+ resident-like	AU020206
Pdxk	1.31465e-31	-0.340204	0.204	0.498	1.6817e-27	TLF+ resident-like	Pdxk
Kras.1	9.51217e-26	-0.34118	0.315	0.605	1.2168e-21	TLF+ resident-like	Kras
Pcgf5.1	5.51177e-37	-0.341446	0.055	0.286	7.05066e-33	TLF+ resident-like	Pcgf5
Got2.1	7.28039e-36	-0.341611	0.145	0.427	9.31308e-32	TLF+ resident-like	Got2
Gas2l3.1	5.58487e-37	-0.342549	0.088	0.34	7.14417e-33	TLF+ resident-like	Gas2l3
Lpin2.1	5.45865e-33	-0.342577	0.136	0.396	6.9827e-29	TLF+ resident-like	Lpin2
Ptk2b.1	2.33412e-36	-0.342584	0.102	0.356	2.9858e-32	TLF+ resident-like	Ptk2b
Mrpl53	1.90346e-44	-0.34366	0.026	0.27	2.4349e-40	TLF+ resident-like	Mrpl53
Mtln.1	5.69359e-44	-0.343767	0.04	0.296	7.28324e-40	TLF+ resident-like	Mtln
Hspa4.1	9.57502e-28	-0.344617	0.272	0.562	1.22484e-23	TLF+ resident-like	Hspa4
Chmp1b.1	6.00895e-42	-0.344754	0.027	0.264	7.68665e-38	TLF+ resident-like	Chmp1b
Slc25a28.1	9.52462e-37	-0.344773	0.08	0.327	1.21839e-32	TLF+ resident-like	Slc25a28
Erg28	2.94213e-42	-0.346093	0.036	0.277	3.76357e-38	TLF+ resident-like	Erg28
Eif4g1.1	5.43295e-30	-0.346318	0.274	0.583	6.94982e-26	TLF+ resident-like	Eif4g1
Syk.2	2.71586e-26	-0.346695	0.362	0.67	3.47413e-22	TLF+ resident-like	Syk
Tnfrsf1b.1	3.28765e-27	-0.347307	0.259	0.545	4.20556e-23	TLF+ resident-like	Tnfrsf1b
Prelid1.1	2.35266e-24	-0.347564	0.703	0.804	3.00952e-20	TLF+ resident-like	Prelid1
Dnajc21.1	1.98404e-38	-0.348218	0.068	0.312	2.53799e-34	TLF+ resident-like	Dnajc21
Entr1	4.98744e-43	-0.349154	0.034	0.278	6.37994e-39	TLF+ resident-like	Entr1
Syncrip.1	2.88688e-34	-0.349828	0.221	0.533	3.69289e-30	TLF+ resident-like	Syncrip
Mindy3	4.38817e-43	-0.350155	0.017	0.251	5.61334e-39	TLF+ resident-like	Mindy3
Mesd.1	1.21071e-44	-0.350599	0.033	0.283	1.54874e-40	TLF+ resident-like	Mesd
Irf2bp2.2	3.03601e-17	-0.351134	0.568	0.741	3.88366e-13	TLF+ resident-like	Irf2bp2
Ufd1	1.68151e-45	-0.351185	0.032	0.285	2.15098e-41	TLF+ resident-like	Ufd1
Csnk2b	1.64145e-32	-0.351311	0.336	0.685	2.09975e-28	TLF+ resident-like	Csnk2b
Rbm47.1	4.82595e-32	-0.351327	0.213	0.513	6.17336e-28	TLF+ resident-like	Rbm47
Fam241a	3.75845e-43	-0.351419	0.016	0.25	4.80781e-39	TLF+ resident-like	Fam241a
Map7d1.2	1.48829e-34	-0.352117	0.254	0.586	1.90381e-30	TLF+ resident-like	Map7d1
Adss	4.76946e-35	-0.352216	0.145	0.419	6.10109e-31	TLF+ resident-like	Adss
Tnfrsf12a.1	3.48647e-35	-0.352254	0.037	0.251	4.45989e-31	TLF+ resident-like	Tnfrsf12a
Eif3a.1	1.42307e-24	-0.352694	0.546	0.757	1.82039e-20	TLF+ resident-like	Eif3a
Rnf19b.1	2.57138e-35	-0.352767	0.149	0.426	3.28931e-31	TLF+ resident-like	Rnf19b
Bud23	4.6856e-47	-0.353339	0.017	0.269	5.99382e-43	TLF+ resident-like	Bud23
Gls.1	1.67739e-34	-0.353633	0.175	0.465	2.14572e-30	TLF+ resident-like	Gls
Gyg.2	7.54258e-24	-0.3541	0.193	0.422	9.64846e-20	TLF+ resident-like	Gyg
Plcg2	1.84347e-40	-0.354925	0.101	0.379	2.35816e-36	TLF+ resident-like	Plcg2
Purb	5.1794e-33	-0.355225	0.259	0.58	6.62549e-29	TLF+ resident-like	Purb
Chmp4b.1	3.48045e-30	-0.355593	0.731	0.835	4.45219e-26	TLF+ resident-like	Chmp4b
Rabgef1.1	5.6291e-37	-0.355941	0.082	0.329	7.20075e-33	TLF+ resident-like	Rabgef1
Otub1.1	3.07776e-42	-0.356014	0.136	0.436	3.93707e-38	TLF+ resident-like	Otub1
Piezo1	7.29437e-42	-0.356247	0.076	0.342	9.33096e-38	TLF+ resident-like	Piezo1
Ube2a.1	1.85741e-30	-0.356329	0.319	0.646	2.376e-26	TLF+ resident-like	Ube2a
Snd1	5.49288e-42	-0.356807	0.121	0.409	7.02649e-38	TLF+ resident-like	Snd1
Ncapg2	2.31068e-39	-0.357387	0.036	0.265	2.95583e-35	TLF+ resident-like	Ncapg2
Brd2	1.46741e-29	-0.357505	0.31	0.63	1.87711e-25	TLF+ resident-like	Brd2
Smarca4.1	2.26271e-38	-0.357536	0.17	0.474	2.89445e-34	TLF+ resident-like	Smarca4
Plk2.3	5.04686e-11	-0.358068	0.185	0.321	6.45594e-07	TLF+ resident-like	Plk2
Cpeb4.3	6.17917e-33	-0.358539	0.129	0.384	7.9044e-29	TLF+ resident-like	Cpeb4
Tra2b.1	7.68358e-23	-0.358655	0.43	0.712	9.82884e-19	TLF+ resident-like	Tra2b
Smpdl3a.2	5.02966e-16	-0.358724	0.368	0.58	6.43394e-12	TLF+ resident-like	Smpdl3a
Rpn1.1	7.59606e-27	-0.359544	0.398	0.696	9.71688e-23	TLF+ resident-like	Rpn1
Ascc3.2	2.52173e-40	-0.359928	0.092	0.363	3.2258e-36	TLF+ resident-like	Ascc3
Tmem86a.3	1.10998e-19	-0.360006	0.261	0.485	1.41989e-15	TLF+ resident-like	Tmem86a
Psmd1.1	1.0024e-21	-0.360074	0.346	0.615	1.28228e-17	TLF+ resident-like	Psmd1
Zfas1	1.60264e-38	-0.360304	0.034	0.26	2.0501e-34	TLF+ resident-like	Zfas1
Maff.1	2.07286e-33	-0.36036	0.047	0.26	2.6516e-29	TLF+ resident-like	Maff
Atp8b4	1.49387e-42	-0.360464	0.039	0.286	1.91096e-38	TLF+ resident-like	Atp8b4
Ago2.2	1.68287e-33	-0.36094	0.155	0.427	2.15273e-29	TLF+ resident-like	Ago2
Ncor2.1	2.86047e-41	-0.361265	0.068	0.324	3.65912e-37	TLF+ resident-like	Ncor2
Comtd1.1	1.23474e-41	-0.361418	0.065	0.326	1.57948e-37	TLF+ resident-like	Comtd1
Icam1.1	4.82387e-29	-0.361514	0.165	0.421	6.1707e-25	TLF+ resident-like	Icam1
Cdc42ep4.1	9.53745e-36	-0.361983	0.04	0.259	1.22003e-31	TLF+ resident-like	Cdc42ep4
Plxnb2	1.51397e-28	-0.362256	0.348	0.666	1.93667e-24	TLF+ resident-like	Plxnb2
Nfe2l2.3	3.45229e-17	-0.362716	0.493	0.692	4.41617e-13	TLF+ resident-like	Nfe2l2
Snhg8	1.38729e-41	-0.362736	0.039	0.28	1.77462e-37	TLF+ resident-like	Snhg8
Rbis.1	3.01352e-44	-0.363199	0.034	0.284	3.8549e-40	TLF+ resident-like	Rbis
Snhg3	4.57769e-45	-0.363792	0.039	0.295	5.85578e-41	TLF+ resident-like	Snhg3
Wdr26.1	7.27568e-28	-0.364566	0.401	0.711	9.30705e-24	TLF+ resident-like	Wdr26
Mtch1.1	3.13443e-34	-0.364726	0.26	0.589	4.00956e-30	TLF+ resident-like	Mtch1
Selenon	5.35017e-44	-0.365792	0.04	0.29	6.84394e-40	TLF+ resident-like	Selenon
Bex3.1	2.40471e-36	-0.366173	0.049	0.272	3.0761e-32	TLF+ resident-like	Bex3
Tes.1	2.04036e-34	-0.366215	0.065	0.288	2.61002e-30	TLF+ resident-like	Tes
Irf2bpl	3.7474e-39	-0.366623	0.07	0.319	4.79367e-35	TLF+ resident-like	Irf2bpl
Ctdnep1.1	5.27444e-41	-0.366751	0.185	0.511	6.74706e-37	TLF+ resident-like	Ctdnep1
Pgls.1	6.39042e-29	-0.36691	0.425	0.72	8.17463e-25	TLF+ resident-like	Pgls
Mef2d.2	3.56743e-38	-0.367159	0.134	0.408	4.56346e-34	TLF+ resident-like	Mef2d
Nfkbib.1	9.46861e-35	-0.367413	0.148	0.422	1.21122e-30	TLF+ resident-like	Nfkbib
Oga	2.33025e-43	-0.368183	0.042	0.291	2.98085e-39	TLF+ resident-like	Oga
Stk40.1	1.64551e-39	-0.36905	0.05	0.294	2.10494e-35	TLF+ resident-like	Stk40
Atp6v1h.1	3.06198e-35	-0.369147	0.193	0.501	3.91689e-31	TLF+ resident-like	Atp6v1h
Dlst	5.06108e-41	-0.370375	0.144	0.444	6.47413e-37	TLF+ resident-like	Dlst
Wsb2.1	2.26664e-44	-0.372538	0.082	0.365	2.89949e-40	TLF+ resident-like	Wsb2
Naa50.1	4.43991e-27	-0.373162	0.352	0.643	5.67954e-23	TLF+ resident-like	Naa50
Sntb2.1	3.68991e-42	-0.373358	0.059	0.317	4.72013e-38	TLF+ resident-like	Sntb2
Tob2.2	1.85026e-33	-0.374001	0.21	0.51	2.36685e-29	TLF+ resident-like	Tob2
Washc3.1	3.4273e-49	-0.374779	0.037	0.307	4.3842e-45	TLF+ resident-like	Washc3
Mindy1.1	2.44187e-45	-0.374948	0.032	0.285	3.12364e-41	TLF+ resident-like	Mindy1
Zfand2a.1	1.42663e-38	-0.3753	0.073	0.327	1.82494e-34	TLF+ resident-like	Zfand2a
Mgat5.2	5.45521e-45	-0.375601	0.092	0.382	6.97831e-41	TLF+ resident-like	Mgat5
Nampt.1	4.12501e-36	-0.376112	0.259	0.59	5.27671e-32	TLF+ resident-like	Nampt
Ecpas	1.733e-43	-0.376522	0.039	0.287	2.21686e-39	TLF+ resident-like	Ecpas
Timm8a1.1	2.09845e-45	-0.376702	0.019	0.264	2.68433e-41	TLF+ resident-like	Timm8a1
1810026B05Rik	1.58266e-45	-0.376994	0.033	0.288	2.02453e-41	TLF+ resident-like	1810026B05Rik
Gk	4.12331e-44	-0.377936	0.019	0.259	5.27454e-40	TLF+ resident-like	Gk
Sec61a1	7.22606e-40	-0.378167	0.175	0.489	9.24358e-36	TLF+ resident-like	Sec61a1
Nup98.1	1.06896e-43	-0.379304	0.047	0.303	1.36742e-39	TLF+ resident-like	Nup98
Coq10b.1	1.18919e-40	-0.379759	0.136	0.436	1.52121e-36	TLF+ resident-like	Coq10b
Agpat4.1	1.51947e-38	-0.380527	0.069	0.316	1.9437e-34	TLF+ resident-like	Agpat4
Anxa4.1	1.29785e-28	-0.381153	0.384	0.69	1.66021e-24	TLF+ resident-like	Anxa4
Atp13a3	1.092e-39	-0.381583	0.128	0.416	1.39688e-35	TLF+ resident-like	Atp13a3
Atp6v1c1.1	1.50017e-29	-0.381961	0.319	0.629	1.91902e-25	TLF+ resident-like	Atp6v1c1
B3gnt2	6.63736e-46	-0.382499	0.023	0.273	8.49051e-42	TLF+ resident-like	B3gnt2
Nasp	7.91794e-32	-0.385072	0.138	0.384	1.01286e-27	TLF+ resident-like	Nasp
Ppp4r2.1	2.86612e-40	-0.385123	0.168	0.486	3.66634e-36	TLF+ resident-like	Ppp4r2
2310022A10Rik.1	1.38029e-43	-0.388448	0.095	0.376	1.76566e-39	TLF+ resident-like	2310022A10Rik
Mtpn.1	1.57201e-31	-0.388937	0.409	0.733	2.01091e-27	TLF+ resident-like	Mtpn
Bst1.1	2.15726e-26	-0.38954	0.174	0.415	2.75957e-22	TLF+ resident-like	Bst1
B4galt5.1	4.20158e-41	-0.389754	0.124	0.414	5.37467e-37	TLF+ resident-like	B4galt5
Pilra.2	2.09259e-32	-0.389883	0.138	0.392	2.67684e-28	TLF+ resident-like	Pilra
Sod2.1	1.63154e-22	-0.389972	0.376	0.652	2.08707e-18	TLF+ resident-like	Sod2
Sowahc.1	6.21873e-37	-0.391424	0.042	0.265	7.955e-33	TLF+ resident-like	Sowahc
Tatdn2	2.3694e-44	-0.392077	0.079	0.351	3.03094e-40	TLF+ resident-like	Tatdn2
Ppp4r3b	9.81657e-49	-0.392333	0.036	0.307	1.25574e-44	TLF+ resident-like	Ppp4r3b
Galnt2	1.93057e-50	-0.392794	0.032	0.307	2.46958e-46	TLF+ resident-like	Galnt2
Nap1l1	1.93407e-24	-0.394877	0.437	0.708	2.47406e-20	TLF+ resident-like	Nap1l1
Mfsd14b	2.01285e-53	-0.39714	0.022	0.301	2.57483e-49	TLF+ resident-like	Mfsd14b
Fermt3.1	6.67869e-31	-0.397214	0.418	0.733	8.54338e-27	TLF+ resident-like	Fermt3
CAAA01118383.1	8.50224e-53	-0.397366	0.032	0.316	1.08761e-48	TLF+ resident-like	CAAA01118383.1
Rai14.1	2.62004e-49	-0.397632	0.013	0.272	3.35156e-45	TLF+ resident-like	Rai14
Xdh.2	6.47571e-34	-0.399761	0.197	0.491	8.28373e-30	TLF+ resident-like	Xdh
Cop1	5.49226e-50	-0.399951	0.034	0.308	7.0257e-46	TLF+ resident-like	Cop1
Sde2.1	1.68716e-30	-0.400826	0.178	0.438	2.15822e-26	TLF+ resident-like	Sde2
Gdf15.2	2.40653e-22	-0.400969	0.083	0.259	3.07843e-18	TLF+ resident-like	Gdf15
Cybc1	1.10102e-51	-0.402632	0.057	0.352	1.40842e-47	TLF+ resident-like	Cybc1
Etf1.1	6.6499e-38	-0.402741	0.282	0.628	8.50656e-34	TLF+ resident-like	Etf1
Tmem120a.2	1.10207e-45	-0.403412	0.103	0.409	1.40977e-41	TLF+ resident-like	Tmem120a
Yy1.1	1.41563e-42	-0.404224	0.204	0.547	1.81087e-38	TLF+ resident-like	Yy1
Bach1.2	1.39699e-31	-0.404574	0.259	0.561	1.78703e-27	TLF+ resident-like	Bach1
Slc11a1.2	4.87131e-29	-0.405371	0.386	0.696	6.23138e-25	TLF+ resident-like	Slc11a1
Eef1akmt1	9.641e-53	-0.405412	0.036	0.32	1.23328e-48	TLF+ resident-like	Eef1akmt1
Il17ra.2	3.16963e-40	-0.405987	0.07	0.323	4.05459e-36	TLF+ resident-like	Il17ra
Slfn5.3	6.05555e-23	-0.406377	0.187	0.4	7.74626e-19	TLF+ resident-like	Slfn5
Gm2a	2.95137e-22	-0.406844	0.516	0.732	3.77539e-18	TLF+ resident-like	Gm2a
Slc9a3r1.1	8.35767e-36	-0.40701	0.276	0.61	1.06911e-31	TLF+ resident-like	Slc9a3r1
Washc5.1	4.82738e-56	-0.407052	0.029	0.323	6.17519e-52	TLF+ resident-like	Washc5
Samsn1.2	6.41527e-28	-0.407331	0.109	0.324	8.20641e-24	TLF+ resident-like	Samsn1
Dock2.1	1.95771e-35	-0.408132	0.282	0.612	2.5043e-31	TLF+ resident-like	Dock2
Ldlr.2	1.55563e-32	-0.408575	0.082	0.308	1.98997e-28	TLF+ resident-like	Ldlr
Arid5b.1	4.86432e-39	-0.408755	0.115	0.393	6.22244e-35	TLF+ resident-like	Arid5b
Nr1h3.1	3.85042e-37	-0.40906	0.042	0.264	4.92546e-33	TLF+ resident-like	Nr1h3
Sms	1.90675e-43	-0.409077	0.111	0.398	2.43912e-39	TLF+ resident-like	Sms
Retreg2	2.01066e-51	-0.40935	0.055	0.347	2.57204e-47	TLF+ resident-like	Retreg2
Hnrnpl	2.61389e-45	-0.410304	0.194	0.545	3.34369e-41	TLF+ resident-like	Hnrnpl
Pik3r5.1	2.25791e-47	-0.410961	0.105	0.412	2.88832e-43	TLF+ resident-like	Pik3r5
Actn4.1	8.18926e-39	-0.412531	0.236	0.567	1.04757e-34	TLF+ resident-like	Actn4
B930036N10Rik.2	3.10124e-38	-0.41263	0.033	0.257	3.9671e-34	TLF+ resident-like	B930036N10Rik
Sdc3.2	1.31411e-26	-0.412905	0.371	0.659	1.68101e-22	TLF+ resident-like	Sdc3
Fuca2.2	6.26771e-39	-0.413344	0.203	0.521	8.01765e-35	TLF+ resident-like	Fuca2
Chka.1	3.7024e-30	-0.413575	0.151	0.406	4.73611e-26	TLF+ resident-like	Chka
Cct2.1	1.14968e-34	-0.413627	0.374	0.704	1.47067e-30	TLF+ resident-like	Cct2
Cebpa.2	2.09777e-22	-0.413817	0.328	0.571	2.68347e-18	TLF+ resident-like	Cebpa
Ly9.1	3.08625e-48	-0.414171	0.057	0.336	3.94794e-44	TLF+ resident-like	Ly9
Washc4	1.55614e-49	-0.414218	0.05	0.33	1.99061e-45	TLF+ resident-like	Washc4
Myo1e.1	3.71708e-42	-0.414632	0.037	0.283	4.75489e-38	TLF+ resident-like	Myo1e
Ube2q1.1	1.72279e-48	-0.415499	0.18	0.534	2.2038e-44	TLF+ resident-like	Ube2q1
Srsf9.1	6.17129e-40	-0.415515	0.32	0.682	7.89431e-36	TLF+ resident-like	Srsf9
Lyst.1	6.09335e-46	-0.41598	0.02	0.269	7.79461e-42	TLF+ resident-like	Lyst
Babam2	1.07668e-57	-0.41601	0.039	0.347	1.37729e-53	TLF+ resident-like	Babam2
Plekhm2.1	9.09546e-47	-0.416154	0.099	0.4	1.16349e-42	TLF+ resident-like	Plekhm2
Tent2	1.60863e-56	-0.41732	0.034	0.335	2.05776e-52	TLF+ resident-like	Tent2
Plekho1.1	9.58787e-37	-0.417742	0.391	0.729	1.22648e-32	TLF+ resident-like	Plekho1
Smim3.1	3.23958e-44	-0.418556	0.088	0.371	4.14407e-40	TLF+ resident-like	Smim3
Macf1.1	1.48194e-37	-0.41884	0.253	0.581	1.8957e-33	TLF+ resident-like	Macf1
Vps37b.2	2.1396e-34	-0.41945	0.069	0.295	2.73698e-30	TLF+ resident-like	Vps37b
Slk.1	1.64128e-44	-0.420362	0.161	0.495	2.09952e-40	TLF+ resident-like	Slk
Ftl1-ps1.2	1.04237e-53	-0.421891	0.032	0.319	1.3334e-49	TLF+ resident-like	Ftl1-ps1
Ifi209.2	1.18101e-36	-0.422524	0.049	0.275	1.51074e-32	TLF+ resident-like	Ifi209
Nfkb1.2	2.14067e-27	-0.422693	0.313	0.596	2.73834e-23	TLF+ resident-like	Nfkb1
Retreg1.1	4.66925e-49	-0.423232	0.029	0.296	5.9729e-45	TLF+ resident-like	Retreg1
Pi4k2a.1	1.77849e-46	-0.423294	0.139	0.464	2.27504e-42	TLF+ resident-like	Pi4k2a
Amdhd2.2	1.18818e-38	-0.423531	0.198	0.515	1.51993e-34	TLF+ resident-like	Amdhd2
Scand1.1	1.15245e-34	-0.423639	0.569	0.801	1.47421e-30	TLF+ resident-like	Scand1
Pkib.1	8.7272e-46	-0.423789	0.098	0.394	1.11638e-41	TLF+ resident-like	Pkib
Cd180.2	4.42716e-41	-0.425646	0.119	0.41	5.66322e-37	TLF+ resident-like	Cd180
Zfp91.1	2.95384e-41	-0.42628	0.25	0.603	3.77855e-37	TLF+ resident-like	Zfp91
Gch1.2	1.79706e-29	-0.427146	0.149	0.394	2.2988e-25	TLF+ resident-like	Gch1
Eloa.1	1.06471e-54	-0.427299	0.05	0.35	1.36198e-50	TLF+ resident-like	Eloa
Mindy2	1.18092e-52	-0.427304	0.057	0.355	1.51063e-48	TLF+ resident-like	Mindy2
AI506816	4.89476e-54	-0.428619	0.037	0.331	6.26137e-50	TLF+ resident-like	AI506816
Slc16a10.1	1.62886e-47	-0.42956	0.103	0.408	2.08363e-43	TLF+ resident-like	Slc16a10
Sfpq.2	3.77842e-35	-0.430206	0.411	0.717	4.83335e-31	TLF+ resident-like	Sfpq
Eif4e.2	1.95231e-26	-0.430595	0.42	0.69	2.49739e-22	TLF+ resident-like	Eif4e
Pde4b.3	2.31945e-28	-0.431126	0.128	0.354	2.96704e-24	TLF+ resident-like	Pde4b
Tuba1c	1.85656e-32	-0.431182	0.295	0.608	2.37491e-28	TLF+ resident-like	Tuba1c
B4galnt1.1	1.30162e-52	-0.431498	0.112	0.441	1.66503e-48	TLF+ resident-like	B4galnt1
Pim3.2	4.032e-29	-0.431785	0.109	0.332	5.15773e-25	TLF+ resident-like	Pim3
Frrs1.1	1.96885e-51	-0.43203	0.096	0.412	2.51855e-47	TLF+ resident-like	Frrs1
Galns.1	1.15077e-50	-0.432448	0.072	0.373	1.47207e-46	TLF+ resident-like	Galns
Pgd.2	3.90604e-38	-0.432502	0.341	0.698	4.99661e-34	TLF+ resident-like	Pgd
Hyou1.1	8.74488e-52	-0.432642	0.063	0.362	1.11864e-47	TLF+ resident-like	Hyou1
Mdfic.1	1.30657e-37	-0.433266	0.326	0.669	1.67137e-33	TLF+ resident-like	Mdfic
Spty2d1.2	1.83059e-46	-0.43529	0.089	0.382	2.34169e-42	TLF+ resident-like	Spty2d1
Tomm20.2	2.00148e-35	-0.435663	0.605	0.799	2.56029e-31	TLF+ resident-like	Tomm20
Nufip1.2	1.30696e-35	-0.43649	0.089	0.331	1.67187e-31	TLF+ resident-like	Nufip1
Grcc10.2	1.65856e-32	-0.436687	0.394	0.7	2.12162e-28	TLF+ resident-like	Grcc10
Prxl2b.2	2.49259e-49	-0.43679	0.043	0.323	3.18852e-45	TLF+ resident-like	Prxl2b
Ramac	8.46852e-59	-0.437088	0.042	0.351	1.08329e-54	TLF+ resident-like	Ramac
Igf2r.1	8.03269e-52	-0.437102	0.003	0.265	1.02754e-47	TLF+ resident-like	Igf2r
Gadd45g.2	4.82518e-28	-0.437488	0.148	0.386	6.17237e-24	TLF+ resident-like	Gadd45g
Tmx4.3	2.9908e-30	-0.437939	0.095	0.31	3.82584e-26	TLF+ resident-like	Tmx4
Errfi1.1	1.12744e-24	-0.43845	0.106	0.303	1.44222e-20	TLF+ resident-like	Errfi1
Fdx2	1.45901e-59	-0.43876	0.024	0.329	1.86637e-55	TLF+ resident-like	Fdx2
Tuba4a.1	6.60178e-48	-0.439395	0.037	0.304	8.445e-44	TLF+ resident-like	Tuba4a
Camk2d.2	2.03709e-41	-0.439718	0.233	0.57	2.60584e-37	TLF+ resident-like	Camk2d
Rap2b.1	1.05976e-33	-0.439918	0.297	0.608	1.35564e-29	TLF+ resident-like	Rap2b
Ppp4r3a.1	4.46472e-56	-0.440888	0.033	0.33	5.71126e-52	TLF+ resident-like	Ppp4r3a
Hikeshi	2.05047e-61	-0.440967	0.034	0.352	2.62296e-57	TLF+ resident-like	Hikeshi
Sdc4.2	1.06923e-19	-0.441168	0.375	0.58	1.36776e-15	TLF+ resident-like	Sdc4
Tiparp.1	1.77474e-29	-0.442344	0.226	0.494	2.27025e-25	TLF+ resident-like	Tiparp
Prelid3b	8.50995e-60	-0.442376	0.033	0.344	1.08859e-55	TLF+ resident-like	Prelid3b
Oip5os1	2.59387e-58	-0.442644	0.046	0.358	3.31807e-54	TLF+ resident-like	Oip5os1
Cenpb.1	1.87175e-44	-0.442954	0.207	0.554	2.39435e-40	TLF+ resident-like	Cenpb
Dock10	2.18065e-44	-0.444763	0.171	0.498	2.78948e-40	TLF+ resident-like	Dock10
Cux1.1	6.97283e-44	-0.445248	0.279	0.647	8.91964e-40	TLF+ resident-like	Cux1
Fdps.2	4.96669e-19	-0.445361	0.152	0.331	6.35339e-15	TLF+ resident-like	Fdps
Irak2.1	7.44449e-50	-0.445736	0.086	0.39	9.523e-46	TLF+ resident-like	Irak2
Asph.2	7.88018e-44	-0.446405	0.112	0.402	1.00803e-39	TLF+ resident-like	Asph
Hras.1	6.3587e-55	-0.44658	0.096	0.433	8.13405e-51	TLF+ resident-like	Hras
Apbb1ip.1	1.29583e-41	-0.44683	0.329	0.689	1.65763e-37	TLF+ resident-like	Apbb1ip
Riok3.1	7.97247e-40	-0.447089	0.29	0.635	1.01984e-35	TLF+ resident-like	Riok3
Ndfip1.1	2.92636e-41	-0.44717	0.364	0.732	3.7434e-37	TLF+ resident-like	Ndfip1
Mrpl58.1	1.49625e-62	-0.448187	0.032	0.353	1.91401e-58	TLF+ resident-like	Mrpl58
Ankrd11.2	5.1919e-40	-0.448761	0.257	0.6	6.64148e-36	TLF+ resident-like	Ankrd11
Cdc34	2.63622e-60	-0.449113	0.068	0.399	3.37225e-56	TLF+ resident-like	Cdc34
Itga5.1	1.12163e-50	-0.44993	0.076	0.377	1.43479e-46	TLF+ resident-like	Itga5
Lrrc59.1	2.32505e-44	-0.450764	0.236	0.593	2.97421e-40	TLF+ resident-like	Lrrc59
Cpeb2.2	1.18338e-45	-0.451174	0.076	0.354	1.51377e-41	TLF+ resident-like	Cpeb2
Psmd8	3.47357e-43	-0.451197	0.77	0.871	4.44339e-39	TLF+ resident-like	Psmd8
Ndel1.1	1.60287e-36	-0.451377	0.24	0.547	2.05039e-32	TLF+ resident-like	Ndel1
Csnk2a2.1	3.47881e-60	-0.451423	0.055	0.382	4.4501e-56	TLF+ resident-like	Csnk2a2
Havcr2.3	9.33233e-52	-0.452022	0.022	0.298	1.19379e-47	TLF+ resident-like	Havcr2
Cd300lf.2	1.74522e-43	-0.453047	0.014	0.25	2.23248e-39	TLF+ resident-like	Cd300lf
Tmem65.1	7.04914e-51	-0.456332	0.114	0.443	9.01726e-47	TLF+ resident-like	Tmem65
Abr	5.22616e-53	-0.457374	0.089	0.409	6.6853e-49	TLF+ resident-like	Abr
Gpr132.2	4.66367e-44	-0.457425	0.032	0.28	5.96577e-40	TLF+ resident-like	Gpr132
Vps35l.1	4.03781e-64	-0.457555	0.037	0.368	5.16517e-60	TLF+ resident-like	Vps35l
Zc3h12a.1	3.14489e-40	-0.457679	0.085	0.347	4.02294e-36	TLF+ resident-like	Zc3h12a
Cdv3.1	1.82576e-47	-0.457853	0.208	0.571	2.33552e-43	TLF+ resident-like	Cdv3
Ilrun	5.3751e-60	-0.458654	0.042	0.359	6.87583e-56	TLF+ resident-like	Ilrun
Eif1a.2	1.79729e-40	-0.45936	0.243	0.58	2.2991e-36	TLF+ resident-like	Eif1a
Pabpn1.2	9.78291e-51	-0.459784	0.161	0.509	1.25143e-46	TLF+ resident-like	Pabpn1
Apobec1	1.40861e-42	-0.461675	0.296	0.655	1.80189e-38	TLF+ resident-like	Apobec1
Pld3.1	9.98387e-23	-0.462385	0.382	0.63	1.27714e-18	TLF+ resident-like	Pld3
Otulin.1	4.77014e-56	-0.462871	0.129	0.488	6.10196e-52	TLF+ resident-like	Otulin
Gpr35.1	6.99355e-52	-0.465036	0.02	0.295	8.94615e-48	TLF+ resident-like	Gpr35
Dock4.3	3.08536e-52	-0.466025	0.047	0.34	3.9468e-48	TLF+ resident-like	Dock4
Atp6v1b2.1	4.44904e-32	-0.466699	0.484	0.738	5.69121e-28	TLF+ resident-like	Atp6v1b2
Lasp1.1	4.19951e-43	-0.467588	0.251	0.602	5.37201e-39	TLF+ resident-like	Lasp1
Ywhaz.1	1.17438e-41	-0.467855	0.51	0.788	1.50227e-37	TLF+ resident-like	Ywhaz
Snhg1.2	3.77196e-51	-0.468234	0.047	0.331	4.82509e-47	TLF+ resident-like	Snhg1
Atp13a2.2	7.46635e-41	-0.468967	0.257	0.595	9.55096e-37	TLF+ resident-like	Atp13a2
Ero1l.1	2.68717e-46	-0.469619	0.068	0.345	3.43743e-42	TLF+ resident-like	Ero1l
Nfat5.2	4.26218e-45	-0.471262	0.122	0.429	5.45219e-41	TLF+ resident-like	Nfat5
Baz1a.1	1.27392e-46	-0.472383	0.187	0.527	1.6296e-42	TLF+ resident-like	Baz1a
Fcgr4.1	3.16185e-38	-0.476144	0.161	0.452	4.04464e-34	TLF+ resident-like	Fcgr4
Smox.1	1.29067e-38	-0.476327	0.115	0.381	1.65102e-34	TLF+ resident-like	Smox
Hnrnpdl.2	9.37165e-47	-0.476411	0.24	0.607	1.19882e-42	TLF+ resident-like	Hnrnpdl
Pcna	3.36215e-23	-0.47676	0.3	0.56	4.30086e-19	TLF+ resident-like	Pcna
Itpkb.1	1.12789e-51	-0.476898	0.162	0.522	1.44279e-47	TLF+ resident-like	Itpkb
2900097C17Rik.1	8.9744e-62	-0.477053	0.053	0.382	1.14801e-57	TLF+ resident-like	2900097C17Rik
Ptbp1.1	1.06365e-52	-0.47734	0.211	0.594	1.36062e-48	TLF+ resident-like	Ptbp1
Diaph1.2	2.30332e-47	-0.479065	0.251	0.619	2.94641e-43	TLF+ resident-like	Diaph1
1110038B12Rik.2	1.44465e-58	-0.480708	0.05	0.371	1.84799e-54	TLF+ resident-like	1110038B12Rik
Acp5.2	4.13623e-28	-0.481006	0.075	0.271	5.29107e-24	TLF+ resident-like	Acp5
Plpbp.1	4.46494e-63	-0.482331	0.036	0.36	5.71156e-59	TLF+ resident-like	Plpbp
Nhp2	5.51523e-46	-0.482477	0.247	0.603	7.05508e-42	TLF+ resident-like	Nhp2
Ccnl1.2	3.12966e-32	-0.482922	0.438	0.704	4.00345e-28	TLF+ resident-like	Ccnl1
Map2k3.3	2.19187e-46	-0.483576	0.218	0.57	2.80384e-42	TLF+ resident-like	Map2k3
Ifi211.1	2.62138e-46	-0.484174	0.032	0.29	3.35327e-42	TLF+ resident-like	Ifi211
Tnfaip3.1	1.94975e-49	-0.485279	0.124	0.453	2.49411e-45	TLF+ resident-like	Tnfaip3
Nsd2.1	4.64589e-52	-0.485334	0.03	0.307	5.94303e-48	TLF+ resident-like	Nsd2
Surf4.1	5.15466e-46	-0.486094	0.292	0.658	6.59384e-42	TLF+ resident-like	Surf4
Tnfsf9.2	2.68242e-21	-0.487273	0.096	0.272	3.43135e-17	TLF+ resident-like	Tnfsf9
Gm14636.1	9.04797e-41	-0.488253	0.034	0.274	1.15742e-36	TLF+ resident-like	Gm14636
Bola2.3	1.84656e-43	-0.48892	0.408	0.729	2.36212e-39	TLF+ resident-like	Bola2
Adam17.1	2.03464e-54	-0.48915	0.204	0.59	2.60271e-50	TLF+ resident-like	Adam17
Csf2ra.2	5.90319e-34	-0.490728	0.514	0.742	7.55136e-30	TLF+ resident-like	Csf2ra
Socs3.3	2.97469e-26	-0.491992	0.205	0.449	3.80523e-22	TLF+ resident-like	Socs3
Plk3.2	3.76315e-48	-0.495122	0.046	0.32	4.81382e-44	TLF+ resident-like	Plk3
Txnrd1.1	5.31312e-51	-0.495417	0.115	0.444	6.79654e-47	TLF+ resident-like	Txnrd1
Dtnbp1.1	5.49352e-46	-0.496637	0.226	0.569	7.02731e-42	TLF+ resident-like	Dtnbp1
Mir22hg.2	8.59223e-54	-0.496965	0.023	0.306	1.09912e-49	TLF+ resident-like	Mir22hg
Utp11	1.59946e-64	-0.498031	0.059	0.397	2.04603e-60	TLF+ resident-like	Utp11
Grb2	1.18326e-50	-0.499841	0.609	0.831	1.51363e-46	TLF+ resident-like	Grb2
Gm6377.1	3.61411e-43	-0.500013	0.075	0.345	4.62318e-39	TLF+ resident-like	Gm6377
Arl8a.1	8.25575e-54	-0.500839	0.259	0.662	1.05608e-49	TLF+ resident-like	Arl8a
Slamf7.2	1.58236e-44	-0.501984	0.079	0.355	2.02416e-40	TLF+ resident-like	Slamf7
Nop53.1	4.3046e-66	-0.502622	0.053	0.396	5.50645e-62	TLF+ resident-like	Nop53
Hspa1b.4	0.00358081	-0.502721	0.842	0.587	1	TLF+ resident-like	Hspa1b
Lsm12.2	4.11774e-57	-0.503555	0.152	0.527	5.26741e-53	TLF+ resident-like	Lsm12
Slc6a8.2	2.51899e-50	-0.503764	0.022	0.29	3.22229e-46	TLF+ resident-like	Slc6a8
Isg15.1	2.3274e-14	-0.503777	0.197	0.36	2.97721e-10	TLF+ resident-like	Isg15
Dennd4a.3	2.15326e-45	-0.504233	0.103	0.396	2.75445e-41	TLF+ resident-like	Dennd4a
H2afy.1	2.36012e-44	-0.504323	0.392	0.727	3.01906e-40	TLF+ resident-like	H2afy
Npc1.1	8.18855e-53	-0.506231	0.201	0.58	1.04748e-48	TLF+ resident-like	Npc1
Atf4.2	2.36047e-47	-0.507073	0.256	0.617	3.01951e-43	TLF+ resident-like	Atf4
Lnpep.1	1.67588e-64	-0.509159	0.07	0.419	2.14378e-60	TLF+ resident-like	Lnpep
Alcam	2.64504e-56	-0.50979	0.086	0.418	3.38353e-52	TLF+ resident-like	Alcam
Dgkz.1	2.71028e-56	-0.512252	0.194	0.579	3.46699e-52	TLF+ resident-like	Dgkz
Gde1.1	1.62929e-43	-0.512482	0.172	0.489	2.08418e-39	TLF+ resident-like	Gde1
Id3.1	5.98063e-26	-0.512801	0.07	0.259	7.65043e-22	TLF+ resident-like	Id3
Cox16.2	1.18632e-67	-0.513172	0.119	0.513	1.51754e-63	TLF+ resident-like	Cox16
Pip4p1	1.83464e-69	-0.514019	0.05	0.405	2.34688e-65	TLF+ resident-like	Pip4p1
Hnrnpa1.2	2.40769e-40	-0.514106	0.412	0.71	3.07992e-36	TLF+ resident-like	Hnrnpa1
Senp2.1	1.38067e-60	-0.514576	0.088	0.434	1.76616e-56	TLF+ resident-like	Senp2
AC149090.1	1.50407e-58	-0.514598	0.078	0.417	1.92401e-54	TLF+ resident-like	AC149090.1
Jarid2.3	4.14394e-42	-0.515139	0.184	0.494	5.30093e-38	TLF+ resident-like	Jarid2
Naxe.1	4.05768e-72	-0.515517	0.059	0.425	5.19058e-68	TLF+ resident-like	Naxe
Itgb2.2	5.21353e-37	-0.516018	0.489	0.736	6.66915e-33	TLF+ resident-like	Itgb2
Cpd.3	2.7344e-40	-0.517247	0.167	0.466	3.49784e-36	TLF+ resident-like	Cpd
Nsd3.2	1.50054e-67	-0.517909	0.056	0.404	1.91949e-63	TLF+ resident-like	Nsd3
Slfn2.2	2.70828e-07	-0.518423	0.93	0.827	0.00346443	TLF+ resident-like	Slfn2
Trim25.2	3.72958e-45	-0.519196	0.187	0.519	4.77088e-41	TLF+ resident-like	Trim25
Ets2.2	1.27292e-39	-0.519457	0.164	0.464	1.62831e-35	TLF+ resident-like	Ets2
Rgs2.3	4.66762e-19	-0.520313	0.468	0.637	5.97082e-15	TLF+ resident-like	Rgs2
Mmp19.1	1.14471e-33	-0.520694	0.053	0.266	1.46432e-29	TLF+ resident-like	Mmp19
Itprid2.2	6.01249e-69	-0.522148	0.042	0.389	7.69117e-65	TLF+ resident-like	Itprid2
Tent5c.3	1.02401e-46	-0.522369	0.011	0.258	1.30992e-42	TLF+ resident-like	Tent5c
Plbd1.2	1.16437e-37	-0.523151	0.128	0.392	1.48946e-33	TLF+ resident-like	Plbd1
Tubb4b	1.00241e-41	-0.523213	0.144	0.446	1.28228e-37	TLF+ resident-like	Tubb4b
Tkt.3	4.36911e-45	-0.524077	0.658	0.817	5.58896e-41	TLF+ resident-like	Tkt
Ptpa.1	2.20347e-73	-0.52623	0.05	0.419	2.81867e-69	TLF+ resident-like	Ptpa
Set.1	1.60294e-37	-0.527717	0.635	0.781	2.05048e-33	TLF+ resident-like	Set
Zfp703.2	1.2295e-49	-0.528073	0.158	0.502	1.57278e-45	TLF+ resident-like	Zfp703
Atp2a2.1	3.21585e-51	-0.529408	0.226	0.597	4.11372e-47	TLF+ resident-like	Atp2a2
Tmem134	1.72949e-72	-0.531924	0.045	0.406	2.21236e-68	TLF+ resident-like	Tmem134
Rasgef1b.2	2.36841e-42	-0.534468	0.138	0.438	3.02967e-38	TLF+ resident-like	Rasgef1b
Fgr.1	2.24538e-61	-0.535206	0.03	0.348	2.87229e-57	TLF+ resident-like	Fgr
Ndufaf8.1	1.03086e-74	-0.53769	0.056	0.431	1.31868e-70	TLF+ resident-like	Ndufaf8
P4hb.1	1.77535e-55	-0.540875	0.76	0.868	2.27102e-51	TLF+ resident-like	P4hb
Arhgap45.1	2.44023e-67	-0.542435	0.066	0.419	3.12155e-63	TLF+ resident-like	Arhgap45
Jmjd1c.1	3.79185e-37	-0.543448	0.352	0.66	4.85053e-33	TLF+ resident-like	Jmjd1c
Runx3.2	3.10026e-45	-0.544728	0.082	0.365	3.96585e-41	TLF+ resident-like	Runx3
Fam20c.1	7.664e-53	-0.545255	0.049	0.344	9.80379e-49	TLF+ resident-like	Fam20c
Fnip2.2	1.15099e-58	-0.545471	0.078	0.415	1.47235e-54	TLF+ resident-like	Fnip2
Glipr1.1	1.79114e-50	-0.550002	0.141	0.476	2.29122e-46	TLF+ resident-like	Glipr1
Hnrnpab.1	1.11938e-42	-0.550901	0.45	0.73	1.43192e-38	TLF+ resident-like	Hnrnpab
Dleu2.1	2.67446e-66	-0.550926	0.06	0.416	3.42117e-62	TLF+ resident-like	Dleu2
Skil.2	1.73351e-57	-0.551093	0.168	0.544	2.2175e-53	TLF+ resident-like	Skil
Fam89b.2	4.5019e-70	-0.554002	0.103	0.491	5.75884e-66	TLF+ resident-like	Fam89b
Cyp4f18.2	2.95546e-42	-0.554501	0.167	0.472	3.78062e-38	TLF+ resident-like	Cyp4f18
Ehd1.3	7.3979e-14	-0.555838	0.409	0.542	9.46339e-10	TLF+ resident-like	Ehd1
Lmnb1.2	2.74738e-53	-0.557964	0.066	0.375	3.51445e-49	TLF+ resident-like	Lmnb1
Ndrg1.2	4.05604e-51	-0.560624	0.024	0.298	5.18848e-47	TLF+ resident-like	Ndrg1
Rap2a.1	5.43144e-58	-0.561052	0.078	0.41	6.9479e-54	TLF+ resident-like	Rap2a
Nfkbiz.2	9.6098e-38	-0.561146	0.282	0.585	1.22929e-33	TLF+ resident-like	Nfkbiz
Ptpmt1.2	5.42612e-81	-0.561569	0.037	0.421	6.94109e-77	TLF+ resident-like	Ptpmt1
Dot1l.2	4.19474e-69	-0.561898	0.05	0.412	5.36592e-65	TLF+ resident-like	Dot1l
Tlr2.2	1.54144e-30	-0.5639	0.319	0.595	1.97181e-26	TLF+ resident-like	Tlr2
Card19.2	4.71085e-29	-0.564598	0.569	0.717	6.02612e-25	TLF+ resident-like	Card19
Flna.1	9.87722e-49	-0.564784	0.348	0.7	1.26349e-44	TLF+ resident-like	Flna
Erbin.1	8.29815e-74	-0.565627	0.045	0.411	1.0615e-69	TLF+ resident-like	Erbin
Nfkbie.3	5.9617e-40	-0.565801	0.105	0.374	7.6262e-36	TLF+ resident-like	Nfkbie
Slc7a8.1	1.57783e-51	-0.567803	0.249	0.624	2.01837e-47	TLF+ resident-like	Slc7a8
Nr4a1.3	9.95083e-42	-0.570043	0.178	0.489	1.27291e-37	TLF+ resident-like	Nr4a1
Rel.2	1.57022e-51	-0.574005	0.142	0.48	2.00863e-47	TLF+ resident-like	Rel
Adora2b.3	2.1078e-48	-0.57406	0.037	0.307	2.6963e-44	TLF+ resident-like	Adora2b
Sh2b2.1	3.63371e-69	-0.574793	0.034	0.384	4.64824e-65	TLF+ resident-like	Sh2b2
Mbd2.1	6.01727e-69	-0.575063	0.174	0.595	7.69729e-65	TLF+ resident-like	Mbd2
Trib1.1	1.84348e-50	-0.576944	0.175	0.521	2.35818e-46	TLF+ resident-like	Trib1
Ciao2b.2	7.08444e-82	-0.581221	0.057	0.457	9.06241e-78	TLF+ resident-like	Ciao2b
Ldlrap1.2	1.19305e-78	-0.589151	0.047	0.441	1.52615e-74	TLF+ resident-like	Ldlrap1
Il7r.1	4.35243e-46	-0.589981	0.009	0.252	5.56763e-42	TLF+ resident-like	Il7r
Ccdc71l.1	4.39562e-61	-0.591499	0.072	0.406	5.62288e-57	TLF+ resident-like	Ccdc71l
Hpf1	4.14171e-77	-0.594995	0.049	0.427	5.29807e-73	TLF+ resident-like	Hpf1
Plekho2.1	2.65666e-61	-0.596971	0.243	0.654	3.3984e-57	TLF+ resident-like	Plekho2
Mrpl52.1	1.91107e-46	-0.597091	0.641	0.793	2.44464e-42	TLF+ resident-like	Mrpl52
Mmp14.1	8.01069e-55	-0.597118	0.055	0.357	1.02473e-50	TLF+ resident-like	Mmp14
Epb41l2.2	1.12809e-60	-0.598137	0.236	0.643	1.44306e-56	TLF+ resident-like	Epb41l2
Got1.2	4.2306e-52	-0.599295	0.182	0.541	5.41179e-48	TLF+ resident-like	Got1
Msr1.1	3.46963e-41	-0.599299	0.565	0.741	4.43835e-37	TLF+ resident-like	Msr1
Mia2.1	6.70597e-85	-0.599372	0.062	0.478	8.57828e-81	TLF+ resident-like	Mia2
Fem1c.2	3.23536e-64	-0.60113	0.093	0.46	4.13868e-60	TLF+ resident-like	Fem1c
Gda.2	3.26972e-42	-0.601806	0.208	0.524	4.18262e-38	TLF+ resident-like	Gda
Napsa.2	4.10841e-66	-0.603265	0.03	0.365	5.25547e-62	TLF+ resident-like	Napsa
Ybx3.1	4.06992e-63	-0.60462	0.111	0.478	5.20624e-59	TLF+ resident-like	Ybx3
Tut7.1	5.88385e-77	-0.606661	0.068	0.461	7.52662e-73	TLF+ resident-like	Tut7
Mcrip1.1	1.71042e-81	-0.607897	0.069	0.473	2.18797e-77	TLF+ resident-like	Mcrip1
Washc2.1	2.27591e-85	-0.60949	0.046	0.449	2.91134e-81	TLF+ resident-like	Washc2
Dusp2.1	9.51167e-43	-0.610035	0.06	0.32	1.21673e-38	TLF+ resident-like	Dusp2
Tgif1.1	3.67035e-56	-0.611867	0.185	0.555	4.69511e-52	TLF+ resident-like	Tgif1
Mapk6.2	2.56019e-73	-0.612056	0.102	0.503	3.275e-69	TLF+ resident-like	Mapk6
Snx18.2	7.19969e-55	-0.613071	0.195	0.559	9.20984e-51	TLF+ resident-like	Snx18
Lhfpl2.1	7.97936e-69	-0.613672	0.032	0.381	1.02072e-64	TLF+ resident-like	Lhfpl2
Myh9.1	5.57259e-57	-0.618335	0.355	0.72	7.12846e-53	TLF+ resident-like	Myh9
Abcg1.2	2.27574e-53	-0.619173	0.037	0.329	2.91113e-49	TLF+ resident-like	Abcg1
Ppp2ca.2	7.88062e-59	-0.619344	0.523	0.787	1.00809e-54	TLF+ resident-like	Ppp2ca
Ranbp2.1	3.10369e-69	-0.619943	0.086	0.468	3.97024e-65	TLF+ resident-like	Ranbp2
Esyt1.1	1.19293e-63	-0.623169	0.159	0.549	1.526e-59	TLF+ resident-like	Esyt1
Azin1.2	1.05637e-67	-0.624579	0.126	0.523	1.3513e-63	TLF+ resident-like	Azin1
Slc37a2.1	1.08681e-60	-0.624662	0.19	0.575	1.39024e-56	TLF+ resident-like	Slc37a2
Bhlhe40.1	1.0897e-62	-0.624802	0.019	0.338	1.39395e-58	TLF+ resident-like	Bhlhe40
Tent5a.1	3.88423e-58	-0.626364	0.069	0.399	4.96871e-54	TLF+ resident-like	Tent5a
Chd7.3	1.44321e-52	-0.626654	0.125	0.46	1.84616e-48	TLF+ resident-like	Chd7
Tmem189.1	8.46664e-63	-0.628424	0.2	0.602	1.08305e-58	TLF+ resident-like	Tmem189
Slc2a1.2	1.77625e-54	-0.628474	0.019	0.302	2.27218e-50	TLF+ resident-like	Slc2a1
Vat1.1	2.27266e-43	-0.630457	0.284	0.605	2.90718e-39	TLF+ resident-like	Vat1
Slc27a1.3	4.20233e-55	-0.63075	0.066	0.378	5.37561e-51	TLF+ resident-like	Slc27a1
Rab4b.2	2.2587e-90	-0.633633	0.069	0.508	2.88933e-86	TLF+ resident-like	Rab4b
Selenoh.2	7.14436e-68	-0.634648	0.029	0.366	9.13907e-64	TLF+ resident-like	Selenoh
Lrrfip1.2	2.55929e-56	-0.63628	0.27	0.651	3.27384e-52	TLF+ resident-like	Lrrfip1
Itga6.3	1.19625e-52	-0.638818	0.111	0.434	1.53024e-48	TLF+ resident-like	Itga6
Ube2s.1	1.07305e-58	-0.639675	0.227	0.617	1.37264e-54	TLF+ resident-like	Ube2s
Tcirg1.1	5.13876e-74	-0.641898	0.198	0.638	6.5735e-70	TLF+ resident-like	Tcirg1
Mpp7.2	2.15795e-56	-0.642114	0.039	0.342	2.76044e-52	TLF+ resident-like	Mpp7
Bcl2l11.1	2.77112e-62	-0.642952	0.115	0.484	3.54482e-58	TLF+ resident-like	Bcl2l11
Glrx.1	3.82413e-55	-0.643117	0.24	0.612	4.89182e-51	TLF+ resident-like	Glrx
Rtf2.1	9.32333e-95	-0.643266	0.062	0.5	1.19264e-90	TLF+ resident-like	Rtf2
Gm21188.1	2.42234e-79	-0.64605	0.047	0.441	3.09865e-75	TLF+ resident-like	Gm21188
Adssl1.2	3.02396e-60	-0.646694	0.131	0.49	3.86824e-56	TLF+ resident-like	Adssl1
Edem1.2	3.12239e-68	-0.648665	0.266	0.688	3.99416e-64	TLF+ resident-like	Edem1
Gna13.3	9.15473e-62	-0.649315	0.32	0.712	1.17107e-57	TLF+ resident-like	Gna13
mt-Nd4l.2	6.04206e-46	-0.650345	0.595	0.782	7.729e-42	TLF+ resident-like	mt-Nd4l
Slc38a2.1	4.80693e-56	-0.65194	0.283	0.675	6.14902e-52	TLF+ resident-like	Slc38a2
Kdm6b.2	2.11784e-52	-0.659199	0.142	0.481	2.70914e-48	TLF+ resident-like	Kdm6b
Gm47283.2	8.00484e-72	-0.661512	0.046	0.41	1.02398e-67	TLF+ resident-like	Gm47283
Map4k4.1	7.70994e-62	-0.666969	0.19	0.584	9.86256e-58	TLF+ resident-like	Map4k4
Kmt5a.1	1.07072e-84	-0.667626	0.037	0.437	1.36967e-80	TLF+ resident-like	Kmt5a
Ube2v1.1	2.7717e-98	-0.668826	0.079	0.545	3.54555e-94	TLF+ resident-like	Ube2v1
Gla.2	8.33577e-85	-0.668852	0.072	0.494	1.06631e-80	TLF+ resident-like	Gla
Noct.1	6.27628e-75	-0.669101	0.034	0.404	8.02862e-71	TLF+ resident-like	Noct
Selenot.2	1.77611e-99	-0.675691	0.062	0.517	2.272e-95	TLF+ resident-like	Selenot
Arl4c.2	1.06055e-63	-0.677688	0.246	0.654	1.35666e-59	TLF+ resident-like	Arl4c
Itgav.2	5.14637e-77	-0.677945	0.101	0.512	6.58324e-73	TLF+ resident-like	Itgav
Vps28.2	1.08968e-103	-0.678254	0.069	0.544	1.39392e-99	TLF+ resident-like	Vps28
Atp6v1a.2	5.17935e-57	-0.678969	0.511	0.767	6.62542e-53	TLF+ resident-like	Atp6v1a
Rilpl2.1	2.95107e-56	-0.679378	0.162	0.518	3.775e-52	TLF+ resident-like	Rilpl2
Sbno2.2	3.01223e-87	-0.681819	0.073	0.501	3.85324e-83	TLF+ resident-like	Sbno2
Tnfaip2.1	6.17729e-58	-0.682692	0.111	0.456	7.90199e-54	TLF+ resident-like	Tnfaip2
Gm5150.2	3.30202e-66	-0.682812	0.029	0.363	4.22394e-62	TLF+ resident-like	Gm5150
Tceal9.1	1.22869e-82	-0.683752	0.06	0.463	1.57174e-78	TLF+ resident-like	Tceal9
Ezr.2	1.45971e-71	-0.684727	0.118	0.516	1.86727e-67	TLF+ resident-like	Ezr
Kcnn4.3	2.81633e-71	-0.688308	0.036	0.395	3.60265e-67	TLF+ resident-like	Kcnn4
Dmac1.1	6.22619e-91	-0.69193	0.07	0.507	7.96454e-87	TLF+ resident-like	Dmac1
Nlrp3.2	2.49375e-40	-0.692034	0.091	0.353	3.19001e-36	TLF+ resident-like	Nlrp3
Mapkapk2.2	2.50611e-65	-0.693491	0.264	0.679	3.20582e-61	TLF+ resident-like	Mapkapk2
Hnrnpd.2	1.85733e-78	-0.693654	0.19	0.635	2.37589e-74	TLF+ resident-like	Hnrnpd
Tmem179b	5.27667e-99	-0.694269	0.079	0.529	6.74991e-95	TLF+ resident-like	Tmem179b
Mdm2.2	1.94385e-61	-0.695683	0.159	0.537	2.48658e-57	TLF+ resident-like	Mdm2
Malt1.2	7.58675e-65	-0.697618	0.027	0.356	9.70497e-61	TLF+ resident-like	Malt1
Pdia4.1	1.60908e-65	-0.710342	0.233	0.629	2.05833e-61	TLF+ resident-like	Pdia4
2410006H16Rik.1	1.92757e-69	-0.711064	0.062	0.425	2.46574e-65	TLF+ resident-like	2410006H16Rik
Emilin2.2	5.36858e-75	-0.716743	0.211	0.647	6.86749e-71	TLF+ resident-like	Emilin2
Pik3ap1.2	2.19283e-98	-0.719249	0.102	0.577	2.80507e-94	TLF+ resident-like	Pik3ap1
Gm34084.2	4.86979e-65	-0.721333	0.049	0.393	6.22944e-61	TLF+ resident-like	Gm34084
Tomm6.2	1.34099e-101	-0.722039	0.698	0.886	1.71539e-97	TLF+ resident-like	Tomm6
Hnrnpa0.3	3.34186e-81	-0.725641	0.253	0.71	4.2749e-77	TLF+ resident-like	Hnrnpa0
Ccl6.3	0.00190717	-0.726764	0.999	0.874	1	TLF+ resident-like	Ccl6
Nt5dc2.2	2.11524e-67	-0.727682	0.089	0.456	2.70581e-63	TLF+ resident-like	Nt5dc2
Nfil3.3	4.50293e-73	-0.730674	0.053	0.426	5.76014e-69	TLF+ resident-like	Nfil3
Fosl2.3	2.93404e-63	-0.733321	0.141	0.515	3.75323e-59	TLF+ resident-like	Fosl2
Cd24a.2	2.54351e-55	-0.734445	0.004	0.283	3.25366e-51	TLF+ resident-like	Cd24a
Ell2.1	3.42315e-83	-0.735075	0.052	0.461	4.3789e-79	TLF+ resident-like	Ell2
Cdkn1a.2	3.62402e-37	-0.736961	0.555	0.7	4.63585e-33	TLF+ resident-like	Cdkn1a
Mxi1.2	4.19003e-56	-0.739846	0.138	0.484	5.35989e-52	TLF+ resident-like	Mxi1
Tnf.2	4.03709e-48	-0.746722	0.119	0.436	5.16424e-44	TLF+ resident-like	Tnf
Csrnp1.1	1.03186e-67	-0.750278	0.089	0.46	1.31995e-63	TLF+ resident-like	Csrnp1
Mcub.2	2.57467e-103	-0.750564	0.066	0.532	3.29352e-99	TLF+ resident-like	Mcub
Soat1.1	2.63731e-79	-0.751789	0.211	0.651	3.37364e-75	TLF+ resident-like	Soat1
Dusp5.2	2.33841e-69	-0.757297	0.029	0.376	2.9913e-65	TLF+ resident-like	Dusp5
Furin.2	1.57293e-75	-0.767114	0.175	0.609	2.01209e-71	TLF+ resident-like	Furin
Rab21.2	1.04279e-107	-0.772839	0.103	0.606	1.33394e-103	TLF+ resident-like	Rab21
Slc38a1.3	2.34708e-86	-0.773345	0.096	0.535	3.00239e-82	TLF+ resident-like	Slc38a1
Timm23.1	6.07974e-109	-0.773517	0.091	0.584	7.77721e-105	TLF+ resident-like	Timm23
Ccr5.1	1.12084e-70	-0.77533	0.257	0.676	1.43378e-66	TLF+ resident-like	Ccr5
Plec.2	3.23723e-70	-0.77593	0.221	0.629	4.14106e-66	TLF+ resident-like	Plec
Lrp1.2	4.97306e-89	-0.783444	0.757	0.877	6.36154e-85	TLF+ resident-like	Lrp1
Lat2.2	7.89457e-81	-0.786551	0.254	0.696	1.00987e-76	TLF+ resident-like	Lat2
Phlda1.2	3.72968e-51	-0.791925	0.187	0.529	4.771e-47	TLF+ resident-like	Phlda1
Taf10.2	7.8967e-87	-0.792744	0.366	0.745	1.01015e-82	TLF+ resident-like	Taf10
Cenpx.2	3.60453e-116	-0.793406	0.072	0.584	4.61091e-112	TLF+ resident-like	Cenpx
Rex1bd.2	2.11025e-117	-0.799668	0.068	0.572	2.69943e-113	TLF+ resident-like	Rex1bd
Ckap4.2	6.67738e-86	-0.800302	0.092	0.521	8.5417e-82	TLF+ resident-like	Ckap4
Cytip.4	9.17745e-56	-0.801192	0.046	0.35	1.17398e-51	TLF+ resident-like	Cytip
Cap1.1	1.79741e-104	-0.811308	0.231	0.751	2.29924e-100	TLF+ resident-like	Cap1
Gng10.1	4.27122e-107	-0.812356	0.109	0.618	5.46375e-103	TLF+ resident-like	Gng10
Cd9.2	1.84136e-38	-0.81749	0.3	0.567	2.35546e-34	TLF+ resident-like	Cd9
Itgb5.2	4.35576e-79	-0.818133	0.256	0.691	5.57189e-75	TLF+ resident-like	Itgb5
Fam129b.3	6.00164e-97	-0.818645	0.095	0.563	7.67729e-93	TLF+ resident-like	Fam129b
Alyref.1	1.36533e-98	-0.819129	0.157	0.643	1.74653e-94	TLF+ resident-like	Alyref
Tnfsf13.2	5.43703e-81	-0.823632	0.052	0.449	6.95505e-77	TLF+ resident-like	Tnfsf13
Aopep.2	1.32699e-99	-0.825724	0.05	0.502	1.69749e-95	TLF+ resident-like	Aopep
Ltb4r1.2	6.71717e-56	-0.829865	0.006	0.289	8.5926e-52	TLF+ resident-like	Ltb4r1
Nr4a2.3	3.25835e-65	-0.833223	0.026	0.357	4.16809e-61	TLF+ resident-like	Nr4a2
Sirpb1c.2	1.5283e-86	-0.845126	0.032	0.439	1.955e-82	TLF+ resident-like	Sirpb1c
Bcl2a1b.3	6.50123e-31	-0.850085	0.427	0.616	8.31637e-27	TLF+ resident-like	Bcl2a1b
Resf1.2	2.83457e-90	-0.850742	0.045	0.467	3.62598e-86	TLF+ resident-like	Resf1
Grk2.2	2.1901e-127	-0.853122	0.076	0.613	2.80157e-123	TLF+ resident-like	Grk2
Emb.2	4.948e-78	-0.853942	0.158	0.579	6.32948e-74	TLF+ resident-like	Emb
Cct6a.1	7.49591e-119	-0.856663	0.069	0.583	9.58877e-115	TLF+ resident-like	Cct6a
Ppp1r14b.3	2.31929e-96	-0.859679	0.182	0.669	2.96684e-92	TLF+ resident-like	Ppp1r14b
Plaur.2	8.65707e-85	-0.861081	0.066	0.486	1.10741e-80	TLF+ resident-like	Plaur
Spag9.2	2.84718e-88	-0.878878	0.195	0.647	3.64212e-84	TLF+ resident-like	Spag9
Rab20.2	8.06296e-81	-0.881953	0.099	0.519	1.03141e-76	TLF+ resident-like	Rab20
Micos13.2	1.63518e-136	-0.883996	0.069	0.631	2.09172e-132	TLF+ resident-like	Micos13
Jdp2.3	6.48637e-47	-0.890615	0.114	0.408	8.29737e-43	TLF+ resident-like	Jdp2
Gas5.2	1.77156e-121	-0.894906	0.086	0.624	2.26618e-117	TLF+ resident-like	Gas5
Nceh1.2	4.91459e-98	-0.913947	0.145	0.621	6.28675e-94	TLF+ resident-like	Nceh1
Cxcr4.2	1.43703e-82	-0.92146	0.177	0.621	1.83825e-78	TLF+ resident-like	Cxcr4
Ms4a4c.4	6.85527e-66	-0.923162	0.076	0.434	8.76927e-62	TLF+ resident-like	Ms4a4c
Otulinl.2	2.57737e-125	-0.930855	0.07	0.607	3.29697e-121	TLF+ resident-like	Otulinl
Sgk1.2	3.35751e-54	-0.932669	0.187	0.527	4.29493e-50	TLF+ resident-like	Sgk1
Trir.2	2.15128e-140	-0.935801	0.08	0.664	2.75192e-136	TLF+ resident-like	Trir
Osm.1	3.98724e-67	-0.948575	0.091	0.456	5.10048e-63	TLF+ resident-like	Osm
Slc16a3.2	2.32815e-67	-0.961012	0.042	0.387	2.97817e-63	TLF+ resident-like	Slc16a3
Ube2m.2	1.84429e-122	-0.968779	0.159	0.696	2.35921e-118	TLF+ resident-like	Ube2m
Rgcc.1	4.2066e-56	-0.976352	0.009	0.294	5.38109e-52	TLF+ resident-like	Rgcc
Tle5.2	1.5388e-118	-0.978481	0.076	0.591	1.96843e-114	TLF+ resident-like	Tle5
Mxd1.2	1.58165e-68	-0.986392	0.079	0.444	2.02324e-64	TLF+ resident-like	Mxd1
Snu13.2	1.17016e-141	-1.00041	0.08	0.66	1.49686e-137	TLF+ resident-like	Snu13
Osbpl8.2	1.63722e-97	-1.01191	0.175	0.642	2.09433e-93	TLF+ resident-like	Osbpl8
Gngt2.2	2.01782e-94	-1.01943	0.109	0.567	2.58119e-90	TLF+ resident-like	Gngt2
Fosb.1	1.89585e-76	-1.02026	0.193	0.609	2.42517e-72	TLF+ resident-like	Fosb
Selenos.3	2.11919e-141	-1.03011	0.085	0.668	2.71087e-137	TLF+ resident-like	Selenos
Vcan.2	3.78549e-55	-1.03679	0.007	0.287	4.84239e-51	TLF+ resident-like	Vcan
Msrb1.2	6.12141e-69	-1.03937	0.388	0.695	7.8305e-65	TLF+ resident-like	Msrb1
Rtraf.2	1.46005e-149	-1.03981	0.085	0.693	1.8677e-145	TLF+ resident-like	Rtraf
Slc15a3.1	3.60621e-117	-1.04018	0.138	0.668	4.61306e-113	TLF+ resident-like	Slc15a3
Eloc.2	6.3234e-158	-1.0417	0.08	0.7	8.08889e-154	TLF+ resident-like	Eloc
Ccrl2.1	1.49621e-61	-1.04329	0.128	0.485	1.91396e-57	TLF+ resident-like	Ccrl2
Micos10.2	1.25938e-157	-1.04867	0.083	0.706	1.611e-153	TLF+ resident-like	Micos10
Tgm2.4	3.65281e-105	-1.05449	0.043	0.513	4.67267e-101	TLF+ resident-like	Tgm2
Prdx6.2	2.63707e-70	-1.05535	0.29	0.66	3.37334e-66	TLF+ resident-like	Prdx6
H2-Ab1.3	1.99124e-50	-1.06936	0.955	0.402	2.54719e-46	TLF+ resident-like	H2-Ab1
Por.1	2.98323e-97	-1.07776	0.185	0.633	3.81614e-93	TLF+ resident-like	Por
Ccl3.1	3.84015e-27	-1.08389	0.471	0.585	4.91232e-23	TLF+ resident-like	Ccl3
Ndufb1-ps	1.95257e-174	-1.0938	0.694	0.936	2.49773e-170	TLF+ resident-like	Ndufb1-ps
Selenok.2	1.80653e-160	-1.09471	0.602	0.896	2.31092e-156	TLF+ resident-like	Selenok
Selenow.3	3.1744e-155	-1.10224	0.578	0.875	4.0607e-151	TLF+ resident-like	Selenow
Selenof.3	4.16169e-159	-1.1033	0.458	0.847	5.32363e-155	TLF+ resident-like	Selenof
Atp5md.3	2.26096e-176	-1.10746	0.578	0.9	2.89222e-172	TLF+ resident-like	Atp5md
Atp5mpl	2.08931e-187	-1.11575	0.77	0.949	2.67265e-183	TLF+ resident-like	Atp5mpl
Hif1a.2	2.10508e-94	-1.12627	0.187	0.639	2.69281e-90	TLF+ resident-like	Hif1a
Rnasek.2	9.23757e-176	-1.14417	0.606	0.896	1.18167e-171	TLF+ resident-like	Rnasek
Jpt1.2	3.93649e-153	-1.14933	0.493	0.835	5.03556e-149	TLF+ resident-like	Jpt1
Cd300c2	6.16241e-137	-1.16215	0.629	0.867	7.88296e-133	TLF+ resident-like	Cd300c2
Id2.1	1.23867e-75	-1.1843	0.246	0.619	1.58451e-71	TLF+ resident-like	Id2
Rab5if.2	2.07691e-167	-1.19163	0.101	0.737	2.65679e-163	TLF+ resident-like	Rab5if
Cops9.2	2.71282e-167	-1.19368	0.157	0.764	3.47024e-163	TLF+ resident-like	Cops9
Gadd45b.1	2.60878e-65	-1.19693	0.563	0.722	3.33715e-61	TLF+ resident-like	Gadd45b
Clec4d.2	4.48316e-106	-1.25397	0.105	0.594	5.73485e-102	TLF+ resident-like	Clec4d
Ifi207.3	1.73234e-140	-1.25922	0.083	0.664	2.216e-136	TLF+ resident-like	Ifi207
Ciao2a.4	1.47085e-167	-1.26664	0.105	0.723	1.88151e-163	TLF+ resident-like	Ciao2a
Rgs1.3	2.68883e-43	-1.27853	0.395	0.586	3.43956e-39	TLF+ resident-like	Rgs1
Odc1.2	2.77453e-71	-1.28129	0.096	0.471	3.54917e-67	TLF+ resident-like	Odc1
Syngr1.2	1.5543e-49	-1.28335	0.144	0.433	1.98826e-45	TLF+ resident-like	Syngr1
Il1rn.1	4.00881e-75	-1.28744	0.036	0.408	5.12807e-71	TLF+ resident-like	Il1rn
Hilpda.1	1.32618e-60	-1.30857	0.083	0.418	1.69644e-56	TLF+ resident-like	Hilpda
Apoc2.3	1.34109e-118	-1.31456	0.047	0.554	1.71552e-114	TLF+ resident-like	Apoc2
Adam8.3	9.47107e-135	-1.32933	0.056	0.614	1.21154e-130	TLF+ resident-like	Adam8
Pgk1.2	3.17778e-117	-1.33442	0.545	0.791	4.06502e-113	TLF+ resident-like	Pgk1
Ccr2.3	2.79035e-94	-1.38517	0.197	0.616	3.56941e-90	TLF+ resident-like	Ccr2
Ccl7.3	0.00013471	-1.41145	0.963	0.748	1	TLF+ resident-like	Ccl7
Cd74.3	1.26639e-23	-1.46491	0.996	0.606	1.61997e-19	TLF+ resident-like	Cd74
Pdpn.1	2.16359e-92	-1.49003	0.03	0.455	2.76766e-88	TLF+ resident-like	Pdpn
H2-Aa.3	2.86409e-45	-1.57535	0.967	0.396	3.66374e-41	TLF+ resident-like	H2-Aa
Lpl.3	1.48918e-49	-1.65669	0.307	0.557	1.90496e-45	TLF+ resident-like	Lpl
Ier3.2	3.60223e-33	-1.66034	0.976	0.828	4.60797e-29	TLF+ resident-like	Ier3
H2-Eb1.3	9.00809e-31	-1.70228	0.856	0.379	1.15231e-26	TLF+ resident-like	H2-Eb1
Ptgs2.2	1.06541e-62	-1.72633	0.029	0.352	1.36287e-58	TLF+ resident-like	Ptgs2
Cxcl1.2	5.07886e-36	-1.74644	0.057	0.284	6.49688e-32	TLF+ resident-like	Cxcl1
Ccl2.2	3.66287e-32	-1.88917	0.984	0.847	4.68554e-28	TLF+ resident-like	Ccl2
Clec4e.4	3.51048e-84	-2.16744	0.03	0.425	4.49061e-80	TLF+ resident-like	Clec4e
Arg1.2	1.21988e-55	-2.34572	0.016	0.304	1.56047e-51	TLF+ resident-like	Arg1
Chil3.2	4.56711e-77	-2.46606	0.158	0.502	5.84225e-73	TLF+ resident-like	Chil3
Gpnmb.3	7.60253e-68	-2.48823	0.078	0.416	9.72516e-64	TLF+ resident-like	Gpnmb
Thbs1.2	3.44261e-31	-2.88082	0.783	0.68	4.40378e-27	TLF+ resident-like	Thbs1
Cxcl3.2	6.57884e-51	-3.14001	0.017	0.284	8.41565e-47	TLF+ resident-like	Cxcl3
Fabp5.1	8.49027e-84	-3.17734	0.984	0.871	1.08608e-79	TLF+ resident-like	Fabp5

## Sheet: MHCIIhi 
	p_val	avg_log2FC	pct.1	pct.2	p_val_adj	cluster name	gene
H2-Aa.4	0	4.20103	1	0.354	0	MHCIIhi resident-like	H2-Aa
H2-Eb1.4	0	4.17407	1	0.312	0	MHCIIhi resident-like	H2-Eb1
Cd74.4	0	3.95254	1	0.582	0	MHCIIhi resident-like	Cd74
H2-Ab1.4	0	3.81763	1	0.357	0	MHCIIhi resident-like	H2-Ab1
H2-DMa.1	0	1.87626	0.929	0.461	0	MHCIIhi resident-like	H2-DMa
Tmem176b.4	0	1.85544	0.952	0.344	0	MHCIIhi resident-like	Tmem176b
H2-DMb1.1	3.72875e-301	1.71844	0.84	0.293	4.76981e-297	MHCIIhi resident-like	H2-DMb1
Tmem176a.4	1.88098e-280	1.63486	0.882	0.295	2.40615e-276	MHCIIhi resident-like	Tmem176a
Pltp.4	2.98326e-204	1.57137	0.927	0.463	3.81619e-200	MHCIIhi resident-like	Pltp
Ly86.4	2.14336e-254	1.53414	0.943	0.545	2.74179e-250	MHCIIhi resident-like	Ly86
Cd81.4	1.25155e-110	1.20485	0.743	0.364	1.60098e-106	MHCIIhi resident-like	Cd81
Mgl2.4	4.45958e-63	1.17548	0.466	0.2	5.7047e-59	MHCIIhi resident-like	Mgl2
Trf.4	2.67068e-167	1.16989	0.909	0.455	3.41633e-163	MHCIIhi resident-like	Trf
Axl.1	1.31862e-174	1.09805	0.541	0.127	1.68678e-170	MHCIIhi resident-like	Axl
Clec4b1	5.08708e-135	1.03777	0.474	0.124	6.5074e-131	MHCIIhi resident-like	Clec4b1
Cybb.2	6.76134e-146	1.00471	0.976	0.727	8.64911e-142	MHCIIhi resident-like	Cybb
Slamf9.3	4.46611e-83	0.995001	0.554	0.276	5.71304e-79	MHCIIhi resident-like	Slamf9
Hpgd.4	4.31096e-124	0.943625	0.607	0.201	5.51458e-120	MHCIIhi resident-like	Hpgd
Txnip.4	1.50466e-123	0.936398	0.819	0.491	1.92476e-119	MHCIIhi resident-like	Txnip
Cx3cr1.1	7.72062e-96	0.917244	0.689	0.353	9.87622e-92	MHCIIhi resident-like	Cx3cr1
Serinc3.3	1.8743e-134	0.911296	0.987	0.805	2.3976e-130	MHCIIhi resident-like	Serinc3
Cxcl16.1	1.64236e-87	0.863829	0.837	0.631	2.1009e-83	MHCIIhi resident-like	Cxcl16
Mpeg1.1	2.80026e-58	0.855121	0.999	0.886	3.58209e-54	MHCIIhi resident-like	Mpeg1
C1qc.4	6.06241e-117	0.843321	0.999	0.777	7.75504e-113	MHCIIhi resident-like	C1qc
Cd72.1	2.13082e-78	0.838328	0.435	0.168	2.72574e-74	MHCIIhi resident-like	Cd72
Ighm	8.92014e-74	0.807963	0.355	0.114	1.14106e-69	MHCIIhi resident-like	Ighm
Lyz1.1	6.14394e-20	0.792318	0.27	0.149	7.85933e-16	MHCIIhi resident-like	Lyz1
Ciita	2.41381e-201	0.762339	0.35	0.022	3.08775e-197	MHCIIhi resident-like	Ciita
Rps27rt.4	3.00521e-24	0.746202	0.477	0.347	3.84427e-20	MHCIIhi resident-like	Rps27rt
Klf2.3	6.94459e-33	0.713986	0.684	0.566	8.88352e-29	MHCIIhi resident-like	Klf2
AW112010.1	1.71673e-43	0.710389	0.309	0.128	2.19604e-39	MHCIIhi resident-like	AW112010
Hspa1b.5	5.78075e-41	0.706928	0.838	0.573	7.39474e-37	MHCIIhi resident-like	Hspa1b
Ifngr1.2	7.90592e-80	0.686788	0.801	0.649	1.01132e-75	MHCIIhi resident-like	Ifngr1
Lpcat2.1	4.22718e-56	0.677774	0.544	0.326	5.4074e-52	MHCIIhi resident-like	Lpcat2
Tsc22d3.4	2.20791e-46	0.673533	0.717	0.555	2.82436e-42	MHCIIhi resident-like	Tsc22d3
C1qb.4	4.33716e-86	0.669202	0.999	0.796	5.54809e-82	MHCIIhi resident-like	C1qb
Ptprc.1	1.02621e-56	0.657705	0.9	0.796	1.31273e-52	MHCIIhi resident-like	Ptprc
Mef2c.3	2.97228e-64	0.654956	0.767	0.616	3.80214e-60	MHCIIhi resident-like	Mef2c
Rassf4.3	6.33338e-67	0.654826	0.731	0.568	8.10167e-63	MHCIIhi resident-like	Rassf4
Hspa1a.4	1.08991e-54	0.65033	0.908	0.661	1.39421e-50	MHCIIhi resident-like	Hspa1a
Gm9843.4	2.83063e-33	0.64764	0.363	0.181	3.62094e-29	MHCIIhi resident-like	Gm9843
Rpl23a-ps3.4	1.30017e-31	0.642557	0.356	0.182	1.66317e-27	MHCIIhi resident-like	Rpl23a-ps3
Tmcc1.4	7.83373e-51	0.640626	0.567	0.346	1.00209e-46	MHCIIhi resident-like	Tmcc1
Man2b1.1	5.87704e-64	0.638346	0.807	0.68	7.51791e-60	MHCIIhi resident-like	Man2b1
Retnla.4	4.55248e-23	0.630261	0.355	0.192	5.82354e-19	MHCIIhi resident-like	Retnla
Gpr34.3	6.49465e-68	0.627752	0.495	0.215	8.30796e-64	MHCIIhi resident-like	Gpr34
Clec4a3.2	8.74959e-62	0.619274	0.825	0.653	1.11925e-57	MHCIIhi resident-like	Clec4a3
Pld4.3	6.19053e-67	0.607927	0.863	0.696	7.91892e-63	MHCIIhi resident-like	Pld4
C1qa.3	2.57835e-66	0.607598	0.999	0.742	3.29822e-62	MHCIIhi resident-like	C1qa
Lair1.2	7.79504e-45	0.601506	0.64	0.525	9.97141e-41	MHCIIhi resident-like	Lair1
Clec12a.2	2.30361e-43	0.594027	0.697	0.584	2.94677e-39	MHCIIhi resident-like	Clec12a
Fcgr2b.3	5.34637e-68	0.582444	0.918	0.731	6.83907e-64	MHCIIhi resident-like	Fcgr2b
Mbnl1.1	1.35115e-65	0.582366	0.861	0.759	1.7284e-61	MHCIIhi resident-like	Mbnl1
Tmcc3.1	3.64386e-71	0.58151	0.403	0.145	4.66122e-67	MHCIIhi resident-like	Tmcc3
H2-T23.2	4.27334e-40	0.575436	0.591	0.452	5.46645e-36	MHCIIhi resident-like	H2-T23
Rgs10.2	2.2806e-80	0.572433	0.972	0.862	2.91734e-76	MHCIIhi resident-like	Rgs10
Pou2f2.1	3.13064e-41	0.571558	0.47	0.281	4.00471e-37	MHCIIhi resident-like	Pou2f2
Clec4a1.2	4.73974e-48	0.567619	0.751	0.61	6.06307e-44	MHCIIhi resident-like	Clec4a1
Ypel3.2	2.82458e-49	0.564886	0.639	0.444	3.61321e-45	MHCIIhi resident-like	Ypel3
Gnb2l1.2	3.04932e-27	0.535759	0.327	0.168	3.90069e-23	MHCIIhi resident-like	Gnb2l1
Plbd1.3	1.6926e-39	0.526479	0.501	0.307	2.16517e-35	MHCIIhi resident-like	Plbd1
Ppfia4	3.26313e-52	0.517927	0.356	0.144	4.17419e-48	MHCIIhi resident-like	Ppfia4
Naaa.1	1.65449e-22	0.490711	0.418	0.294	2.11643e-18	MHCIIhi resident-like	Naaa
Gmfg.2	4.41381e-52	0.48954	0.842	0.686	5.64615e-48	MHCIIhi resident-like	Gmfg
Gm8730.1	4.67399e-27	0.476904	0.285	0.137	5.97897e-23	MHCIIhi resident-like	Gm8730
Ramp1	4.23332e-40	0.474087	0.349	0.163	5.41526e-36	MHCIIhi resident-like	Ramp1
Gatm.3	5.17918e-33	0.471477	0.522	0.34	6.62521e-29	MHCIIhi resident-like	Gatm
Gm9493.1	1.5143e-25	0.469125	0.316	0.163	1.93709e-21	MHCIIhi resident-like	Gm9493
Fam129a.1	1.0284e-33	0.45964	0.364	0.193	1.31553e-29	MHCIIhi resident-like	Fam129a
Cd302.2	2.0797e-28	0.446146	0.575	0.451	2.66035e-24	MHCIIhi resident-like	Cd302
Frmd4b.3	1.49297e-28	0.444996	0.55	0.414	1.9098e-24	MHCIIhi resident-like	Frmd4b
Shfm1.4	1.03049e-24	0.441366	0.368	0.195	1.3182e-20	MHCIIhi resident-like	Shfm1
Rpl6l.1	4.49837e-29	0.44097	0.308	0.146	5.75432e-25	MHCIIhi resident-like	Rpl6l
Sepp1.4	7.88154e-21	0.4368	0.386	0.204	1.00821e-16	MHCIIhi resident-like	Sepp1
Ly6e.4	6.12424e-29	0.430458	0.952	0.795	7.83413e-25	MHCIIhi resident-like	Ly6e
Sepw1.1	2.23571e-23	0.422668	0.318	0.166	2.85992e-19	MHCIIhi resident-like	Sepw1
Maf.3	6.95059e-31	0.422572	0.932	0.816	8.89119e-27	MHCIIhi resident-like	Maf
Cd33.3	9.89099e-30	0.407461	0.43	0.252	1.26526e-25	MHCIIhi resident-like	Cd33
Wdr89.4	6.62387e-17	0.390261	0.331	0.21	8.47325e-13	MHCIIhi resident-like	Wdr89
Rps12-ps3.1	8.73318e-21	0.370156	0.281	0.147	1.11715e-16	MHCIIhi resident-like	Rps12-ps3
Igf1.4	3.32497e-27	0.367086	0.578	0.376	4.25331e-23	MHCIIhi resident-like	Igf1
Hfe.2	2.03516e-18	0.365379	0.53	0.427	2.60338e-14	MHCIIhi resident-like	Hfe
Mxd4.2	5.62285e-16	0.363756	0.409	0.302	7.19275e-12	MHCIIhi resident-like	Mxd4
BC028528.2	1.57519e-18	0.362949	0.411	0.29	2.01498e-14	MHCIIhi resident-like	BC028528
Scimp.1	7.48868e-33	0.361509	0.258	0.108	9.57952e-29	MHCIIhi resident-like	Scimp
Slco2b1.2	9.92157e-20	0.360101	0.329	0.2	1.26917e-15	MHCIIhi resident-like	Slco2b1
Cyp27a1	6.4547e-40	0.348736	0.274	0.105	8.25685e-36	MHCIIhi resident-like	Cyp27a1
Tceb2.2	2.67207e-17	0.345155	0.304	0.174	3.41811e-13	MHCIIhi resident-like	Tceb2
2010107E04Rik.3	3.62208e-19	0.34435	0.323	0.178	4.63336e-15	MHCIIhi resident-like	2010107E04Rik
Sult1a1.1	3.29531e-28	0.342887	0.257	0.111	4.21536e-24	MHCIIhi resident-like	Sult1a1
Fxyd2.3	9.53164e-33	0.340526	0.369	0.177	1.21929e-28	MHCIIhi resident-like	Fxyd2
Selk.3	6.08003e-19	0.336097	0.332	0.184	7.77758e-15	MHCIIhi resident-like	Selk
Aif1.2	9.74626e-27	0.329506	0.966	0.864	1.24674e-22	MHCIIhi resident-like	Aif1
Tspan13	1.34959e-17	0.323212	0.262	0.148	1.72639e-13	MHCIIhi resident-like	Tspan13
Hn1.1	1.00369e-17	0.32139	0.269	0.148	1.28392e-13	MHCIIhi resident-like	Hn1
Ptpro.1	5.75296e-16	0.314152	0.393	0.279	7.35918e-12	MHCIIhi resident-like	Ptpro
Usmg5.1	4.14171e-16	0.311693	0.294	0.169	5.29807e-12	MHCIIhi resident-like	Usmg5
Batf3	2.70048e-32	0.311495	0.277	0.12	3.45445e-28	MHCIIhi resident-like	Batf3
Tifab.1	2.99123e-18	0.311381	0.333	0.208	3.82638e-14	MHCIIhi resident-like	Tifab
Fcrls.2	9.30546e-22	0.302535	0.727	0.552	1.19035e-17	MHCIIhi resident-like	Fcrls
Arhgap15.1	1.48096e-14	0.301743	0.313	0.207	1.89445e-10	MHCIIhi resident-like	Arhgap15
Sep15.3	8.001e-18	0.29865	0.328	0.184	1.02349e-13	MHCIIhi resident-like	2024-09-15
Gm26740.1	3.70608e-22	0.296706	0.297	0.162	4.74082e-18	MHCIIhi resident-like	Gm26740
Clec4a2.2	4.28242e-20	0.296508	0.798	0.668	5.47807e-16	MHCIIhi resident-like	Clec4a2
Adam19	4.82706e-14	0.287988	0.281	0.177	6.17478e-10	MHCIIhi resident-like	Adam19
March1.3	9.46998e-15	0.277328	0.297	0.19	1.2114e-10	MHCIIhi resident-like	2024-03-01
Cpq	1.21718e-21	0.269638	0.256	0.13	1.55702e-17	MHCIIhi resident-like	Cpq
Tanc2.1	1.22386e-17	0.2632	0.251	0.137	1.56557e-13	MHCIIhi resident-like	Tanc2
Minos1.1	4.51449e-14	0.257911	0.286	0.168	5.77494e-10	MHCIIhi resident-like	Minos1
Igfbp4.5	4.86607e-11	0.254568	0.468	0.368	6.22467e-07	MHCIIhi resident-like	Igfbp4
Fcgrt.4	1.42417e-25	0.254268	0.609	0.418	1.82179e-21	MHCIIhi resident-like	Fcgrt
Rwdd1	3.50961e-24	-0.250026	0.365	0.642	4.4895e-20	MHCIIhi resident-like	Rwdd1
Mgat5.3	3.73666e-30	-0.250397	0.165	0.38	4.77994e-26	MHCIIhi resident-like	Mgat5
Mindy1.2	5.33671e-31	-0.250607	0.093	0.283	6.82672e-27	MHCIIhi resident-like	Mindy1
Sap30l.1	1.26878e-29	-0.250692	0.094	0.279	1.62302e-25	MHCIIhi resident-like	Sap30l
Gmps	1.25137e-30	-0.250789	0.12	0.326	1.60076e-26	MHCIIhi resident-like	Gmps
Atp6v0d1.1	3.14137e-19	-0.250975	0.586	0.807	4.01844e-15	MHCIIhi resident-like	Atp6v0d1
Lman1	2.05993e-29	-0.251022	0.219	0.464	2.63507e-25	MHCIIhi resident-like	Lman1
Otub1.2	5.81926e-33	-0.251125	0.194	0.439	7.44399e-29	MHCIIhi resident-like	Otub1
Arih2.1	2.95849e-29	-0.25133	0.095	0.281	3.7845e-25	MHCIIhi resident-like	Arih2
Uqcr11	9.76762e-22	-0.251426	0.809	0.931	1.24947e-17	MHCIIhi resident-like	Uqcr11
Samd4b.2	2.33937e-29	-0.2515	0.111	0.304	2.99253e-25	MHCIIhi resident-like	Samd4b
Mrpl2	1.06597e-32	-0.251528	0.109	0.317	1.36359e-28	MHCIIhi resident-like	Mrpl2
Pkn2	1.51697e-30	-0.251554	0.139	0.355	1.94051e-26	MHCIIhi resident-like	Pkn2
Mtch2	5.84083e-26	-0.251576	0.348	0.63	7.47159e-22	MHCIIhi resident-like	Mtch2
Cox6a1	7.68776e-24	-0.251807	0.701	0.915	9.83418e-20	MHCIIhi resident-like	Cox6a1
Col4a3bp	5.70815e-31	-0.251837	0.105	0.301	7.30187e-27	MHCIIhi resident-like	Col4a3bp
Pgp	8.42945e-31	-0.251915	0.136	0.349	1.0783e-26	MHCIIhi resident-like	Pgp
Mrps25	5.38688e-33	-0.251958	0.207	0.468	6.8909e-29	MHCIIhi resident-like	Mrps25
Tm9sf3	8.70421e-20	-0.252045	0.455	0.736	1.11344e-15	MHCIIhi resident-like	Tm9sf3
Ptpa.2	7.4145e-33	-0.252167	0.175	0.407	9.48463e-29	MHCIIhi resident-like	Ptpa
Slc39a7.1	1.28374e-28	-0.252422	0.178	0.399	1.64215e-24	MHCIIhi resident-like	Slc39a7
Zc3hav1.1	3.15566e-26	-0.252609	0.22	0.447	4.03672e-22	MHCIIhi resident-like	Zc3hav1
Ppm1g	4.24009e-31	-0.252643	0.178	0.406	5.42393e-27	MHCIIhi resident-like	Ppm1g
Tes.2	3.84389e-26	-0.252717	0.11	0.289	4.91711e-22	MHCIIhi resident-like	Tes
Timm17b	9.34664e-32	-0.252775	0.16	0.389	1.19562e-27	MHCIIhi resident-like	Timm17b
Kpna4.2	2.7425e-25	-0.252921	0.282	0.516	3.50821e-21	MHCIIhi resident-like	Kpna4
Bop1	3.09827e-33	-0.253444	0.085	0.286	3.9633e-29	MHCIIhi resident-like	Bop1
Esd	3.46804e-10	-0.253729	0.755	0.866	4.43632e-06	MHCIIhi resident-like	Esd
Actr2	8.64442e-23	-0.254325	0.712	0.886	1.10579e-18	MHCIIhi resident-like	Actr2
Pgls.2	1.25327e-18	-0.254357	0.47	0.725	1.60318e-14	MHCIIhi resident-like	Pgls
Tmf1	3.96424e-30	-0.254517	0.147	0.357	5.07106e-26	MHCIIhi resident-like	Tmf1
Rbis.2	3.9706e-31	-0.254675	0.093	0.282	5.07919e-27	MHCIIhi resident-like	Rbis
Gclm	4.75683e-24	-0.254689	0.145	0.329	6.08493e-20	MHCIIhi resident-like	Gclm
Cops9.3	1.6912e-17	-0.254715	0.478	0.714	2.16338e-13	MHCIIhi resident-like	Cops9
Hmgcr.2	1.46865e-25	-0.254947	0.094	0.259	1.8787e-21	MHCIIhi resident-like	Hmgcr
Fuca2.3	4.39121e-21	-0.255126	0.302	0.513	5.61724e-17	MHCIIhi resident-like	Fuca2
Mrpl51	1.93099e-25	-0.255189	0.275	0.514	2.47012e-21	MHCIIhi resident-like	Mrpl51
Mrpl15	4.34189e-31	-0.255197	0.236	0.491	5.55415e-27	MHCIIhi resident-like	Mrpl15
Ano6	9.64668e-29	-0.255202	0.171	0.385	1.234e-24	MHCIIhi resident-like	Ano6
Dcun1d5	2.33026e-29	-0.255334	0.308	0.592	2.98086e-25	MHCIIhi resident-like	Dcun1d5
Romo1	1.13153e-21	-0.255575	0.459	0.754	1.44745e-17	MHCIIhi resident-like	Romo1
0610012G03Rik	1.70738e-25	-0.255761	0.352	0.631	2.18408e-21	MHCIIhi resident-like	0610012G03Rik
Bach1.3	8.41357e-20	-0.256142	0.331	0.559	1.07626e-15	MHCIIhi resident-like	Bach1
Zfp131.2	1.5598e-26	-0.256383	0.093	0.265	1.99529e-22	MHCIIhi resident-like	Zfp131
Uso1.1	8.68087e-30	-0.256438	0.164	0.379	1.11046e-25	MHCIIhi resident-like	Uso1
Naa20	1.60943e-30	-0.256563	0.221	0.475	2.05879e-26	MHCIIhi resident-like	Naa20
Letm1	1.35326e-34	-0.256605	0.099	0.313	1.73109e-30	MHCIIhi resident-like	Letm1
Vps26a	4.59141e-28	-0.256651	0.318	0.595	5.87333e-24	MHCIIhi resident-like	Vps26a
Gatad2a.1	6.6995e-31	-0.256671	0.164	0.387	8.57e-27	MHCIIhi resident-like	Gatad2a
Hikeshi.1	2.31559e-31	-0.256953	0.138	0.343	2.96211e-27	MHCIIhi resident-like	Hikeshi
Zbtb7a.1	9.96039e-25	-0.257291	0.279	0.524	1.27413e-20	MHCIIhi resident-like	Zbtb7a
Cd180.3	3.2438e-24	-0.257467	0.202	0.405	4.14946e-20	MHCIIhi resident-like	Cd180
Dnajc15	1.89077e-29	-0.257727	0.328	0.615	2.41867e-25	MHCIIhi resident-like	Dnajc15
Xpnpep1	2.94586e-32	-0.257871	0.099	0.299	3.76835e-28	MHCIIhi resident-like	Xpnpep1
Arf2	1.50913e-27	-0.258186	0.148	0.348	1.93048e-23	MHCIIhi resident-like	Arf2
Nipsnap3b.1	1.90594e-31	-0.258375	0.278	0.556	2.43808e-27	MHCIIhi resident-like	Nipsnap3b
Rhbdf2.2	3.24068e-31	-0.258441	0.094	0.285	4.14548e-27	MHCIIhi resident-like	Rhbdf2
Timm50	8.29135e-33	-0.258887	0.134	0.356	1.06063e-28	MHCIIhi resident-like	Timm50
Dhx38.2	7.94159e-32	-0.258914	0.094	0.29	1.01589e-27	MHCIIhi resident-like	Dhx38
Slc16a6	2.49584e-28	-0.259182	0.126	0.319	3.19268e-24	MHCIIhi resident-like	Slc16a6
Slc39a6	2.00755e-32	-0.25922	0.07	0.256	2.56805e-28	MHCIIhi resident-like	Slc39a6
Hsph1.1	3.1096e-21	-0.259269	0.208	0.406	3.9778e-17	MHCIIhi resident-like	Hsph1
Alkbh5.1	1.73168e-30	-0.259419	0.176	0.402	2.21517e-26	MHCIIhi resident-like	Alkbh5
N4bp1.2	2.31661e-23	-0.259865	0.21	0.413	2.96341e-19	MHCIIhi resident-like	N4bp1
Ccdc59	3.17954e-32	-0.260729	0.181	0.416	4.06727e-28	MHCIIhi resident-like	Ccdc59
Stip1	4.36501e-31	-0.261115	0.235	0.498	5.58371e-27	MHCIIhi resident-like	Stip1
Vav1	1.43863e-32	-0.261236	0.235	0.5	1.84029e-28	MHCIIhi resident-like	Vav1
Mrpl58.2	9.87501e-34	-0.261295	0.13	0.345	1.26321e-29	MHCIIhi resident-like	Mrpl58
Enpp1.1	8.13825e-30	-0.261313	0.075	0.252	1.04105e-25	MHCIIhi resident-like	Enpp1
Tomm6.3	3.94545e-26	-0.261342	0.749	0.883	5.04702e-22	MHCIIhi resident-like	Tomm6
Cacybp	7.99146e-27	-0.26145	0.348	0.639	1.02227e-22	MHCIIhi resident-like	Cacybp
Bin2.2	2.61846e-31	-0.261773	0.169	0.397	3.34953e-27	MHCIIhi resident-like	Bin2
Dld	1.40908e-32	-0.261782	0.129	0.343	1.8025e-28	MHCIIhi resident-like	Dld
Rnf149.1	4.07631e-23	-0.261814	0.279	0.502	5.21441e-19	MHCIIhi resident-like	Rnf149
Sae1	7.52434e-29	-0.26201	0.168	0.385	9.62513e-25	MHCIIhi resident-like	Sae1
Myh9.2	2.20171e-18	-0.262256	0.462	0.712	2.81643e-14	MHCIIhi resident-like	Myh9
Rasgef1b.3	1.48932e-18	-0.262405	0.246	0.427	1.90514e-14	MHCIIhi resident-like	Rasgef1b
Eif3c.1	1.21755e-22	-0.262443	0.448	0.745	1.55749e-18	MHCIIhi resident-like	Eif3c
Eid1.2	4.20416e-18	-0.262469	0.431	0.675	5.37796e-14	MHCIIhi resident-like	Eid1
Srsf1	4.65536e-32	-0.262679	0.139	0.361	5.95513e-28	MHCIIhi resident-like	Srsf1
Fbxo11	2.96777e-30	-0.263476	0.122	0.323	3.79637e-26	MHCIIhi resident-like	Fbxo11
Cbr2.4	6.21689e-10	-0.263643	0.422	0.579	7.95265e-06	MHCIIhi resident-like	Cbr2
Aff4.1	1.13439e-28	-0.263776	0.145	0.345	1.45112e-24	MHCIIhi resident-like	Aff4
Kdm1a.1	5.70576e-31	-0.263974	0.1	0.292	7.29881e-27	MHCIIhi resident-like	Kdm1a
Mrps28.1	2.11896e-35	-0.263991	0.117	0.346	2.71058e-31	MHCIIhi resident-like	Mrps28
Pcgf5.2	2.35521e-30	-0.264012	0.098	0.288	3.01279e-26	MHCIIhi resident-like	Pcgf5
Ola1.1	7.24459e-32	-0.26426	0.238	0.496	9.26728e-28	MHCIIhi resident-like	Ola1
Maff.2	1.0638e-30	-0.26439	0.079	0.264	1.36081e-26	MHCIIhi resident-like	Maff
Rara.1	1.3255e-29	-0.264497	0.13	0.333	1.69558e-25	MHCIIhi resident-like	Rara
Icam1.2	1.79899e-17	-0.264544	0.24	0.416	2.30127e-13	MHCIIhi resident-like	Icam1
Sfpq.3	3.43432e-20	-0.26457	0.473	0.718	4.39319e-16	MHCIIhi resident-like	Sfpq
Eif3i	5.60025e-19	-0.265364	0.489	0.754	7.16383e-15	MHCIIhi resident-like	Eif3i
Snx24.1	4.01281e-34	-0.265532	0.109	0.322	5.13319e-30	MHCIIhi resident-like	Snx24
March5.1	1.34904e-33	-0.265547	0.201	0.457	1.7257e-29	MHCIIhi resident-like	2024-03-05
Slc38a10	1.19736e-32	-0.265784	0.168	0.401	1.53166e-28	MHCIIhi resident-like	Slc38a10
Pbdc1	1.55482e-35	-0.265963	0.165	0.416	1.98892e-31	MHCIIhi resident-like	Pbdc1
Arglu1.2	3.64314e-32	-0.266019	0.241	0.512	4.6603e-28	MHCIIhi resident-like	Arglu1
Kpna1.1	1.7963e-34	-0.266138	0.108	0.322	2.29783e-30	MHCIIhi resident-like	Kpna1
Alcam.1	5.95811e-29	-0.266199	0.184	0.412	7.62162e-25	MHCIIhi resident-like	Alcam
Mef2d.3	2.43239e-30	-0.266201	0.183	0.411	3.11152e-26	MHCIIhi resident-like	Mef2d
Tra2b.2	1.44894e-19	-0.266499	0.455	0.722	1.85349e-15	MHCIIhi resident-like	Tra2b
Gtpbp4	7.60988e-30	-0.266647	0.186	0.416	9.73456e-26	MHCIIhi resident-like	Gtpbp4
Cox16.3	3.33302e-34	-0.266686	0.241	0.503	4.26359e-30	MHCIIhi resident-like	Cox16
Gatad1.1	2.66373e-35	-0.266756	0.158	0.4	3.40744e-31	MHCIIhi resident-like	Gatad1
Acbd6	3.81531e-35	-0.266784	0.119	0.339	4.88055e-31	MHCIIhi resident-like	Acbd6
Sbno1.1	4.08844e-28	-0.266924	0.265	0.504	5.22994e-24	MHCIIhi resident-like	Sbno1
Fam241a.1	6.36336e-35	-0.266995	0.061	0.251	8.14001e-31	MHCIIhi resident-like	Fam241a
Pole4.1	2.59106e-29	-0.267304	0.272	0.535	3.31448e-25	MHCIIhi resident-like	Pole4
Snrpd2.1	7.96518e-21	-0.267576	0.503	0.764	1.01891e-16	MHCIIhi resident-like	Snrpd2
Nfe2l2.4	6.16851e-12	-0.267655	0.519	0.697	7.89076e-08	MHCIIhi resident-like	Nfe2l2
Cln8	1.68226e-31	-0.267944	0.286	0.562	2.15194e-27	MHCIIhi resident-like	Cln8
Klhdc4	9.54944e-37	-0.267998	0.057	0.255	1.22156e-32	MHCIIhi resident-like	Klhdc4
Top1.2	7.36688e-26	-0.26817	0.421	0.717	9.42371e-22	MHCIIhi resident-like	Top1
Usp15	1.22446e-31	-0.268453	0.154	0.374	1.56633e-27	MHCIIhi resident-like	Usp15
Psmc3	7.96166e-25	-0.268464	0.387	0.68	1.01846e-20	MHCIIhi resident-like	Psmc3
Grpel1	6.67924e-33	-0.268509	0.25	0.525	8.54409e-29	MHCIIhi resident-like	Grpel1
Dctn2	4.10738e-32	-0.268524	0.299	0.585	5.25416e-28	MHCIIhi resident-like	Dctn2
Samm50	8.42318e-34	-0.268658	0.255	0.537	1.07749e-29	MHCIIhi resident-like	Samm50
Ubxn1	6.53261e-23	-0.268768	0.451	0.748	8.35652e-19	MHCIIhi resident-like	Ubxn1
Sypl	1.8756e-26	-0.268836	0.385	0.679	2.39927e-22	MHCIIhi resident-like	Sypl
Strap	1.45806e-30	-0.269101	0.291	0.562	1.86515e-26	MHCIIhi resident-like	Strap
Stx12	3.30027e-34	-0.269194	0.218	0.483	4.22171e-30	MHCIIhi resident-like	Stx12
Dnm2	2.45826e-29	-0.26955	0.273	0.542	3.14461e-25	MHCIIhi resident-like	Dnm2
Tmem160.1	5.44154e-25	-0.269914	0.384	0.669	6.96082e-21	MHCIIhi resident-like	Tmem160
Emd.1	2.61264e-29	-0.270117	0.229	0.472	3.3421e-25	MHCIIhi resident-like	Emd
Rps19bp1	1.07059e-35	-0.270204	0.134	0.368	1.3695e-31	MHCIIhi resident-like	Rps19bp1
Nup50.1	2.61975e-33	-0.270502	0.102	0.307	3.35119e-29	MHCIIhi resident-like	Nup50
Immt	1.05315e-32	-0.271225	0.264	0.544	1.34719e-28	MHCIIhi resident-like	Immt
Pfdn1	4.88652e-33	-0.271799	0.277	0.566	6.25083e-29	MHCIIhi resident-like	Pfdn1
Fem1b	8.80211e-30	-0.271813	0.085	0.264	1.12597e-25	MHCIIhi resident-like	Fem1b
Raly	8.6379e-24	-0.271832	0.457	0.758	1.10496e-19	MHCIIhi resident-like	Raly
Eif2s3y.1	4.73532e-35	-0.271922	0.165	0.409	6.05742e-31	MHCIIhi resident-like	Eif2s3y
Cln5	1.4097e-33	-0.272008	0.135	0.357	1.80329e-29	MHCIIhi resident-like	Cln5
Dap.1	9.15195e-31	-0.272047	0.308	0.6	1.17072e-26	MHCIIhi resident-like	Dap
Wsb2.2	2.24317e-34	-0.272282	0.14	0.366	2.86946e-30	MHCIIhi resident-like	Wsb2
Dhx15	5.3178e-34	-0.272305	0.227	0.49	6.80254e-30	MHCIIhi resident-like	Dhx15
Srsf10	1.70199e-33	-0.272396	0.191	0.441	2.17719e-29	MHCIIhi resident-like	Srsf10
Trabd	6.34539e-36	-0.272487	0.117	0.343	8.11703e-32	MHCIIhi resident-like	Trabd
Hat1	1.42473e-24	-0.272552	0.156	0.341	1.82252e-20	MHCIIhi resident-like	Hat1
Prkar1a	3.2825e-22	-0.272834	0.574	0.803	4.19897e-18	MHCIIhi resident-like	Prkar1a
Ncapg2.1	1.16846e-32	-0.272936	0.079	0.267	1.49469e-28	MHCIIhi resident-like	Ncapg2
Birc6.1	1.52355e-32	-0.273044	0.203	0.449	1.94892e-28	MHCIIhi resident-like	Birc6
Tuba1a	2.84145e-23	-0.273195	0.195	0.399	3.63478e-19	MHCIIhi resident-like	Tuba1a
Dera	4.7093e-34	-0.273391	0.13	0.351	6.02414e-30	MHCIIhi resident-like	Dera
Emc6.1	5.8558e-31	-0.273693	0.281	0.555	7.49073e-27	MHCIIhi resident-like	Emc6
Rab2a	9.55229e-27	-0.274064	0.41	0.73	1.22193e-22	MHCIIhi resident-like	Rab2a
Idh3a	7.58836e-38	-0.274317	0.116	0.348	9.70704e-34	MHCIIhi resident-like	Idh3a
Dohh	1.80846e-38	-0.274489	0.109	0.347	2.31338e-34	MHCIIhi resident-like	Dohh
Nop53.2	8.29454e-35	-0.274844	0.156	0.389	1.06104e-30	MHCIIhi resident-like	Nop53
2024-09-07	8.81796e-24	-0.275135	0.511	0.792	1.12799e-19	MHCIIhi resident-like	2024-09-07
Adprh.2	2.03402e-33	-0.275219	0.282	0.578	2.60192e-29	MHCIIhi resident-like	Adprh
Timm17a.1	3.70763e-32	-0.27568	0.258	0.523	4.7428e-28	MHCIIhi resident-like	Timm17a
Cmas.1	2.58944e-34	-0.276166	0.123	0.341	3.31241e-30	MHCIIhi resident-like	Cmas
Trim25.3	1.81297e-21	-0.276419	0.29	0.511	2.31915e-17	MHCIIhi resident-like	Trim25
Arih1.1	3.0289e-32	-0.276437	0.198	0.431	3.87457e-28	MHCIIhi resident-like	Arih1
P4ha1.2	5.08814e-29	-0.276567	0.23	0.472	6.50875e-25	MHCIIhi resident-like	P4ha1
Eif6.1	5.37676e-24	-0.276636	0.409	0.691	6.87795e-20	MHCIIhi resident-like	Eif6
Crlf2.1	3.49555e-26	-0.276739	0.358	0.644	4.4715e-22	MHCIIhi resident-like	Crlf2
Tcerg1.1	8.09718e-32	-0.277066	0.136	0.349	1.03579e-27	MHCIIhi resident-like	Tcerg1
Mybbp1a.1	7.19152e-36	-0.277323	0.117	0.343	9.19939e-32	MHCIIhi resident-like	Mybbp1a
Btbd1.1	6.34129e-37	-0.277443	0.168	0.427	8.11178e-33	MHCIIhi resident-like	Btbd1
Rab5a	7.35767e-33	-0.277637	0.273	0.56	9.41193e-29	MHCIIhi resident-like	Rab5a
Selenot.3	3.78511e-41	-0.277799	0.212	0.503	4.84191e-37	MHCIIhi resident-like	Selenot
Ap3s1.2	1.82147e-19	-0.277856	0.476	0.742	2.33002e-15	MHCIIhi resident-like	Ap3s1
Slc16a10.2	2.951e-35	-0.277864	0.165	0.409	3.77492e-31	MHCIIhi resident-like	Slc16a10
Rsl1d1	3.07544e-33	-0.277874	0.227	0.49	3.9341e-29	MHCIIhi resident-like	Rsl1d1
Ndufb6.1	3.39962e-28	-0.278079	0.392	0.702	4.34879e-24	MHCIIhi resident-like	Ndufb6
Uhrf2.2	1.50611e-23	-0.27808	0.248	0.469	1.92661e-19	MHCIIhi resident-like	Uhrf2
Sec61a1.1	3.40437e-33	-0.278438	0.229	0.493	4.35487e-29	MHCIIhi resident-like	Sec61a1
Nt5c	1.18029e-33	-0.278476	0.23	0.501	1.50983e-29	MHCIIhi resident-like	Nt5c
Cmpk1.1	8.99661e-21	-0.278646	0.494	0.751	1.15085e-16	MHCIIhi resident-like	Cmpk1
Ncln	3.54573e-37	-0.278669	0.149	0.395	4.5357e-33	MHCIIhi resident-like	Ncln
Itgb1.1	2.34688e-20	-0.278716	0.666	0.839	3.00214e-16	MHCIIhi resident-like	Itgb1
Furin.3	2.4401e-27	-0.279101	0.324	0.594	3.12138e-23	MHCIIhi resident-like	Furin
Naa15	7.02362e-35	-0.279126	0.189	0.45	8.98462e-31	MHCIIhi resident-like	Naa15
Dpp7.1	4.49475e-33	-0.279137	0.123	0.337	5.74968e-29	MHCIIhi resident-like	Dpp7
Sars	1.45967e-37	-0.279625	0.173	0.437	1.8672e-33	MHCIIhi resident-like	Sars
Bola3.1	2.24592e-37	-0.279637	0.131	0.369	2.87299e-33	MHCIIhi resident-like	Bola3
Fam20c.2	2.25178e-25	-0.279769	0.148	0.335	2.88048e-21	MHCIIhi resident-like	Fam20c
Nudt5	1.0487e-35	-0.279954	0.121	0.346	1.3415e-31	MHCIIhi resident-like	Nudt5
Ado.2	6.7007e-35	-0.279995	0.084	0.288	8.57153e-31	MHCIIhi resident-like	Ado
Ipo5.2	4.72199e-32	-0.280015	0.174	0.402	6.04037e-28	MHCIIhi resident-like	Ipo5
Gpr132.3	1.14955e-21	-0.280115	0.117	0.271	1.4705e-17	MHCIIhi resident-like	Gpr132
Phb2	7.12313e-29	-0.280255	0.376	0.684	9.1119e-25	MHCIIhi resident-like	Phb2
Cdc37	7.94936e-30	-0.280287	0.38	0.697	1.01688e-25	MHCIIhi resident-like	Cdc37
Ubtd1	1.1643e-36	-0.280295	0.141	0.387	1.48937e-32	MHCIIhi resident-like	Ubtd1
Cct7	8.65205e-25	-0.280662	0.407	0.703	1.10677e-20	MHCIIhi resident-like	Cct7
Carhsp1.1	1.23996e-30	-0.28068	0.162	0.384	1.58616e-26	MHCIIhi resident-like	Carhsp1
Rad23a	4.96626e-36	-0.280692	0.201	0.474	6.35283e-32	MHCIIhi resident-like	Rad23a
Larp4.2	3.075e-38	-0.280704	0.137	0.382	3.93353e-34	MHCIIhi resident-like	Larp4
Clptm1	1.11344e-36	-0.280926	0.26	0.563	1.42431e-32	MHCIIhi resident-like	Clptm1
Commd1	1.0931e-34	-0.281015	0.294	0.606	1.39829e-30	MHCIIhi resident-like	Commd1
Ppa1.2	4.17246e-36	-0.281046	0.104	0.326	5.33742e-32	MHCIIhi resident-like	Ppa1
Atp5g3	1.80822e-22	-0.281646	0.507	0.773	2.31308e-18	MHCIIhi resident-like	Atp5g3
Tatdn2.1	3.25403e-38	-0.28167	0.121	0.356	4.16255e-34	MHCIIhi resident-like	Tatdn2
Gnptab.2	5.46335e-31	-0.281716	0.109	0.301	6.98872e-27	MHCIIhi resident-like	Gnptab
Fbxl5.1	1.29945e-23	-0.281758	0.182	0.37	1.66226e-19	MHCIIhi resident-like	Fbxl5
U2af1	8.1765e-30	-0.281796	0.343	0.64	1.04594e-25	MHCIIhi resident-like	U2af1
Rsrc2.1	1.05832e-33	-0.282055	0.293	0.588	1.3538e-29	MHCIIhi resident-like	Rsrc2
Pam16	1.7833e-36	-0.282139	0.116	0.339	2.2812e-32	MHCIIhi resident-like	Pam16
Sash1.2	2.50631e-27	-0.282141	0.305	0.568	3.20607e-23	MHCIIhi resident-like	Sash1
Ndufs5.1	1.18869e-20	-0.282172	0.484	0.751	1.52057e-16	MHCIIhi resident-like	Ndufs5
Anxa1.3	6.93555e-12	-0.282187	0.588	0.722	8.87196e-08	MHCIIhi resident-like	Anxa1
Sbno2.3	3.24392e-33	-0.282462	0.227	0.485	4.14963e-29	MHCIIhi resident-like	Sbno2
Cisd2.1	2.29253e-32	-0.282853	0.27	0.553	2.93261e-28	MHCIIhi resident-like	Cisd2
Lrpap1.2	2.20357e-25	-0.283129	0.392	0.677	2.8188e-21	MHCIIhi resident-like	Lrpap1
Hk3.1	1.65064e-34	-0.283145	0.127	0.353	2.1115e-30	MHCIIhi resident-like	Hk3
Midn.1	1.7808e-33	-0.283221	0.12	0.333	2.278e-29	MHCIIhi resident-like	Midn
Fubp1.1	3.9966e-30	-0.283223	0.275	0.548	5.11245e-26	MHCIIhi resident-like	Fubp1
Atp1b3	2.89462e-24	-0.283557	0.438	0.746	3.7028e-20	MHCIIhi resident-like	Atp1b3
Sltm.1	7.73268e-30	-0.283871	0.241	0.484	9.89165e-26	MHCIIhi resident-like	Sltm
Oxct1.2	5.16515e-24	-0.283961	0.316	0.549	6.60726e-20	MHCIIhi resident-like	Oxct1
Cfp.3	2.16677e-18	-0.284781	0.614	0.778	2.77173e-14	MHCIIhi resident-like	Cfp
Tspan3	1.75991e-19	-0.28485	0.314	0.535	2.25128e-15	MHCIIhi resident-like	Tspan3
Ube2j1.2	8.18683e-37	-0.284898	0.16	0.41	1.04726e-32	MHCIIhi resident-like	Ube2j1
Smc4	1.55233e-17	-0.284924	0.147	0.294	1.98574e-13	MHCIIhi resident-like	Smc4
Adss.1	5.68181e-34	-0.285198	0.18	0.425	7.26817e-30	MHCIIhi resident-like	Adss
Prmt1	2.10151e-33	-0.285261	0.205	0.464	2.68825e-29	MHCIIhi resident-like	Prmt1
Zfp593.1	5.40334e-37	-0.285299	0.072	0.276	6.91195e-33	MHCIIhi resident-like	Zfp593
Med29	1.53545e-35	-0.285452	0.144	0.379	1.96415e-31	MHCIIhi resident-like	Med29
Nup98.2	1.10079e-32	-0.286145	0.104	0.302	1.40812e-28	MHCIIhi resident-like	Nup98
Lemd2.1	1.01368e-36	-0.286444	0.085	0.291	1.2967e-32	MHCIIhi resident-like	Lemd2
Polr2f	7.4138e-30	-0.286474	0.357	0.657	9.48374e-26	MHCIIhi resident-like	Polr2f
Prpf40a	1.77541e-30	-0.286574	0.351	0.656	2.27111e-26	MHCIIhi resident-like	Prpf40a
Aldh3b1	6.69159e-37	-0.287236	0.196	0.469	8.55988e-33	MHCIIhi resident-like	Aldh3b1
Dnajc10	3.22609e-37	-0.287376	0.103	0.325	4.12682e-33	MHCIIhi resident-like	Dnajc10
Nek6	1.02557e-37	-0.287672	0.083	0.299	1.31191e-33	MHCIIhi resident-like	Nek6
Flna.2	7.7613e-23	-0.287808	0.434	0.698	9.92825e-19	MHCIIhi resident-like	Flna
Drap1.1	2.67319e-33	-0.288032	0.309	0.61	3.41954e-29	MHCIIhi resident-like	Drap1
Snrpa.1	3.75106e-34	-0.288367	0.241	0.516	4.79836e-30	MHCIIhi resident-like	Snrpa
Utp18	1.99793e-38	-0.288702	0.081	0.298	2.55575e-34	MHCIIhi resident-like	Utp18
Cdk4	4.59805e-32	-0.289017	0.284	0.566	5.88183e-28	MHCIIhi resident-like	Cdk4
Ctbp1	3.1128e-37	-0.289161	0.257	0.554	3.9819e-33	MHCIIhi resident-like	Ctbp1
Psma6.1	2.59689e-23	-0.289285	0.481	0.754	3.32194e-19	MHCIIhi resident-like	Psma6
Lamtor3	4.41311e-32	-0.289439	0.302	0.585	5.64524e-28	MHCIIhi resident-like	Lamtor3
Tmem8	2.13688e-29	-0.290161	0.081	0.258	2.7335e-25	MHCIIhi resident-like	Tmem8
Memo1.1	2.9838e-43	-0.290402	0.086	0.327	3.81688e-39	MHCIIhi resident-like	Memo1
Dap3.1	1.11781e-37	-0.29042	0.121	0.356	1.4299e-33	MHCIIhi resident-like	Dap3
Mtpn.2	4.02999e-22	-0.290423	0.464	0.737	5.15517e-18	MHCIIhi resident-like	Mtpn
Flii	1.51137e-37	-0.290464	0.226	0.51	1.93334e-33	MHCIIhi resident-like	Flii
Cyfip1.1	6.73834e-21	-0.290516	0.66	0.83	8.61968e-17	MHCIIhi resident-like	Cyfip1
Snrpd3.2	1.39533e-27	-0.29058	0.386	0.693	1.78491e-23	MHCIIhi resident-like	Snrpd3
Mknk2.3	3.13283e-33	-0.290956	0.194	0.436	4.00752e-29	MHCIIhi resident-like	Mknk2
Aarsd1.1	3.72834e-42	-0.290985	0.048	0.261	4.7693e-38	MHCIIhi resident-like	Aarsd1
Pdlim5.1	1.77658e-21	-0.290988	0.218	0.403	2.2726e-17	MHCIIhi resident-like	Pdlim5
Dctn3	5.75788e-29	-0.291151	0.385	0.693	7.36548e-25	MHCIIhi resident-like	Dctn3
Btaf1.2	3.26476e-37	-0.291208	0.117	0.348	4.17628e-33	MHCIIhi resident-like	Btaf1
Srsf7.1	7.27756e-31	-0.291291	0.37	0.696	9.30946e-27	MHCIIhi resident-like	Srsf7
Hnrnpm	9.7809e-25	-0.291318	0.458	0.752	1.25117e-20	MHCIIhi resident-like	Hnrnpm
Rexo2	9.68903e-30	-0.291598	0.376	0.694	1.23942e-25	MHCIIhi resident-like	Rexo2
Babam2.1	6.64786e-39	-0.291945	0.117	0.344	8.50395e-35	MHCIIhi resident-like	Babam2
Gmnn.1	1.10956e-18	-0.292225	0.118	0.257	1.41935e-14	MHCIIhi resident-like	Gmnn
Smap1	5.91005e-35	-0.292621	0.217	0.473	7.56013e-31	MHCIIhi resident-like	Smap1
Psmc1	1.34047e-33	-0.292932	0.301	0.595	1.71473e-29	MHCIIhi resident-like	Psmc1
Exoc5	1.13269e-36	-0.292986	0.18	0.429	1.44894e-32	MHCIIhi resident-like	Exoc5
Sgta	4.23319e-39	-0.293185	0.208	0.494	5.4151e-35	MHCIIhi resident-like	Sgta
Tmem167	3.74136e-27	-0.293679	0.446	0.761	4.78594e-23	MHCIIhi resident-like	Tmem167
Qpct.2	4.49508e-21	-0.293692	0.099	0.251	5.7501e-17	MHCIIhi resident-like	Qpct
Ube2v1.2	1.04781e-37	-0.293961	0.247	0.527	1.34035e-33	MHCIIhi resident-like	Ube2v1
Eri1	2.11635e-40	-0.293975	0.12	0.372	2.70724e-36	MHCIIhi resident-like	Eri1
Gpi1.1	1.5854e-17	-0.294039	0.747	0.872	2.02805e-13	MHCIIhi resident-like	Gpi1
Cul3.1	2.59868e-37	-0.294416	0.195	0.452	3.32423e-33	MHCIIhi resident-like	Cul3
Tmem251.1	3.82767e-37	-0.294682	0.156	0.403	4.89635e-33	MHCIIhi resident-like	Tmem251
Dusp3.1	3.35764e-34	-0.294889	0.299	0.599	4.2951e-30	MHCIIhi resident-like	Dusp3
Baiap2	1.45268e-31	-0.295252	0.095	0.291	1.85827e-27	MHCIIhi resident-like	Baiap2
Gtf2f2	3.42746e-39	-0.295374	0.079	0.296	4.38441e-35	MHCIIhi resident-like	Gtf2f2
Gtf2b.1	6.42111e-35	-0.295549	0.172	0.409	8.21389e-31	MHCIIhi resident-like	Gtf2b
Tmem104.1	1.48647e-40	-0.295661	0.076	0.298	1.90149e-36	MHCIIhi resident-like	Tmem104
Vapb	1.13391e-38	-0.2957	0.213	0.5	1.4505e-34	MHCIIhi resident-like	Vapb
Mrpl53.1	2.96684e-41	-0.295785	0.062	0.275	3.79518e-37	MHCIIhi resident-like	Mrpl53
Commd4	5.43268e-34	-0.295849	0.318	0.615	6.94949e-30	MHCIIhi resident-like	Commd4
Fam107b.3	9.4258e-27	-0.295977	0.14	0.328	1.20575e-22	MHCIIhi resident-like	Fam107b
Ube2e3	2.86646e-35	-0.296194	0.283	0.578	3.66677e-31	MHCIIhi resident-like	Ube2e3
Galnt2.1	1.30878e-35	-0.296209	0.099	0.305	1.67419e-31	MHCIIhi resident-like	Galnt2
Pno1.1	1.16583e-40	-0.296424	0.15	0.411	1.49133e-36	MHCIIhi resident-like	Pno1
Cox17.1	1.41431e-24	-0.29651	0.433	0.729	1.80918e-20	MHCIIhi resident-like	Cox17
Jarid2.4	4.21208e-23	-0.296542	0.27	0.489	5.38809e-19	MHCIIhi resident-like	Jarid2
Prkcsh	1.36772e-38	-0.296635	0.19	0.457	1.74959e-34	MHCIIhi resident-like	Prkcsh
Hyou1.2	2.79089e-40	-0.296679	0.121	0.364	3.57011e-36	MHCIIhi resident-like	Hyou1
Pip5k1a.1	5.01466e-36	-0.296974	0.104	0.32	6.41475e-32	MHCIIhi resident-like	Pip5k1a
Il17ra.3	1.51719e-31	-0.297048	0.12	0.325	1.94079e-27	MHCIIhi resident-like	Il17ra
Rangap1	3.05295e-35	-0.297228	0.104	0.322	3.90533e-31	MHCIIhi resident-like	Rangap1
Dock4.4	2.17184e-33	-0.297491	0.125	0.337	2.77821e-29	MHCIIhi resident-like	Dock4
Ssr2.1	4.63665e-27	-0.297536	0.416	0.722	5.93121e-23	MHCIIhi resident-like	Ssr2
Anp32e	1.51515e-31	-0.297666	0.249	0.519	1.93818e-27	MHCIIhi resident-like	Anp32e
Cope.1	2.05486e-26	-0.297878	0.444	0.75	2.62858e-22	MHCIIhi resident-like	Cope
Gm26917.1	7.0091e-24	-0.297981	0.282	0.52	8.96604e-20	MHCIIhi resident-like	Gm26917
Prelid3b.1	6.61573e-40	-0.298643	0.111	0.341	8.46284e-36	MHCIIhi resident-like	Prelid3b
Hmgb2.1	1.11308e-07	-0.299193	0.387	0.541	0.00142386	MHCIIhi resident-like	Hmgb2
Smim3.2	2.26749e-31	-0.299202	0.154	0.37	2.90057e-27	MHCIIhi resident-like	Smim3
Yrdc.1	5.76765e-42	-0.299454	0.097	0.34	7.37797e-38	MHCIIhi resident-like	Yrdc
Coro1c.1	1.63055e-26	-0.299743	0.363	0.644	2.0858e-22	MHCIIhi resident-like	Coro1c
Bex3.2	7.24657e-31	-0.299816	0.09	0.274	9.26981e-27	MHCIIhi resident-like	Bex3
Mbd3	1.50837e-40	-0.30041	0.2	0.488	1.92951e-36	MHCIIhi resident-like	Mbd3
Ndufa12.1	4.53895e-31	-0.300803	0.397	0.721	5.80622e-27	MHCIIhi resident-like	Ndufa12
Chmp2a.1	8.51288e-28	-0.300972	0.691	0.875	1.08897e-23	MHCIIhi resident-like	Chmp2a
Srrm1	1.01591e-28	-0.301058	0.354	0.653	1.29956e-24	MHCIIhi resident-like	Srrm1
CAAA01118383.1.1	1.92023e-42	-0.301515	0.086	0.318	2.45636e-38	MHCIIhi resident-like	CAAA01118383.1
Ciao2b.3	1.03918e-38	-0.301612	0.189	0.446	1.32931e-34	MHCIIhi resident-like	Ciao2b
Abl2.2	1.56049e-36	-0.301714	0.098	0.311	1.99618e-32	MHCIIhi resident-like	Abl2
Eif3b	1.59e-34	-0.30186	0.302	0.602	2.03393e-30	MHCIIhi resident-like	Eif3b
Arl8a.2	2.83397e-31	-0.302172	0.354	0.66	3.62521e-27	MHCIIhi resident-like	Arl8a
Spsb2.1	5.08584e-39	-0.302272	0.104	0.333	6.50581e-35	MHCIIhi resident-like	Spsb2
Vdac1.1	1.75302e-25	-0.302326	0.393	0.666	2.24247e-21	MHCIIhi resident-like	Vdac1
Arid5b.2	2.47413e-29	-0.302697	0.176	0.393	3.16491e-25	MHCIIhi resident-like	Arid5b
Cacul1	6.71751e-42	-0.302857	0.13	0.385	8.59304e-38	MHCIIhi resident-like	Cacul1
Adrm1.1	9.0764e-38	-0.303375	0.22	0.498	1.16105e-33	MHCIIhi resident-like	Adrm1
Glrx5	4.97289e-39	-0.303614	0.205	0.486	6.36132e-35	MHCIIhi resident-like	Glrx5
Dazap1.2	1.04366e-36	-0.303622	0.222	0.502	1.33505e-32	MHCIIhi resident-like	Dazap1
Cyc1	5.49926e-34	-0.304059	0.327	0.637	7.03465e-30	MHCIIhi resident-like	Cyc1
Mea1.1	8.4691e-42	-0.304062	0.192	0.481	1.08337e-37	MHCIIhi resident-like	Mea1
Phf23	1.60767e-38	-0.304327	0.189	0.457	2.05653e-34	MHCIIhi resident-like	Phf23
Nudc	5.53234e-33	-0.304558	0.309	0.604	7.07696e-29	MHCIIhi resident-like	Nudc
Park7	6.7099e-28	-0.304582	0.551	0.812	8.5833e-24	MHCIIhi resident-like	Park7
Pdxk.1	4.7058e-35	-0.304692	0.236	0.507	6.01966e-31	MHCIIhi resident-like	Pdxk
Rrp7a	8.09319e-42	-0.305095	0.153	0.421	1.03528e-37	MHCIIhi resident-like	Rrp7a
Lsm2	9.19073e-33	-0.305213	0.162	0.395	1.17568e-28	MHCIIhi resident-like	Lsm2
Klf7.1	6.43684e-26	-0.305379	0.172	0.374	8.23401e-22	MHCIIhi resident-like	Klf7
Wbp4	2.71263e-37	-0.305648	0.203	0.471	3.47e-33	MHCIIhi resident-like	Wbp4
Vdac2	8.04763e-30	-0.305974	0.809	0.918	1.02945e-25	MHCIIhi resident-like	Vdac2
Cpeb2.3	3.2623e-33	-0.306104	0.135	0.354	4.17313e-29	MHCIIhi resident-like	Cpeb2
Nudcd2	1.11561e-41	-0.306406	0.117	0.364	1.42709e-37	MHCIIhi resident-like	Nudcd2
Ten1	2.1417e-37	-0.30653	0.262	0.553	2.73967e-33	MHCIIhi resident-like	Ten1
Rap2a.2	2.55217e-31	-0.30717	0.177	0.403	3.26473e-27	MHCIIhi resident-like	Rap2a
Lyst.2	5.18187e-32	-0.307248	0.081	0.267	6.62865e-28	MHCIIhi resident-like	Lyst
Pgd.3	3.32775e-27	-0.307345	0.405	0.702	4.25685e-23	MHCIIhi resident-like	Pgd
Snrpc	8.85008e-39	-0.307586	0.304	0.623	1.1321e-34	MHCIIhi resident-like	Snrpc
Snf8.1	1.22527e-38	-0.3077	0.264	0.567	1.56736e-34	MHCIIhi resident-like	Snf8
Twf1	1.08058e-34	-0.30772	0.221	0.484	1.38228e-30	MHCIIhi resident-like	Twf1
Cpeb4.4	1.58196e-29	-0.307977	0.174	0.387	2.02364e-25	MHCIIhi resident-like	Cpeb4
Kcmf1.2	3.67775e-39	-0.308083	0.19	0.453	4.70458e-35	MHCIIhi resident-like	Kcmf1
Stam2.1	1.14006e-38	-0.30836	0.113	0.342	1.45837e-34	MHCIIhi resident-like	Stam2
Myo1e.2	5.49016e-32	-0.308378	0.09	0.283	7.02301e-28	MHCIIhi resident-like	Myo1e
Ube2j2.1	1.40332e-37	-0.30848	0.233	0.521	1.79513e-33	MHCIIhi resident-like	Ube2j2
Washc5.2	5.02212e-44	-0.308489	0.088	0.324	6.4243e-40	MHCIIhi resident-like	Washc5
Fam104a.1	4.30169e-40	-0.308513	0.259	0.561	5.50272e-36	MHCIIhi resident-like	Fam104a
Snx1.1	5.19518e-32	-0.308663	0.324	0.612	6.64568e-28	MHCIIhi resident-like	Snx1
Arhgap10	1.13212e-42	-0.308726	0.108	0.36	1.44821e-38	MHCIIhi resident-like	Arhgap10
Ywhag.2	2.3277e-33	-0.308758	0.314	0.613	2.9776e-29	MHCIIhi resident-like	Ywhag
Mcm6.1	1.45591e-18	-0.308835	0.114	0.254	1.8624e-14	MHCIIhi resident-like	Mcm6
Gas2l3.2	1.24143e-36	-0.308992	0.121	0.346	1.58803e-32	MHCIIhi resident-like	Gas2l3
Lyar	1.50442e-38	-0.309231	0.102	0.331	1.92446e-34	MHCIIhi resident-like	Lyar
Plod1	3.07033e-39	-0.309375	0.209	0.499	3.92756e-35	MHCIIhi resident-like	Plod1
Sntb2.2	1.34546e-36	-0.309456	0.103	0.32	1.72112e-32	MHCIIhi resident-like	Sntb2
Galnt6.2	2.88535e-44	-0.30966	0.052	0.273	3.69095e-40	MHCIIhi resident-like	Galnt6
Fkbp8	2.72113e-32	-0.310424	0.37	0.685	3.48087e-28	MHCIIhi resident-like	Fkbp8
Ak6	1.04993e-40	-0.310811	0.152	0.409	1.34306e-36	MHCIIhi resident-like	Ak6
Ppp2r5a.2	8.56149e-36	-0.310891	0.236	0.508	1.09519e-31	MHCIIhi resident-like	Ppp2r5a
Dok2.2	1.22427e-27	-0.311186	0.378	0.669	1.56609e-23	MHCIIhi resident-like	Dok2
Tcof1.1	3.52618e-38	-0.311589	0.144	0.392	4.51069e-34	MHCIIhi resident-like	Tcof1
Atf1.1	4.15717e-39	-0.312727	0.169	0.431	5.31786e-35	MHCIIhi resident-like	Atf1
Bak1.1	3.20083e-41	-0.313693	0.186	0.46	4.09451e-37	MHCIIhi resident-like	Bak1
Chd4.2	4.42421e-26	-0.313744	0.373	0.648	5.65945e-22	MHCIIhi resident-like	Chd4
Rock1.1	2.93342e-33	-0.313869	0.295	0.587	3.75244e-29	MHCIIhi resident-like	Rock1
Prxl2b.3	2.25785e-34	-0.314141	0.111	0.321	2.88824e-30	MHCIIhi resident-like	Prxl2b
Pdcd5.1	1.03565e-33	-0.314273	0.383	0.714	1.32481e-29	MHCIIhi resident-like	Pdcd5
Gpr35.2	1.89171e-32	-0.314322	0.095	0.291	2.41988e-28	MHCIIhi resident-like	Gpr35
Tmod3	8.76007e-39	-0.314343	0.239	0.529	1.12059e-34	MHCIIhi resident-like	Tmod3
Tmpo.2	7.16097e-19	-0.314371	0.172	0.333	9.16031e-15	MHCIIhi resident-like	Tmpo
Cdk14.1	2.96084e-43	-0.31443	0.104	0.358	3.7875e-39	MHCIIhi resident-like	Cdk14
Bag1	5.06044e-29	-0.31468	0.613	0.838	6.47332e-25	MHCIIhi resident-like	Bag1
Tax1bp1.2	7.7368e-27	-0.314715	0.431	0.726	9.89691e-23	MHCIIhi resident-like	Tax1bp1
Ddx41	6.54624e-44	-0.315028	0.152	0.427	8.37395e-40	MHCIIhi resident-like	Ddx41
Mrps15	5.71436e-40	-0.315157	0.231	0.516	7.30981e-36	MHCIIhi resident-like	Mrps15
Pik3r5.2	3.82942e-38	-0.31555	0.167	0.413	4.8986e-34	MHCIIhi resident-like	Pik3r5
Ssr1.3	7.98432e-39	-0.315605	0.294	0.603	1.02135e-34	MHCIIhi resident-like	Ssr1
Pxn.2	1.05874e-31	-0.315742	0.257	0.519	1.35434e-27	MHCIIhi resident-like	Pxn
Dda1.1	2.65863e-43	-0.316058	0.145	0.412	3.40093e-39	MHCIIhi resident-like	Dda1
Ttc19.2	2.9887e-39	-0.316468	0.073	0.287	3.82314e-35	MHCIIhi resident-like	Ttc19
Ppig.1	3.07425e-33	-0.316689	0.357	0.67	3.93259e-29	MHCIIhi resident-like	Ppig
Emb.3	1.17387e-15	-0.316722	0.359	0.549	1.50161e-11	MHCIIhi resident-like	Emb
2310022A10Rik.2	2.17396e-38	-0.316742	0.139	0.38	2.78093e-34	MHCIIhi resident-like	2310022A10Rik
Abcf1	3.61201e-37	-0.316767	0.244	0.528	4.62048e-33	MHCIIhi resident-like	Abcf1
Rpn1.2	1.44676e-28	-0.316835	0.41	0.711	1.85069e-24	MHCIIhi resident-like	Rpn1
Trir.3	2.01581e-33	-0.317637	0.33	0.631	2.57862e-29	MHCIIhi resident-like	Trir
2024-09-11	2.2008e-39	-0.318245	0.154	0.415	2.81526e-35	MHCIIhi resident-like	2024-09-11
Slc48a1.1	1.4717e-24	-0.31836	0.301	0.532	1.8826e-20	MHCIIhi resident-like	Slc48a1
Smpdl3a.3	1.86584e-16	-0.318474	0.387	0.588	2.38678e-12	MHCIIhi resident-like	Smpdl3a
Cux1.2	1.21105e-35	-0.319206	0.33	0.655	1.54918e-31	MHCIIhi resident-like	Cux1
Ndufab1.1	2.55213e-32	-0.319392	0.369	0.688	3.26469e-28	MHCIIhi resident-like	Ndufab1
Adam15	3.06564e-34	-0.319939	0.354	0.671	3.92156e-30	MHCIIhi resident-like	Adam15
Nans	5.59784e-43	-0.3202	0.19	0.483	7.16075e-39	MHCIIhi resident-like	Nans
Ube2l3	4.97217e-32	-0.320457	0.738	0.905	6.3604e-28	MHCIIhi resident-like	Ube2l3
Ago2.3	2.02665e-36	-0.320786	0.183	0.436	2.59249e-32	MHCIIhi resident-like	Ago2
Gm6377.2	3.37116e-31	-0.321085	0.132	0.346	4.31239e-27	MHCIIhi resident-like	Gm6377
Snhg1.3	2.79944e-36	-0.321292	0.112	0.331	3.58104e-32	MHCIIhi resident-like	Snhg1
Abracl.1	5.82222e-33	-0.321381	0.771	0.908	7.44778e-29	MHCIIhi resident-like	Abracl
Rap2b.2	2.80737e-30	-0.321404	0.337	0.616	3.59119e-26	MHCIIhi resident-like	Rap2b
Ubtf	2.21065e-36	-0.321743	0.199	0.454	2.82786e-32	MHCIIhi resident-like	Ubtf
Tcp1	6.57742e-33	-0.321801	0.376	0.698	8.41384e-29	MHCIIhi resident-like	Tcp1
Sf3b1.2	1.53372e-24	-0.321888	0.672	0.844	1.96194e-20	MHCIIhi resident-like	Sf3b1
Tmed2.2	5.95161e-32	-0.322044	0.761	0.92	7.61329e-28	MHCIIhi resident-like	Tmed2
Samd8.1	2.40338e-39	-0.322354	0.095	0.319	3.07441e-35	MHCIIhi resident-like	Samd8
Ppdpf.2	8.60482e-43	-0.322401	0.143	0.406	1.10073e-38	MHCIIhi resident-like	Ppdpf
Flot1.1	1.71444e-34	-0.322615	0.185	0.427	2.19311e-30	MHCIIhi resident-like	Flot1
Hdac5.3	1.73539e-34	-0.322784	0.157	0.39	2.21991e-30	MHCIIhi resident-like	Hdac5
Psmd4	6.28801e-35	-0.323035	0.361	0.687	8.04362e-31	MHCIIhi resident-like	Psmd4
Eef1e1.1	1.29375e-44	-0.323168	0.107	0.364	1.65497e-40	MHCIIhi resident-like	Eef1e1
Mbd2.2	3.86517e-38	-0.323337	0.286	0.589	4.94433e-34	MHCIIhi resident-like	Mbd2
Nop58	4.37712e-35	-0.32344	0.135	0.365	5.59921e-31	MHCIIhi resident-like	Nop58
Nab1.2	3.58707e-39	-0.323622	0.153	0.403	4.58858e-35	MHCIIhi resident-like	Nab1
Asna1	1.10929e-45	-0.323879	0.165	0.456	1.41901e-41	MHCIIhi resident-like	Asna1
B3gat3	2.3393e-46	-0.324296	0.093	0.347	2.99243e-42	MHCIIhi resident-like	B3gat3
Gpbp1.1	2.09011e-38	-0.324315	0.22	0.497	2.67366e-34	MHCIIhi resident-like	Gpbp1
Zcrb1	4.10042e-43	-0.32449	0.267	0.599	5.24526e-39	MHCIIhi resident-like	Zcrb1
Sec63.1	1.04202e-44	-0.32608	0.146	0.417	1.33295e-40	MHCIIhi resident-like	Sec63
Tmem165.1	7.16842e-38	-0.326097	0.196	0.459	9.16985e-34	MHCIIhi resident-like	Tmem165
Ccdc124	6.33274e-42	-0.326736	0.269	0.588	8.10084e-38	MHCIIhi resident-like	Ccdc124
Nubp1	5.51912e-45	-0.327476	0.132	0.403	7.06006e-41	MHCIIhi resident-like	Nubp1
Snx6.3	1.82038e-16	-0.327906	0.545	0.736	2.32864e-12	MHCIIhi resident-like	Snx6
Comtd1.2	1.53488e-41	-0.327965	0.099	0.332	1.96342e-37	MHCIIhi resident-like	Comtd1
Siva1.1	5.83658e-35	-0.328095	0.195	0.445	7.46616e-31	MHCIIhi resident-like	Siva1
Vps29	3.46655e-29	-0.328227	0.579	0.819	4.43441e-25	MHCIIhi resident-like	Vps29
Isy1.2	1.96193e-40	-0.329321	0.112	0.35	2.5097e-36	MHCIIhi resident-like	Isy1
Bud23.1	3.74114e-50	-0.329706	0.042	0.277	4.78567e-46	MHCIIhi resident-like	Bud23
Higd1a.1	1.48012e-37	-0.329956	0.322	0.655	1.89337e-33	MHCIIhi resident-like	Higd1a
Nfkbiz.3	3.11422e-14	-0.330896	0.388	0.574	3.98371e-10	MHCIIhi resident-like	Nfkbiz
Pfkp.2	2.21114e-40	-0.331609	0.145	0.397	2.82849e-36	MHCIIhi resident-like	Pfkp
Zfand5.1	2.49125e-21	-0.331903	0.692	0.819	3.1868e-17	MHCIIhi resident-like	Zfand5
Nolc1	3.69471e-43	-0.332961	0.075	0.31	4.72628e-39	MHCIIhi resident-like	Nolc1
Cct3.1	3.32342e-37	-0.333693	0.345	0.676	4.25131e-33	MHCIIhi resident-like	Cct3
Eif5.2	8.29827e-27	-0.33372	0.733	0.869	1.06151e-22	MHCIIhi resident-like	Eif5
Snx8	2.01927e-42	-0.333912	0.207	0.501	2.58305e-38	MHCIIhi resident-like	Snx8
Mrto4.2	2.50213e-44	-0.334043	0.108	0.36	3.20073e-40	MHCIIhi resident-like	Mrto4
C1qbp	3.58082e-36	-0.33414	0.273	0.562	4.58059e-32	MHCIIhi resident-like	C1qbp
Eif5b	8.21374e-28	-0.334296	0.455	0.742	1.0507e-23	MHCIIhi resident-like	Eif5b
Edem1.3	2.1813e-27	-0.334466	0.394	0.678	2.79032e-23	MHCIIhi resident-like	Edem1
Srsf3.1	5.20543e-35	-0.334573	0.697	0.89	6.65878e-31	MHCIIhi resident-like	Srsf3
Metap2	1.92244e-32	-0.33471	0.412	0.739	2.45918e-28	MHCIIhi resident-like	Metap2
Psmd11.1	8.38558e-37	-0.334716	0.328	0.645	1.07268e-32	MHCIIhi resident-like	Psmd11
Eif3j1	8.28357e-40	-0.334724	0.268	0.571	1.05963e-35	MHCIIhi resident-like	Eif3j1
Rbm25.2	6.08437e-31	-0.335032	0.421	0.741	7.78313e-27	MHCIIhi resident-like	Rbm25
Dmac1.2	8.12487e-36	-0.336221	0.233	0.489	1.03933e-31	MHCIIhi resident-like	Dmac1
Magt1	5.8197e-38	-0.336471	0.31	0.634	7.44456e-34	MHCIIhi resident-like	Magt1
Rnf126.2	1.70175e-46	-0.33649	0.07	0.308	2.17688e-42	MHCIIhi resident-like	Rnf126
B930036N10Rik.3	2.35644e-35	-0.336775	0.066	0.262	3.01435e-31	MHCIIhi resident-like	B930036N10Rik
Copb1	4.30588e-43	-0.336871	0.246	0.554	5.50808e-39	MHCIIhi resident-like	Copb1
Tln1.2	2.04158e-29	-0.336989	0.585	0.805	2.61159e-25	MHCIIhi resident-like	Tln1
Lasp1.2	2.00125e-34	-0.337646	0.312	0.606	2.56e-30	MHCIIhi resident-like	Lasp1
Lhfpl2.2	1.74395e-33	-0.338196	0.147	0.37	2.23087e-29	MHCIIhi resident-like	Lhfpl2
Psmd7	1.59186e-33	-0.338228	0.359	0.664	2.0363e-29	MHCIIhi resident-like	Psmd7
Psma3	1.88603e-35	-0.338375	0.764	0.925	2.4126e-31	MHCIIhi resident-like	Psma3
Ywhaz.2	1.12184e-29	-0.338995	0.567	0.789	1.43506e-25	MHCIIhi resident-like	Ywhaz
Ndel1.2	3.91036e-35	-0.339123	0.278	0.555	5.00213e-31	MHCIIhi resident-like	Ndel1
Itgav.3	3.22035e-30	-0.340724	0.254	0.495	4.11947e-26	MHCIIhi resident-like	Itgav
Szrd1.1	2.88681e-45	-0.340898	0.181	0.478	3.69281e-41	MHCIIhi resident-like	Szrd1
Rai14.2	3.54332e-47	-0.34094	0.048	0.277	4.53262e-43	MHCIIhi resident-like	Rai14
Psmd13	1.64797e-39	-0.341041	0.328	0.667	2.10808e-35	MHCIIhi resident-like	Psmd13
Micos13.3	5.80646e-42	-0.3411	0.278	0.608	7.42763e-38	MHCIIhi resident-like	Micos13
Actn4.2	2.6571e-41	-0.341545	0.268	0.578	3.39896e-37	MHCIIhi resident-like	Actn4
Ankrd11.3	7.32663e-32	-0.341677	0.313	0.605	9.37222e-28	MHCIIhi resident-like	Ankrd11
Ddx54.1	2.76826e-48	-0.342198	0.135	0.419	3.54115e-44	MHCIIhi resident-like	Ddx54
Psmd14	1.1318e-47	-0.342274	0.264	0.616	1.4478e-43	MHCIIhi resident-like	Psmd14
Hnrnpu.1	2.30136e-28	-0.342582	0.678	0.851	2.9439e-24	MHCIIhi resident-like	Hnrnpu
Psmc4.1	5.76989e-45	-0.34272	0.275	0.61	7.38085e-41	MHCIIhi resident-like	Psmc4
Clcn5.1	1.75941e-41	-0.343086	0.114	0.361	2.25063e-37	MHCIIhi resident-like	Clcn5
Gab1.1	8.00419e-36	-0.343391	0.065	0.26	1.0239e-31	MHCIIhi resident-like	Gab1
Bcl2l11.2	1.11153e-26	-0.343647	0.249	0.47	1.42187e-22	MHCIIhi resident-like	Bcl2l11
Slc35b1.1	3.24719e-44	-0.343743	0.218	0.521	4.15381e-40	MHCIIhi resident-like	Slc35b1
Bcl2l1.1	2.97895e-43	-0.34382	0.144	0.409	3.81067e-39	MHCIIhi resident-like	Bcl2l1
Pa2g4.1	9.47348e-35	-0.343839	0.286	0.567	1.21185e-30	MHCIIhi resident-like	Pa2g4
Piezo1.1	1.7387e-46	-0.3442	0.1	0.351	2.22414e-42	MHCIIhi resident-like	Piezo1
Timm8a1.2	1.55112e-47	-0.344212	0.044	0.272	1.9842e-43	MHCIIhi resident-like	Timm8a1
Plk2.4	9.08235e-18	-0.344218	0.173	0.333	1.16181e-13	MHCIIhi resident-like	Plk2
Golga4.1	3.93437e-39	-0.344221	0.146	0.39	5.03284e-35	MHCIIhi resident-like	Golga4
Psmd6	3.07751e-41	-0.34428	0.295	0.605	3.93675e-37	MHCIIhi resident-like	Psmd6
Entpd7.2	5.17974e-45	-0.344699	0.076	0.313	6.62593e-41	MHCIIhi resident-like	Entpd7
Ube2i.1	7.34642e-32	-0.344858	0.471	0.771	9.39754e-28	MHCIIhi resident-like	Ube2i
Sdf2l1.1	7.78891e-29	-0.345058	0.598	0.809	9.96357e-25	MHCIIhi resident-like	Sdf2l1
Stk40.2	1.99901e-42	-0.345119	0.074	0.301	2.55713e-38	MHCIIhi resident-like	Stk40
Vps35.1	1.1034e-32	-0.345259	0.416	0.732	1.41147e-28	MHCIIhi resident-like	Vps35
Nfkb2.3	6.47691e-39	-0.345441	0.116	0.347	8.28527e-35	MHCIIhi resident-like	Nfkb2
Csrp1.1	2.71359e-36	-0.346197	0.145	0.375	3.47122e-32	MHCIIhi resident-like	Csrp1
Cggbp1	1.53463e-41	-0.346473	0.258	0.562	1.9631e-37	MHCIIhi resident-like	Cggbp1
Gba.1	6.59304e-47	-0.346726	0.224	0.535	8.43381e-43	MHCIIhi resident-like	Gba
Slc7a7.1	1.34649e-44	-0.347276	0.241	0.559	1.72243e-40	MHCIIhi resident-like	Slc7a7
Ebna1bp2.1	1.09989e-45	-0.347329	0.145	0.424	1.40699e-41	MHCIIhi resident-like	Ebna1bp2
Akt1.2	1.59822e-43	-0.347482	0.242	0.543	2.04444e-39	MHCIIhi resident-like	Akt1
Ugp2.1	1.68101e-39	-0.34766	0.267	0.577	2.15034e-35	MHCIIhi resident-like	Ugp2
Mphosph10.2	3.20183e-40	-0.348077	0.126	0.369	4.09579e-36	MHCIIhi resident-like	Mphosph10
Pfkl.2	6.84683e-45	-0.348577	0.103	0.36	8.75846e-41	MHCIIhi resident-like	Pfkl
Cdc34.1	7.61721e-50	-0.348723	0.128	0.402	9.74394e-46	MHCIIhi resident-like	Cdc34
Tmem126a.1	1.7302e-46	-0.348771	0.18	0.47	2.21328e-42	MHCIIhi resident-like	Tmem126a
Itprid2.3	6.19683e-45	-0.349588	0.13	0.386	7.92698e-41	MHCIIhi resident-like	Itprid2
Morf4l2	2.75479e-41	-0.35038	0.313	0.653	3.52393e-37	MHCIIhi resident-like	Morf4l2
1700017B05Rik.1	2.09207e-42	-0.35078	0.172	0.446	2.67618e-38	MHCIIhi resident-like	1700017B05Rik
Caprin1	1.04747e-40	-0.350989	0.309	0.632	1.33992e-36	MHCIIhi resident-like	Caprin1
Gk.1	1.25741e-49	-0.351098	0.036	0.269	1.60848e-45	MHCIIhi resident-like	Gk
Mafg.1	2.77083e-41	-0.351174	0.183	0.452	3.54445e-37	MHCIIhi resident-like	Mafg
Acbd3.2	2.31096e-44	-0.351571	0.16	0.432	2.95618e-40	MHCIIhi resident-like	Acbd3
Sms.1	2.72736e-45	-0.351694	0.137	0.407	3.48884e-41	MHCIIhi resident-like	Sms
Rnasek.3	8.12994e-31	-0.351782	0.764	0.871	1.03998e-26	MHCIIhi resident-like	Rnasek
Scoc.2	4.61391e-27	-0.35204	0.175	0.372	5.90211e-23	MHCIIhi resident-like	Scoc
Mfsd1.1	7.86782e-31	-0.352759	0.501	0.769	1.00645e-26	MHCIIhi resident-like	Mfsd1
Rab1a	1.2711e-33	-0.352949	0.623	0.843	1.626e-29	MHCIIhi resident-like	Rab1a
Fam162a.1	2.09558e-40	-0.353187	0.157	0.416	2.68066e-36	MHCIIhi resident-like	Fam162a
Gnl3.2	1.1126e-44	-0.354126	0.086	0.332	1.42324e-40	MHCIIhi resident-like	Gnl3
Uchl5	1.60623e-45	-0.354354	0.162	0.447	2.05469e-41	MHCIIhi resident-like	Uchl5
Hip1.1	5.14982e-44	-0.354813	0.223	0.521	6.58766e-40	MHCIIhi resident-like	Hip1
Jmjd1c.2	3.29273e-30	-0.354832	0.371	0.673	4.21207e-26	MHCIIhi resident-like	Jmjd1c
Agpat4.2	4.13375e-40	-0.354887	0.097	0.323	5.28789e-36	MHCIIhi resident-like	Agpat4
Tubb2a	8.48958e-33	-0.35551	0.269	0.536	1.08599e-28	MHCIIhi resident-like	Tubb2a
Bhlhe40.2	1.50216e-42	-0.355666	0.093	0.337	1.92156e-38	MHCIIhi resident-like	Bhlhe40
Kdelr2.1	5.80253e-42	-0.355819	0.256	0.561	7.42259e-38	MHCIIhi resident-like	Kdelr2
Pfdn6	2.63332e-47	-0.355937	0.219	0.537	3.36855e-43	MHCIIhi resident-like	Pfdn6
Srm	7.85306e-45	-0.357588	0.083	0.325	1.00456e-40	MHCIIhi resident-like	Srm
Sertad1.2	3.85647e-42	-0.359569	0.136	0.393	4.9332e-38	MHCIIhi resident-like	Sertad1
Slc9a3r1.2	1.10783e-35	-0.359735	0.318	0.619	1.41714e-31	MHCIIhi resident-like	Slc9a3r1
Rrp1.1	5.66029e-44	-0.360131	0.294	0.639	7.24064e-40	MHCIIhi resident-like	Rrp1
Yy1.2	1.80433e-44	-0.360346	0.247	0.556	2.3081e-40	MHCIIhi resident-like	Yy1
Ascc3.3	1.06232e-48	-0.360813	0.107	0.375	1.35892e-44	MHCIIhi resident-like	Ascc3
Psmd2.2	1.76445e-41	-0.361293	0.327	0.675	2.25708e-37	MHCIIhi resident-like	Psmd2
Atp6v1e1.1	9.04126e-29	-0.361339	0.581	0.806	1.15656e-24	MHCIIhi resident-like	Atp6v1e1
Cers2.1	1.6781e-35	-0.361588	0.385	0.706	2.14663e-31	MHCIIhi resident-like	Cers2
Tnfaip2.2	2.0451e-24	-0.362796	0.236	0.443	2.6161e-20	MHCIIhi resident-like	Tnfaip2
Stub1	2.35378e-44	-0.363248	0.255	0.575	3.01095e-40	MHCIIhi resident-like	Stub1
Gm14636.2	5.02866e-33	-0.363499	0.079	0.276	6.43266e-29	MHCIIhi resident-like	Gm14636
Sh3bgrl	2.55394e-36	-0.363546	0.795	0.918	3.26701e-32	MHCIIhi resident-like	Sh3bgrl
Ftl1-ps1.3	4.37383e-52	-0.364231	0.07	0.326	5.59501e-48	MHCIIhi resident-like	Ftl1-ps1
Gm5150.3	4.27634e-28	-0.365077	0.154	0.35	5.47029e-24	MHCIIhi resident-like	Gm5150
Pofut2.1	4.02138e-51	-0.365146	0.117	0.401	5.14415e-47	MHCIIhi resident-like	Pofut2
Usp14	8.87671e-49	-0.365155	0.163	0.457	1.13551e-44	MHCIIhi resident-like	Usp14
Tnfrsf12a.2	4.85808e-45	-0.36559	0.043	0.262	6.21446e-41	MHCIIhi resident-like	Tnfrsf12a
Gsn.1	1.79461e-25	-0.365627	0.684	0.826	2.29567e-21	MHCIIhi resident-like	Gsn
Galns.2	2.34828e-43	-0.365855	0.128	0.375	3.00392e-39	MHCIIhi resident-like	Galns
Agpat5.1	3.15875e-50	-0.366098	0.16	0.453	4.04067e-46	MHCIIhi resident-like	Agpat5
Slc25a28.2	1.79211e-45	-0.36727	0.093	0.338	2.29247e-41	MHCIIhi resident-like	Slc25a28
Gtf2f1	7.15094e-55	-0.367907	0.101	0.394	9.14748e-51	MHCIIhi resident-like	Gtf2f1
Slc39a14.2	1.29897e-46	-0.36794	0.042	0.267	1.66165e-42	MHCIIhi resident-like	Slc39a14
Cd300lf.3	9.55797e-37	-0.367943	0.057	0.253	1.22266e-32	MHCIIhi resident-like	Cd300lf
Snrpd1	1.31483e-34	-0.368278	0.354	0.656	1.68193e-30	MHCIIhi resident-like	Snrpd1
Dnajc21.2	2.93584e-52	-0.368422	0.067	0.326	3.75552e-48	MHCIIhi resident-like	Dnajc21
Rab32.2	6.65474e-38	-0.368825	0.222	0.488	8.51274e-34	MHCIIhi resident-like	Rab32
Igf2r.2	1.07649e-44	-0.369413	0.049	0.268	1.37705e-40	MHCIIhi resident-like	Igf2r
Snu13.3	3.56733e-42	-0.369832	0.302	0.635	4.56333e-38	MHCIIhi resident-like	Snu13
Psmb4.2	4.43678e-36	-0.369969	0.515	0.79	5.67553e-32	MHCIIhi resident-like	Psmb4
Fdx2.1	2.76422e-57	-0.371013	0.064	0.336	3.53599e-53	MHCIIhi resident-like	Fdx2
Tceal9.2	9.54677e-42	-0.371019	0.185	0.453	1.22122e-37	MHCIIhi resident-like	Tceal9
Rab11a	8.76245e-35	-0.37104	0.559	0.822	1.12089e-30	MHCIIhi resident-like	Rab11a
Cdc42ep4.2	3.40169e-43	-0.371554	0.052	0.269	4.35144e-39	MHCIIhi resident-like	Cdc42ep4
Tlr2.3	6.15312e-16	-0.371983	0.396	0.591	7.87107e-12	MHCIIhi resident-like	Tlr2
Anxa11.1	3.91713e-47	-0.3721	0.186	0.485	5.0108e-43	MHCIIhi resident-like	Anxa11
Ddx46.2	5.31728e-50	-0.372141	0.12	0.4	6.80186e-46	MHCIIhi resident-like	Ddx46
Slc31a1.1	3.16754e-47	-0.37249	0.211	0.518	4.05191e-43	MHCIIhi resident-like	Slc31a1
Stt3b.2	2.46449e-48	-0.372866	0.192	0.488	3.15258e-44	MHCIIhi resident-like	Stt3b
Atf4.3	1.54823e-35	-0.37308	0.318	0.622	1.9805e-31	MHCIIhi resident-like	Atf4
Hspd1.1	4.99013e-32	-0.373404	0.385	0.697	6.38337e-28	MHCIIhi resident-like	Hspd1
Vcp	2.87193e-37	-0.37342	0.604	0.848	3.67377e-33	MHCIIhi resident-like	Vcp
Pafah1b1.2	6.79502e-40	-0.373987	0.374	0.718	8.69219e-36	MHCIIhi resident-like	Pafah1b1
Ubald2.2	1.75987e-33	-0.374076	0.275	0.537	2.25123e-29	MHCIIhi resident-like	Ubald2
Ndufaf8.2	2.42344e-55	-0.3742	0.134	0.432	3.10006e-51	MHCIIhi resident-like	Ndufaf8
Slk.2	2.14151e-46	-0.374814	0.208	0.502	2.73942e-42	MHCIIhi resident-like	Slk
Arl8b.2	1.36571e-38	-0.374849	0.306	0.602	1.74702e-34	MHCIIhi resident-like	Arl8b
Nsd2.2	1.42175e-41	-0.375848	0.084	0.309	1.8187e-37	MHCIIhi resident-like	Nsd2
Psmd12	1.10373e-46	-0.375898	0.233	0.546	1.41189e-42	MHCIIhi resident-like	Psmd12
Ap1s1.1	1.42259e-48	-0.376477	0.229	0.548	1.81978e-44	MHCIIhi resident-like	Ap1s1
March7.2	7.543e-43	-0.377178	0.18	0.453	9.64901e-39	MHCIIhi resident-like	2024-03-07
P4hb.2	5.7396e-36	-0.377188	0.726	0.884	7.34209e-32	MHCIIhi resident-like	P4hb
Mrpl20.1	1.1974e-41	-0.377232	0.36	0.709	1.53171e-37	MHCIIhi resident-like	Mrpl20
Rab5if.3	4.48603e-33	-0.377257	0.401	0.693	5.73853e-29	MHCIIhi resident-like	Rab5if
Eprs	2.10022e-37	-0.377399	0.221	0.498	2.6866e-33	MHCIIhi resident-like	Eprs
Nrp2	1.92042e-40	-0.377417	0.231	0.515	2.4566e-36	MHCIIhi resident-like	Nrp2
Map2k2.1	3.05665e-37	-0.377663	0.422	0.749	3.91007e-33	MHCIIhi resident-like	Map2k2
Ptpmt1.3	7.4317e-57	-0.378094	0.123	0.421	9.50663e-53	MHCIIhi resident-like	Ptpmt1
Nfat5.3	1.03278e-37	-0.378272	0.18	0.431	1.32113e-33	MHCIIhi resident-like	Nfat5
Plk3.3	2.90428e-39	-0.378346	0.095	0.323	3.71515e-35	MHCIIhi resident-like	Plk3
Snrpa1	3.05478e-51	-0.379093	0.152	0.454	3.90767e-47	MHCIIhi resident-like	Snrpa1
Hdgf.1	1.7678e-42	-0.379293	0.309	0.647	2.26137e-38	MHCIIhi resident-like	Hdgf
Cct2.2	2.04847e-36	-0.38066	0.389	0.719	2.62041e-32	MHCIIhi resident-like	Cct2
Ppp1r2.2	2.3191e-49	-0.380993	0.211	0.533	2.96659e-45	MHCIIhi resident-like	Ppp1r2
Psmc5.1	1.71672e-47	-0.381897	0.308	0.668	2.19603e-43	MHCIIhi resident-like	Psmc5
Ndufb2	5.75015e-46	-0.382798	0.337	0.695	7.35559e-42	MHCIIhi resident-like	Ndufb2
Ubash3b.1	5.62787e-50	-0.382868	0.145	0.436	7.19917e-46	MHCIIhi resident-like	Ubash3b
Irak2.2	2.56098e-47	-0.382954	0.127	0.397	3.27601e-43	MHCIIhi resident-like	Irak2
Itgam.2	8.94005e-26	-0.383542	0.699	0.838	1.14361e-21	MHCIIhi resident-like	Itgam
Hpf1.1	4.55686e-47	-0.384961	0.154	0.421	5.82914e-43	MHCIIhi resident-like	Hpf1
Wapl.2	2.72338e-53	-0.385017	0.175	0.489	3.48375e-49	MHCIIhi resident-like	Wapl
Mydgf	4.13783e-43	-0.385082	0.369	0.72	5.29311e-39	MHCIIhi resident-like	Mydgf
Pin1	3.86664e-52	-0.385664	0.189	0.508	4.9462e-48	MHCIIhi resident-like	Pin1
Dmxl1.3	7.27676e-34	-0.385822	0.176	0.41	9.30843e-30	MHCIIhi resident-like	Dmxl1
Dgkz.2	1.74254e-44	-0.386201	0.269	0.582	2.22905e-40	MHCIIhi resident-like	Dgkz
Cycs.1	3.0587e-37	-0.386202	0.462	0.754	3.91269e-33	MHCIIhi resident-like	Cycs
Slc38a1.4	2.23777e-40	-0.386465	0.237	0.523	2.86255e-36	MHCIIhi resident-like	Slc38a1
Tomm40.1	1.25189e-57	-0.386482	0.095	0.394	1.60141e-53	MHCIIhi resident-like	Tomm40
Chmp4b.2	9.19165e-40	-0.386592	0.651	0.863	1.1758e-35	MHCIIhi resident-like	Chmp4b
Mrpl57	3.27665e-54	-0.387339	0.196	0.528	4.19149e-50	MHCIIhi resident-like	Mrpl57
Mtch1.2	6.29971e-49	-0.387476	0.272	0.606	8.05859e-45	MHCIIhi resident-like	Mtch1
Kcnn4.4	8.29209e-33	-0.38757	0.164	0.382	1.06072e-28	MHCIIhi resident-like	Kcnn4
Ssbp4.1	1.19157e-50	-0.388447	0.24	0.582	1.52425e-46	MHCIIhi resident-like	Ssbp4
Selenow.4	7.44502e-37	-0.388687	0.719	0.854	9.52367e-33	MHCIIhi resident-like	Selenow
Itga5.2	6.9515e-50	-0.3888	0.113	0.384	8.89236e-46	MHCIIhi resident-like	Itga5
Atp6v1h.2	6.29427e-43	-0.388977	0.221	0.511	8.05163e-39	MHCIIhi resident-like	Atp6v1h
Ncl	1.67332e-30	-0.3893	0.734	0.879	2.14052e-26	MHCIIhi resident-like	Ncl
Hnrnpdl.3	1.12391e-43	-0.389854	0.291	0.615	1.4377e-39	MHCIIhi resident-like	Hnrnpdl
Il4ra.2	1.07191e-27	-0.390407	0.287	0.525	1.37119e-23	MHCIIhi resident-like	Il4ra
Smdt1	2.37175e-50	-0.390739	0.813	0.939	3.03395e-46	MHCIIhi resident-like	Smdt1
Tpr	1.70492e-39	-0.390753	0.394	0.736	2.18093e-35	MHCIIhi resident-like	Tpr
Snx2.2	3.23803e-21	-0.391579	0.719	0.847	4.14208e-17	MHCIIhi resident-like	Snx2
Gng12.2	3.02227e-42	-0.392251	0.3	0.622	3.86609e-38	MHCIIhi resident-like	Gng12
AI506816.1	2.11828e-54	-0.394473	0.072	0.339	2.70971e-50	MHCIIhi resident-like	AI506816
Hspa9.1	1.52299e-44	-0.3948	0.285	0.61	1.94821e-40	MHCIIhi resident-like	Hspa9
Yif1b	8.10855e-53	-0.395255	0.233	0.576	1.03725e-48	MHCIIhi resident-like	Yif1b
Ptbp1.2	4.80365e-45	-0.395406	0.284	0.597	6.14483e-41	MHCIIhi resident-like	Ptbp1
Isyna1.2	6.54115e-54	-0.395569	0.104	0.392	8.36744e-50	MHCIIhi resident-like	Isyna1
Mrpl12	7.36695e-51	-0.396055	0.208	0.527	9.42381e-47	MHCIIhi resident-like	Mrpl12
Coq10b.2	7.89012e-50	-0.39608	0.154	0.449	1.0093e-45	MHCIIhi resident-like	Coq10b
Capn2	1.0709e-42	-0.396852	0.322	0.665	1.3699e-38	MHCIIhi resident-like	Capn2
Pnp.2	6.22762e-31	-0.397252	0.675	0.855	7.96637e-27	MHCIIhi resident-like	Pnp
Sh3bp5	6.01039e-47	-0.397753	0.198	0.502	7.6885e-43	MHCIIhi resident-like	Sh3bp5
Map7d1.3	2.36899e-50	-0.398056	0.262	0.604	3.03041e-46	MHCIIhi resident-like	Map7d1
Cmip.1	1.48675e-52	-0.400158	0.131	0.427	1.90186e-48	MHCIIhi resident-like	Cmip
AY036118	1.76243e-18	-0.400284	0.111	0.254	2.2545e-14	MHCIIhi resident-like	AY036118
Zfp703.3	5.71193e-39	-0.401165	0.233	0.502	7.30669e-35	MHCIIhi resident-like	Zfp703
Atp6v1d.1	7.07193e-45	-0.401373	0.332	0.669	9.04641e-41	MHCIIhi resident-like	Atp6v1d
Abcc1.1	2.10878e-49	-0.401632	0.137	0.425	2.69755e-45	MHCIIhi resident-like	Abcc1
Nucks1	2.64083e-40	-0.402621	0.232	0.521	3.37815e-36	MHCIIhi resident-like	Nucks1
Diaph1.3	5.14087e-45	-0.40265	0.294	0.63	6.57621e-41	MHCIIhi resident-like	Diaph1
Cndp2	3.21901e-41	-0.402818	0.793	0.916	4.11776e-37	MHCIIhi resident-like	Cndp2
Psmd3.2	6.47987e-55	-0.402972	0.176	0.498	8.28905e-51	MHCIIhi resident-like	Psmd3
Dnaja2.2	3.95158e-44	-0.403942	0.351	0.7	5.05486e-40	MHCIIhi resident-like	Dnaja2
Prrc2c.2	7.77846e-43	-0.403981	0.325	0.662	9.9502e-39	MHCIIhi resident-like	Prrc2c
Hsd17b12	2.82048e-49	-0.406101	0.324	0.698	3.60796e-45	MHCIIhi resident-like	Hsd17b12
Zfp91.2	1.24321e-50	-0.406338	0.268	0.619	1.59031e-46	MHCIIhi resident-like	Zfp91
Zc3h12a.2	1.48323e-43	-0.406994	0.107	0.356	1.89735e-39	MHCIIhi resident-like	Zc3h12a
Akirin1.1	4.39558e-49	-0.408112	0.212	0.524	5.62283e-45	MHCIIhi resident-like	Akirin1
Ube2a.2	6.02634e-50	-0.408443	0.31	0.668	7.70889e-46	MHCIIhi resident-like	Ube2a
Eif3a.2	1.27344e-37	-0.409621	0.52	0.777	1.62898e-33	MHCIIhi resident-like	Eif3a
Man2a1	1.23038e-48	-0.410726	0.235	0.55	1.5739e-44	MHCIIhi resident-like	Man2a1
Smarca4.2	1.77728e-54	-0.411315	0.177	0.49	2.27349e-50	MHCIIhi resident-like	Smarca4
Gspt1.1	6.88739e-54	-0.411553	0.217	0.553	8.81035e-50	MHCIIhi resident-like	Gspt1
Rex1bd.3	1.01877e-52	-0.411736	0.229	0.558	1.30321e-48	MHCIIhi resident-like	Rex1bd
Vps37b.3	3.87364e-44	-0.4118	0.073	0.307	4.95516e-40	MHCIIhi resident-like	Vps37b
Rbbp6.3	1.39942e-46	-0.411815	0.198	0.491	1.79014e-42	MHCIIhi resident-like	Rbbp6
Tomm20.3	3.2905e-37	-0.412624	0.602	0.811	4.20921e-33	MHCIIhi resident-like	Tomm20
Rab4b.3	1.37525e-56	-0.413956	0.184	0.503	1.75922e-52	MHCIIhi resident-like	Rab4b
1110038B12Rik.3	1.43821e-53	-0.414027	0.1	0.377	1.83976e-49	MHCIIhi resident-like	1110038B12Rik
Smox.2	2.55718e-35	-0.414163	0.158	0.385	3.27115e-31	MHCIIhi resident-like	Smox
Gcsh.3	2.30474e-54	-0.414722	0.131	0.429	2.94822e-50	MHCIIhi resident-like	Gcsh
Ddx39.2	5.42758e-55	-0.414733	0.162	0.482	6.94296e-51	MHCIIhi resident-like	Ddx39
B4galt1.2	1.08137e-45	-0.414793	0.249	0.558	1.38329e-41	MHCIIhi resident-like	B4galt1
Eif2s1	9.41738e-50	-0.415304	0.3	0.656	1.20467e-45	MHCIIhi resident-like	Eif2s1
Rbm47.2	3.20931e-50	-0.416896	0.214	0.53	4.10535e-46	MHCIIhi resident-like	Rbm47
Hdlbp.2	1.18997e-47	-0.417008	0.286	0.63	1.52221e-43	MHCIIhi resident-like	Hdlbp
Soat1.2	4.5284e-37	-0.417327	0.341	0.642	5.79274e-33	MHCIIhi resident-like	Soat1
Cct8.1	9.51503e-41	-0.418093	0.486	0.778	1.21716e-36	MHCIIhi resident-like	Cct8
Bola2.4	2.86634e-37	-0.418117	0.456	0.736	3.66662e-33	MHCIIhi resident-like	Bola2
Pxk.1	1.1938e-55	-0.418838	0.145	0.455	1.52711e-51	MHCIIhi resident-like	Pxk
Itgb2.3	3.41261e-30	-0.420364	0.514	0.743	4.36541e-26	MHCIIhi resident-like	Itgb2
Snx18.3	9.19534e-36	-0.420464	0.288	0.555	1.17627e-31	MHCIIhi resident-like	Snx18
Eif1ax.1	9.0893e-57	-0.421876	0.266	0.634	1.1627e-52	MHCIIhi resident-like	Eif1ax
Ptges3.1	7.86292e-49	-0.422687	0.332	0.693	1.00582e-44	MHCIIhi resident-like	Ptges3
Atp6v1c1.2	3.22726e-44	-0.425188	0.319	0.647	4.12832e-40	MHCIIhi resident-like	Atp6v1c1
Baz1a.2	5.20575e-51	-0.425235	0.221	0.538	6.65919e-47	MHCIIhi resident-like	Baz1a
Atp1a1.3	1.59183e-38	-0.425474	0.461	0.757	2.03627e-34	MHCIIhi resident-like	Atp1a1
Marcksl1.3	6.50995e-15	-0.425653	0.434	0.597	8.32753e-11	MHCIIhi resident-like	Marcksl1
Ppp4r2.2	1.10174e-55	-0.425965	0.178	0.502	1.40935e-51	MHCIIhi resident-like	Ppp4r2
Tubb6.1	6.09629e-46	-0.426117	0.293	0.63	7.79837e-42	MHCIIhi resident-like	Tubb6
Mcfd2.2	1.29316e-36	-0.42615	0.329	0.62	1.65421e-32	MHCIIhi resident-like	Mcfd2
Riok3.2	7.04211e-46	-0.427368	0.308	0.651	9.00827e-42	MHCIIhi resident-like	Riok3
Anp32b.2	9.45398e-32	-0.427546	0.662	0.849	1.20935e-27	MHCIIhi resident-like	Anp32b
Cpd.4	3.22014e-36	-0.429289	0.223	0.469	4.11921e-32	MHCIIhi resident-like	Cpd
Psmb6	4.22051e-46	-0.430139	0.746	0.92	5.39888e-42	MHCIIhi resident-like	Psmb6
Rel.3	9.84082e-39	-0.430642	0.214	0.48	1.25884e-34	MHCIIhi resident-like	Rel
Slc6a8.3	1.2097e-42	-0.431106	0.072	0.292	1.54745e-38	MHCIIhi resident-like	Slc6a8
Gna13.4	7.53551e-39	-0.431247	0.4	0.714	9.63943e-35	MHCIIhi resident-like	Gna13
Tkt.4	4.7683e-38	-0.431482	0.63	0.834	6.09961e-34	MHCIIhi resident-like	Tkt
Map4k4.2	9.54546e-38	-0.431947	0.294	0.579	1.22106e-33	MHCIIhi resident-like	Map4k4
Ndufb7	7.45829e-48	-0.432532	0.523	0.825	9.54064e-44	MHCIIhi resident-like	Ndufb7
Edf1	3.51361e-60	-0.4327	0.735	0.922	4.49461e-56	MHCIIhi resident-like	Edf1
Selenoh.3	1.40258e-40	-0.433142	0.126	0.36	1.79419e-36	MHCIIhi resident-like	Selenoh
Nus1.1	1.29148e-57	-0.433314	0.157	0.471	1.65207e-53	MHCIIhi resident-like	Nus1
Slc3a2.1	9.95414e-49	-0.433976	0.772	0.919	1.27333e-44	MHCIIhi resident-like	Slc3a2
mt-Nd4l.3	2.05349e-23	-0.434397	0.65	0.778	2.62682e-19	MHCIIhi resident-like	mt-Nd4l
Selenos.4	7.05136e-47	-0.435436	0.303	0.644	9.0201e-43	MHCIIhi resident-like	Selenos
Eloc.3	1.27589e-48	-0.435578	0.318	0.672	1.63212e-44	MHCIIhi resident-like	Eloc
Vapa.1	1.15198e-54	-0.436296	0.691	0.893	1.47361e-50	MHCIIhi resident-like	Vapa
Ranbp2.2	6.52997e-50	-0.438256	0.169	0.468	8.35313e-46	MHCIIhi resident-like	Ranbp2
Id2.2	1.89806e-34	-0.438545	0.364	0.609	2.428e-30	MHCIIhi resident-like	Id2
Rars.1	3.27817e-63	-0.439348	0.128	0.454	4.19344e-59	MHCIIhi resident-like	Rars
Rilpl2.2	6.39648e-38	-0.4398	0.245	0.517	8.18237e-34	MHCIIhi resident-like	Rilpl2
Selenof.4	7.54194e-43	-0.440114	0.642	0.821	9.64765e-39	MHCIIhi resident-like	Selenof
Ubl4a.1	9.63464e-65	-0.44315	0.15	0.499	1.23246e-60	MHCIIhi resident-like	Ubl4a
Slc27a1.4	6.07266e-36	-0.443581	0.149	0.374	7.76815e-32	MHCIIhi resident-like	Slc27a1
Pebp1.2	1.02112e-46	-0.444099	0.486	0.797	1.30622e-42	MHCIIhi resident-like	Pebp1
Ifi207.4	9.69961e-30	-0.446049	0.363	0.624	1.24077e-25	MHCIIhi resident-like	Ifi207
Txnl1.1	9.33879e-57	-0.446065	0.304	0.691	1.19462e-52	MHCIIhi resident-like	Txnl1
Crem.2	7.88822e-50	-0.447011	0.08	0.339	1.00906e-45	MHCIIhi resident-like	Crem
Tuba1b	1.97259e-19	-0.449159	0.758	0.876	2.52334e-15	MHCIIhi resident-like	Tuba1b
Etf1.2	4.88847e-56	-0.449794	0.277	0.649	6.25333e-52	MHCIIhi resident-like	Etf1
Aurkaip1.2	1.44886e-56	-0.450875	0.296	0.671	1.85338e-52	MHCIIhi resident-like	Aurkaip1
Rgs1.4	1.21339e-12	-0.450893	0.467	0.578	1.55217e-08	MHCIIhi resident-like	Rgs1
Psmd8.1	1.24041e-51	-0.451062	0.699	0.896	1.58673e-47	MHCIIhi resident-like	Psmd8
Ubxn4.2	1.55586e-56	-0.45116	0.251	0.607	1.99026e-52	MHCIIhi resident-like	Ubxn4
Camk2d.3	4.22087e-52	-0.451925	0.247	0.586	5.39933e-48	MHCIIhi resident-like	Camk2d
Sgk1.3	1.57358e-24	-0.452027	0.297	0.518	2.01292e-20	MHCIIhi resident-like	Sgk1
Errfi1.2	3.18738e-29	-0.452784	0.119	0.311	4.0773e-25	MHCIIhi resident-like	Errfi1
Dnajb11.2	5.87988e-49	-0.455124	0.368	0.727	7.52154e-45	MHCIIhi resident-like	Dnajb11
Fkbp2.1	7.04471e-50	-0.456236	0.426	0.77	9.0116e-46	MHCIIhi resident-like	Fkbp2
Tle5.3	3.53372e-42	-0.456255	0.27	0.569	4.52033e-38	MHCIIhi resident-like	Tle5
Ldlrap1.3	2.26509e-61	-0.457199	0.13	0.442	2.8975e-57	MHCIIhi resident-like	Ldlrap1
Plp2.3	1.62244e-40	-0.458039	0.175	0.431	2.07542e-36	MHCIIhi resident-like	Plp2
Rabgef1.2	2.66393e-67	-0.458385	0.048	0.353	3.40771e-63	MHCIIhi resident-like	Rabgef1
Syncrip.2	1.52919e-62	-0.459508	0.2	0.557	1.95614e-58	MHCIIhi resident-like	Syncrip
Pcna.1	6.58974e-28	-0.45981	0.315	0.572	8.42959e-24	MHCIIhi resident-like	Pcna
Timm13	2.81896e-51	-0.460663	0.51	0.816	3.60601e-47	MHCIIhi resident-like	Timm13
Rab5c.1	3.83742e-57	-0.461902	0.743	0.919	4.90882e-53	MHCIIhi resident-like	Rab5c
Atp5d	7.12312e-63	-0.463162	0.781	0.933	9.1119e-59	MHCIIhi resident-like	Atp5d
Rgl1.1	1.07291e-43	-0.465039	0.249	0.557	1.37247e-39	MHCIIhi resident-like	Rgl1
Samsn1.3	2.2985e-39	-0.465083	0.108	0.337	2.94024e-35	MHCIIhi resident-like	Samsn1
Fdps.3	1.3182e-25	-0.465331	0.155	0.341	1.68625e-21	MHCIIhi resident-like	Fdps
Slc15a3.2	5.77291e-35	-0.46552	0.359	0.64	7.38471e-31	MHCIIhi resident-like	Slc15a3
Hras.2	5.07427e-69	-0.466454	0.113	0.448	6.491e-65	MHCIIhi resident-like	Hras
Mrpl54.1	1.25231e-61	-0.466817	0.278	0.666	1.60195e-57	MHCIIhi resident-like	Mrpl54
Calm3	1.03712e-55	-0.467044	0.648	0.878	1.32668e-51	MHCIIhi resident-like	Calm3
Uqcc2.1	2.17141e-61	-0.468111	0.302	0.711	2.77767e-57	MHCIIhi resident-like	Uqcc2
Lrrfip2.2	9.55238e-70	-0.468746	0.136	0.488	1.22194e-65	MHCIIhi resident-like	Lrrfip2
Dennd4a.4	4.44188e-55	-0.469085	0.118	0.41	5.68206e-51	MHCIIhi resident-like	Dennd4a
Ndrg1.3	1.81165e-43	-0.46967	0.073	0.301	2.31746e-39	MHCIIhi resident-like	Ndrg1
Cct6a.2	8.36694e-60	-0.469847	0.224	0.572	1.0703e-55	MHCIIhi resident-like	Cct6a
Eps8.1	1.61477e-45	-0.470255	0.26	0.577	2.06561e-41	MHCIIhi resident-like	Eps8
Nasp.1	9.14241e-56	-0.470384	0.113	0.405	1.1695e-51	MHCIIhi resident-like	Nasp
Tuba4a.2	3.65091e-69	-0.473517	0.028	0.323	4.67025e-65	MHCIIhi resident-like	Tuba4a
Bin1.2	4.95026e-37	-0.473576	0.392	0.677	6.33238e-33	MHCIIhi resident-like	Bin1
Agfg1.2	1.10251e-65	-0.473695	0.105	0.43	1.41032e-61	MHCIIhi resident-like	Agfg1
Surf4.2	1.13875e-54	-0.474903	0.309	0.675	1.45668e-50	MHCIIhi resident-like	Surf4
Mdh2.2	3.63901e-51	-0.476501	0.451	0.772	4.65502e-47	MHCIIhi resident-like	Mdh2
Ddx21.2	8.23786e-63	-0.477131	0.131	0.456	1.05379e-58	MHCIIhi resident-like	Ddx21
Tmem120a.3	1.34273e-70	-0.477245	0.092	0.43	1.71761e-66	MHCIIhi resident-like	Tmem120a
Lilr4b	4.091e-46	-0.478027	0.626	0.835	5.23321e-42	MHCIIhi resident-like	Lilr4b
Fnip2.3	1.27681e-58	-0.47914	0.12	0.423	1.63329e-54	MHCIIhi resident-like	Fnip2
Ppp2ca.3	7.44442e-49	-0.479142	0.539	0.798	9.5229e-45	MHCIIhi resident-like	Ppp2ca
Resf1.3	4.01207e-43	-0.484514	0.184	0.455	5.13224e-39	MHCIIhi resident-like	Resf1
Nceh1.3	7.21161e-45	-0.486767	0.3	0.608	9.22509e-41	MHCIIhi resident-like	Nceh1
Malt1.3	1.71899e-47	-0.488393	0.098	0.356	2.19893e-43	MHCIIhi resident-like	Malt1
Pi4k2a.2	4.13141e-69	-0.489294	0.139	0.483	5.2849e-65	MHCIIhi resident-like	Pi4k2a
Cdv3.2	4.25182e-66	-0.490712	0.215	0.591	5.43893e-62	MHCIIhi resident-like	Cdv3
Lrp1.3	1.45778e-46	-0.492571	0.76	0.883	1.8648e-42	MHCIIhi resident-like	Lrp1
Mir22hg.3	1.20884e-63	-0.49341	0.039	0.318	1.54634e-59	MHCIIhi resident-like	Mir22hg
Ero1l.2	1.13196e-62	-0.496062	0.068	0.361	1.44801e-58	MHCIIhi resident-like	Ero1l
Prelid1.2	7.6014e-56	-0.49683	0.574	0.844	9.72371e-52	MHCIIhi resident-like	Prelid1
Eif4g1.2	1.37516e-63	-0.497856	0.237	0.612	1.75911e-59	MHCIIhi resident-like	Eif4g1
Dot1l.3	3.02807e-71	-0.499321	0.091	0.422	3.8735e-67	MHCIIhi resident-like	Dot1l
Amdhd2.3	3.34733e-58	-0.502225	0.204	0.532	4.28191e-54	MHCIIhi resident-like	Amdhd2
Psmb5.3	4.35404e-57	-0.503197	0.477	0.788	5.56969e-53	MHCIIhi resident-like	Psmb5
Hspa4.2	2.13284e-67	-0.504791	0.212	0.595	2.72833e-63	MHCIIhi resident-like	Hspa4
Smarca5.1	8.75933e-60	-0.50482	0.248	0.603	1.12049e-55	MHCIIhi resident-like	Smarca5
Hnrnpa0.4	2.96837e-52	-0.5075	0.35	0.71	3.79714e-48	MHCIIhi resident-like	Hnrnpa0
Ccdc71l.2	9.26032e-59	-0.50924	0.116	0.413	1.18458e-54	MHCIIhi resident-like	Ccdc71l
Atp6v1a.3	7.64064e-40	-0.509976	0.56	0.769	9.7739e-36	MHCIIhi resident-like	Atp6v1a
Nufip1.3	2.24716e-56	-0.510295	0.074	0.349	2.87457e-52	MHCIIhi resident-like	Nufip1
Rab21.3	1.39354e-68	-0.510398	0.227	0.602	1.78262e-64	MHCIIhi resident-like	Rab21
Pdap1.2	6.7677e-70	-0.514376	0.222	0.622	8.65724e-66	MHCIIhi resident-like	Pdap1
Pabpn1.3	5.69641e-71	-0.514587	0.164	0.529	7.28685e-67	MHCIIhi resident-like	Pabpn1
Tgif1.2	2.01882e-49	-0.516549	0.25	0.559	2.58248e-45	MHCIIhi resident-like	Tgif1
Atp2a2.2	3.54577e-63	-0.516756	0.241	0.615	4.53575e-59	MHCIIhi resident-like	Atp2a2
Ap2s1	2.79466e-69	-0.517472	0.697	0.913	3.57492e-65	MHCIIhi resident-like	Ap2s1
Lrrc59.2	3.26609e-67	-0.517563	0.237	0.613	4.17798e-63	MHCIIhi resident-like	Lrrc59
Creld2.2	1.50988e-53	-0.518086	0.177	0.492	1.93144e-49	MHCIIhi resident-like	Creld2
Naa50.2	1.7409e-60	-0.518225	0.299	0.674	2.22696e-56	MHCIIhi resident-like	Naa50
Cenpb.2	1.35414e-68	-0.52048	0.21	0.574	1.73222e-64	MHCIIhi resident-like	Cenpb
Fem1c.3	1.31888e-59	-0.520781	0.154	0.465	1.68711e-55	MHCIIhi resident-like	Fem1c
Nhp2.1	2.03826e-65	-0.520897	0.244	0.625	2.60734e-61	MHCIIhi resident-like	Nhp2
Aopep.3	1.5767e-62	-0.522563	0.164	0.498	2.01691e-58	MHCIIhi resident-like	Aopep
Nupr1.2	5.25645e-42	-0.523091	0.205	0.478	6.72405e-38	MHCIIhi resident-like	Nupr1
Ezr.3	1.80084e-57	-0.523949	0.198	0.518	2.30364e-53	MHCIIhi resident-like	Ezr
Eif1a.3	1.81507e-64	-0.524474	0.231	0.603	2.32183e-60	MHCIIhi resident-like	Eif1a
Eea1.2	6.91331e-66	-0.524705	0.162	0.51	8.84351e-62	MHCIIhi resident-like	Eea1
Cflar.2	4.47141e-42	-0.525243	0.342	0.649	5.71983e-38	MHCIIhi resident-like	Cflar
Pde4b.4	2.08932e-39	-0.528622	0.132	0.366	2.67266e-35	MHCIIhi resident-like	Pde4b
Kras.2	2.00352e-67	-0.528739	0.247	0.64	2.5629e-63	MHCIIhi resident-like	Kras
Timm23.2	2.89725e-73	-0.529114	0.204	0.583	3.70616e-69	MHCIIhi resident-like	Timm23
Srsf2.2	6.26013e-58	-0.529908	0.569	0.838	8.00795e-54	MHCIIhi resident-like	Srsf2
Tbcb.1	2.82445e-60	-0.530037	0.446	0.78	3.61304e-56	MHCIIhi resident-like	Tbcb
Hnrnpd.3	5.56702e-65	-0.530501	0.259	0.643	7.12133e-61	MHCIIhi resident-like	Hnrnpd
Ybx3.2	7.19845e-62	-0.531008	0.158	0.487	9.20826e-58	MHCIIhi resident-like	Ybx3
Gla.3	9.89558e-73	-0.531086	0.143	0.499	1.26584e-68	MHCIIhi resident-like	Gla
Nr4a1.4	1.65488e-35	-0.533611	0.231	0.493	2.11692e-31	MHCIIhi resident-like	Nr4a1
Uap1l1.1	5.37896e-56	-0.53698	0.275	0.61	6.88077e-52	MHCIIhi resident-like	Uap1l1
Gdf15.3	4.42369e-18	-0.53711	0.12	0.259	5.65879e-14	MHCIIhi resident-like	Gdf15
Mrpl52.2	1.45636e-43	-0.541342	0.622	0.807	1.86298e-39	MHCIIhi resident-like	Mrpl52
Dtnbp1.2	1.33388e-64	-0.542338	0.231	0.588	1.7063e-60	MHCIIhi resident-like	Dtnbp1
Psmd1.2	9.6267e-59	-0.54352	0.283	0.648	1.23145e-54	MHCIIhi resident-like	Psmd1
Glrx.2	3.96112e-45	-0.545025	0.308	0.616	5.06707e-41	MHCIIhi resident-like	Glrx
Alyref.2	2.56852e-62	-0.548632	0.269	0.641	3.28565e-58	MHCIIhi resident-like	Alyref
Nfkbib.2	4.36763e-76	-0.553398	0.1	0.451	5.58708e-72	MHCIIhi resident-like	Nfkbib
Azin1.3	5.67064e-70	-0.553697	0.172	0.534	7.25388e-66	MHCIIhi resident-like	Azin1
Hnrnpab.2	7.16575e-58	-0.555985	0.425	0.753	9.16643e-54	MHCIIhi resident-like	Hnrnpab
Gch1.3	1.74339e-58	-0.558653	0.116	0.417	2.23014e-54	MHCIIhi resident-like	Gch1
Sh2b2.2	2.95038e-80	-0.560692	0.057	0.398	3.77413e-76	MHCIIhi resident-like	Sh2b2
Cytip.5	3.30284e-30	-0.56601	0.145	0.341	4.22499e-26	MHCIIhi resident-like	Cytip
Map2k3.4	2.64539e-73	-0.571769	0.21	0.593	3.38398e-69	MHCIIhi resident-like	Map2k3
Mapkapk2.3	4.18849e-55	-0.572095	0.33	0.685	5.35792e-51	MHCIIhi resident-like	Mapkapk2
Id3.2	4.93565e-36	-0.572707	0.071	0.27	6.31369e-32	MHCIIhi resident-like	Id3
Tmem189.2	7.19653e-65	-0.574272	0.239	0.615	9.20581e-61	MHCIIhi resident-like	Tmem189
Pim3.3	5.69833e-53	-0.578043	0.085	0.351	7.2893e-49	MHCIIhi resident-like	Pim3
Lmnb1.3	2.59975e-68	-0.581402	0.075	0.39	3.3256e-64	MHCIIhi resident-like	Lmnb1
Noct.2	3.91276e-72	-0.581447	0.084	0.412	5.0052e-68	MHCIIhi resident-like	Noct
Cdkn1a.3	3.8916e-31	-0.584502	0.536	0.714	4.97814e-27	MHCIIhi resident-like	Cdkn1a
Nfil3.4	3.7623e-58	-0.587521	0.13	0.427	4.81274e-54	MHCIIhi resident-like	Nfil3
Lsm12.3	6.91185e-89	-0.587522	0.144	0.552	8.84163e-85	MHCIIhi resident-like	Lsm12
Bax.1	1.76725e-63	-0.587665	0.676	0.88	2.26067e-59	MHCIIhi resident-like	Bax
Gde1.2	9.59043e-64	-0.591431	0.176	0.507	1.22681e-59	MHCIIhi resident-like	Gde1
Gm10076.1	5.06964e-58	-0.59247	0.661	0.873	6.48508e-54	MHCIIhi resident-like	Gm10076
Manf.1	2.96342e-58	-0.596186	0.708	0.876	3.79081e-54	MHCIIhi resident-like	Manf
Txnrd1.2	2.1557e-79	-0.596811	0.104	0.466	2.75757e-75	MHCIIhi resident-like	Txnrd1
Slc7a8.2	1.56619e-70	-0.597845	0.257	0.644	2.00347e-66	MHCIIhi resident-like	Slc7a8
Mmp19.2	8.7649e-51	-0.599747	0.043	0.281	1.12121e-46	MHCIIhi resident-like	Mmp19
Tiparp.2	3.53112e-63	-0.604114	0.178	0.523	4.51701e-59	MHCIIhi resident-like	Tiparp
Slc2a1.3	3.69775e-61	-0.6065	0.04	0.313	4.73016e-57	MHCIIhi resident-like	Slc2a1
Sde2.2	5.93717e-77	-0.609847	0.112	0.471	7.59483e-73	MHCIIhi resident-like	Sde2
Socs3.4	2.02809e-36	-0.611645	0.212	0.461	2.59433e-32	MHCIIhi resident-like	Socs3
Pdia4.2	5.0725e-66	-0.613632	0.266	0.643	6.48874e-62	MHCIIhi resident-like	Pdia4
Ciao2a.5	2.95463e-68	-0.616067	0.327	0.7	3.77956e-64	MHCIIhi resident-like	Ciao2a
Fosl2.4	5.44787e-60	-0.616135	0.193	0.523	6.96892e-56	MHCIIhi resident-like	Fosl2
Kmt5a.2	2.10819e-90	-0.616245	0.075	0.451	2.69679e-86	MHCIIhi resident-like	Kmt5a
Tuba1c.1	2.63018e-78	-0.618357	0.235	0.642	3.36452e-74	MHCIIhi resident-like	Tuba1c
Gm47283.3	3.90417e-75	-0.621376	0.085	0.421	4.99421e-71	MHCIIhi resident-like	Gm47283
Got1.3	2.26086e-63	-0.624948	0.213	0.554	2.89209e-59	MHCIIhi resident-like	Got1
Msrb1.3	1.48195e-31	-0.627401	0.476	0.69	1.89571e-27	MHCIIhi resident-like	Msrb1
Bst1.2	2.72251e-69	-0.629317	0.11	0.446	3.48264e-65	MHCIIhi resident-like	Bst1
Adssl1.3	5.77627e-71	-0.635314	0.156	0.504	7.389e-67	MHCIIhi resident-like	Adssl1
Sdc4.3	3.49517e-32	-0.639279	0.348	0.599	4.47102e-28	MHCIIhi resident-like	Sdc4
Chd7.4	1.13677e-69	-0.642005	0.136	0.477	1.45415e-65	MHCIIhi resident-like	Chd7
Ednrb.5	2.36362e-40	-0.643154	0.084	0.31	3.02354e-36	MHCIIhi resident-like	Ednrb
Ranbp1.1	1.45317e-65	-0.64509	0.466	0.793	1.8589e-61	MHCIIhi resident-like	Ranbp1
Adora2b.4	3.89117e-72	-0.648373	0.026	0.326	4.97758e-68	MHCIIhi resident-like	Adora2b
Kdm6b.3	2.3595e-54	-0.648946	0.184	0.489	3.01828e-50	MHCIIhi resident-like	Kdm6b
Nfkbie.4	1.35741e-57	-0.652394	0.104	0.39	1.7364e-53	MHCIIhi resident-like	Nfkbie
Ckap4.3	1.38385e-77	-0.652738	0.156	0.529	1.77022e-73	MHCIIhi resident-like	Ckap4
Tpi1.1	3.77896e-60	-0.658641	0.7	0.888	4.83405e-56	MHCIIhi resident-like	Tpi1
Lpl.4	3.97845e-14	-0.661218	0.418	0.542	5.08924e-10	MHCIIhi resident-like	Lpl
Ccrl2.2	1.11862e-33	-0.661354	0.229	0.479	1.43093e-29	MHCIIhi resident-like	Ccrl2
Set.2	1.38562e-74	-0.667741	0.529	0.819	1.77249e-70	MHCIIhi resident-like	Set
Mpp7.3	6.90351e-72	-0.668424	0.046	0.358	8.83098e-68	MHCIIhi resident-like	Mpp7
Jpt1.3	1.37802e-77	-0.669859	0.588	0.829	1.76276e-73	MHCIIhi resident-like	Jpt1
Ube2s.2	1.62585e-79	-0.670259	0.233	0.638	2.07978e-75	MHCIIhi resident-like	Ube2s
Hnrnpa1.3	2.298e-75	-0.672224	0.371	0.738	2.9396e-71	MHCIIhi resident-like	Hnrnpa1
Eif4e.3	1.46677e-77	-0.67308	0.322	0.732	1.8763e-73	MHCIIhi resident-like	Eif4e
Il10.1	5.67003e-33	-0.673548	0.064	0.251	7.25311e-29	MHCIIhi resident-like	Il10
Sod2.2	6.9949e-56	-0.674447	0.327	0.681	8.94787e-52	MHCIIhi resident-like	Sod2
Mdm2.3	1.42612e-70	-0.676502	0.192	0.55	1.8243e-66	MHCIIhi resident-like	Mdm2
Metrnl.1	1.1215e-64	-0.677784	0.605	0.824	1.43462e-60	MHCIIhi resident-like	Metrnl
Nme1	7.93318e-110	-0.681008	0.79	0.951	1.01481e-105	MHCIIhi resident-like	Nme1
Emilin2.3	4.11178e-85	-0.681636	0.24	0.665	5.25979e-81	MHCIIhi resident-like	Emilin2
Lrrfip1.3	2.61112e-76	-0.688941	0.275	0.672	3.34014e-72	MHCIIhi resident-like	Lrrfip1
Tubb4b.1	4.61123e-84	-0.69035	0.103	0.475	5.89868e-80	MHCIIhi resident-like	Tubb4b
Tnfaip3.2	7.85952e-56	-0.691671	0.158	0.463	1.00539e-51	MHCIIhi resident-like	Tnfaip3
Cd24a.3	8.96829e-64	-0.692459	0.021	0.295	1.14722e-59	MHCIIhi resident-like	Cd24a
Taf10.3	1.94703e-88	-0.705356	0.392	0.761	2.49064e-84	MHCIIhi resident-like	Taf10
Ccl3.2	6.08e-20	-0.706004	0.455	0.596	7.77753e-16	MHCIIhi resident-like	Ccl3
Eno1.1	9.09151e-58	-0.721725	0.752	0.892	1.16299e-53	MHCIIhi resident-like	Eno1
Tnf.3	1.08023e-43	-0.737079	0.171	0.441	1.38184e-39	MHCIIhi resident-like	Tnf
Tnfsf9.3	6.91012e-33	-0.737781	0.089	0.284	8.83943e-29	MHCIIhi resident-like	Tnfsf9
Nt5dc2.3	7.60386e-86	-0.740721	0.101	0.474	9.72685e-82	MHCIIhi resident-like	Nt5dc2
Ets2.3	1.34021e-82	-0.748022	0.121	0.493	1.71439e-78	MHCIIhi resident-like	Ets2
Ell2.2	2.46752e-106	-0.753748	0.066	0.481	3.15645e-102	MHCIIhi resident-like	Ell2
Spag9.3	1.96627e-84	-0.757233	0.249	0.659	2.51525e-80	MHCIIhi resident-like	Spag9
Nr4a2.4	4.43754e-72	-0.759922	0.052	0.37	5.6765e-68	MHCIIhi resident-like	Nr4a2
Dusp5.3	2.87973e-88	-0.764416	0.037	0.394	3.68375e-84	MHCIIhi resident-like	Dusp5
Ccr1.4	1.14278e-65	-0.771839	0.221	0.567	1.46185e-61	MHCIIhi resident-like	Ccr1
Fam129b.4	1.66629e-115	-0.78269	0.12	0.583	2.13152e-111	MHCIIhi resident-like	Fam129b
Csrnp1.2	7.84326e-90	-0.783286	0.094	0.48	1.00331e-85	MHCIIhi resident-like	Csrnp1
Vat1.2	5.27693e-84	-0.783566	0.233	0.637	6.75025e-80	MHCIIhi resident-like	Vat1
Apoc2.4	2.75635e-56	-0.790878	0.221	0.537	3.52592e-52	MHCIIhi resident-like	Apoc2
Plaur.3	7.02686e-88	-0.796878	0.114	0.498	8.98876e-84	MHCIIhi resident-like	Plaur
Ecm1.1	8.26457e-57	-0.812634	0.517	0.755	1.0572e-52	MHCIIhi resident-like	Ecm1
Gda.3	7.42371e-85	-0.827528	0.162	0.555	9.49641e-81	MHCIIhi resident-like	Gda
Ltb4r1.3	1.93009e-66	-0.829917	0.021	0.301	2.46898e-62	MHCIIhi resident-like	Ltb4r1
Msr1.2	4.32706e-99	-0.830027	0.432	0.786	5.53517e-95	MHCIIhi resident-like	Msr1
Phlda1.3	4.80172e-59	-0.83252	0.211	0.542	6.14236e-55	MHCIIhi resident-like	Phlda1
Mxi1.3	5.24012e-86	-0.833515	0.126	0.507	6.70317e-82	MHCIIhi resident-like	Mxi1
Osbpl8.3	2.83479e-87	-0.836982	0.242	0.651	3.62626e-83	MHCIIhi resident-like	Osbpl8
Osm.2	3.06921e-64	-0.839668	0.139	0.465	3.92613e-60	MHCIIhi resident-like	Osm
Ube2m.3	6.70675e-131	-0.872105	0.205	0.715	8.57927e-127	MHCIIhi resident-like	Ube2m
Cd36.2	1.63716e-42	-0.87418	0.458	0.663	2.09425e-38	MHCIIhi resident-like	Cd36
Stmn1.1	5.45581e-18	-0.875052	0.2	0.341	6.97908e-14	MHCIIhi resident-like	Stmn1
Lmna.1	1.14288e-73	-0.876939	0.582	0.82	1.46198e-69	MHCIIhi resident-like	Lmna
Plek.1	2.66608e-76	-0.877084	0.717	0.876	3.41044e-72	MHCIIhi resident-like	Plek
Mxd1.3	9.95053e-65	-0.880468	0.135	0.451	1.27287e-60	MHCIIhi resident-like	Mxd1
Tgm2.5	1.57196e-97	-0.885123	0.113	0.522	2.01085e-93	MHCIIhi resident-like	Tgm2
Plec.3	6.73142e-115	-0.898154	0.189	0.662	8.61083e-111	MHCIIhi resident-like	Plec
Rnh1	1.33274e-95	-0.905828	0.823	0.931	1.70484e-91	MHCIIhi resident-like	Rnh1
Gadd45b.2	8.30172e-56	-0.908878	0.529	0.741	1.06196e-51	MHCIIhi resident-like	Gadd45b
Nlrp3.3	1.19949e-61	-0.910922	0.079	0.372	1.53439e-57	MHCIIhi resident-like	Nlrp3
Ppp1r14b.4	2.40899e-125	-0.934539	0.2	0.693	3.08158e-121	MHCIIhi resident-like	Ppp1r14b
Emp1.1	1.69482e-117	-0.936444	0.6	0.88	2.16802e-113	MHCIIhi resident-like	Emp1
Rab20.3	2.36187e-100	-0.937209	0.121	0.537	3.02131e-96	MHCIIhi resident-like	Rab20
Syngr1.3	1.07225e-31	-0.946565	0.228	0.427	1.37162e-27	MHCIIhi resident-like	Syngr1
Mif.2	3.77226e-107	-0.956868	0.621	0.887	4.82547e-103	MHCIIhi resident-like	Mif
Card19.3	2.51417e-108	-0.959216	0.403	0.77	3.21612e-104	MHCIIhi resident-like	Card19
Rgcc.2	4.18525e-66	-0.967647	0.026	0.307	5.35377e-62	MHCIIhi resident-like	Rgcc
Prdx6.3	7.95088e-77	-0.992274	0.311	0.677	1.01708e-72	MHCIIhi resident-like	Prdx6
Slc16a3.3	1.95675e-85	-0.994526	0.054	0.404	2.50308e-81	MHCIIhi resident-like	Slc16a3
Jdp2.4	8.72794e-77	-1.05065	0.092	0.431	1.11648e-72	MHCIIhi resident-like	Jdp2
Il1rn.2	2.86949e-61	-1.0578	0.108	0.41	3.67065e-57	MHCIIhi resident-like	Il1rn
Vcan.3	1.31199e-71	-1.06095	0.011	0.302	1.6783e-67	MHCIIhi resident-like	Vcan
Hif1a.3	4.80677e-108	-1.06761	0.213	0.658	6.14882e-104	MHCIIhi resident-like	Hif1a
Pgam1	3.82126e-139	-1.0936	0.851	0.958	4.88816e-135	MHCIIhi resident-like	Pgam1
Gpnmb.4	7.81417e-15	-1.12247	0.263	0.386	9.99589e-11	MHCIIhi resident-like	Gpnmb
Adam8.4	1.43444e-129	-1.14744	0.134	0.625	1.83493e-125	MHCIIhi resident-like	Adam8
Slc7a11.1	8.0373e-50	-1.16477	0.028	0.253	1.02813e-45	MHCIIhi resident-like	Slc7a11
Por.2	1.22956e-145	-1.18971	0.156	0.667	1.57285e-141	MHCIIhi resident-like	Por
Odc1.3	2.19415e-86	-1.27383	0.114	0.488	2.80675e-82	MHCIIhi resident-like	Odc1
Clec4d.3	9.77591e-131	-1.29615	0.126	0.617	1.25053e-126	MHCIIhi resident-like	Clec4d
Pgk1.3	7.49394e-139	-1.29733	0.479	0.823	9.58625e-135	MHCIIhi resident-like	Pgk1
Ehd1.4	2.21281e-117	-1.34959	0.169	0.614	2.83063e-113	MHCIIhi resident-like	Ehd1
Ccl6.4	3.5617e-13	-1.38968	0.998	0.867	4.55612e-09	MHCIIhi resident-like	Ccl6
Cd14.3	9.94046e-16	-1.45385	0.958	0.855	1.27158e-11	MHCIIhi resident-like	Cd14
Pdpn.2	3.51673e-117	-1.53948	0.044	0.476	4.49861e-113	MHCIIhi resident-like	Pdpn
Hilpda.2	5.24976e-95	-1.58575	0.063	0.443	6.71549e-91	MHCIIhi resident-like	Hilpda
Ifrd1.3	1.88645e-122	-1.59622	0.562	0.803	2.41315e-118	MHCIIhi resident-like	Ifrd1
Fabp5.2	3.77649e-28	-1.85593	0.976	0.866	4.83088e-24	MHCIIhi resident-like	Fabp5
Ptgs2.3	8.59261e-79	-1.88663	0.039	0.368	1.09917e-74	MHCIIhi resident-like	Ptgs2
Clec4e.5	1.07643e-109	-2.22519	0.037	0.446	1.37697e-105	MHCIIhi resident-like	Clec4e
Fn1.3	8.58138e-79	-2.25513	0.636	0.758	1.09773e-74	MHCIIhi resident-like	Fn1
Chil3.3	2.66952e-97	-2.41407	0.16	0.521	3.41486e-93	MHCIIhi resident-like	Chil3
Arg1.3	4.09883e-83	-2.61365	0.002	0.325	5.24323e-79	MHCIIhi resident-like	Arg1
Cxcl1.3	1.8501e-58	-2.72796	0.042	0.302	2.36664e-54	MHCIIhi resident-like	Cxcl1
Cxcl3.3	1.05625e-71	-3.27953	0.011	0.301	1.35116e-67	MHCIIhi resident-like	Cxcl3

## Sheet: Proliferating
	p_val	avg_log2FC	pct.1	pct.2	p_val_adj	cluster name	gene
Stmn1.2	1.09536e-238	2.79973	0.974	0.258	1.40119e-234	MP:Proliferating	Stmn1
Top2a	0	2.30761	0.8	0.064	0	MP:Proliferating	Top2a
Pclaf	0	2.223	0.765	0.036	0	MP:Proliferating	Pclaf
Mki67	0	1.92759	0.781	0.062	0	MP:Proliferating	Mki67
Hmgb2.2	6.99653e-121	1.91379	0.939	0.474	8.94996e-117	MP:Proliferating	Hmgb2
Birc5	1.08427e-267	1.80393	0.668	0.057	1.387e-263	MP:Proliferating	Birc5
Tuba1b.1	8.90869e-151	1.74508	1	0.839	1.1396e-146	MP:Proliferating	Tuba1b
Pcna.2	8.93697e-124	1.72953	0.916	0.486	1.14322e-119	MP:Proliferating	Pcna
Ube2c	7.96444e-178	1.6844	0.481	0.045	1.01881e-173	MP:Proliferating	Ube2c
Smc2	3.82268e-297	1.64727	0.877	0.114	4.88998e-293	MP:Proliferating	Smc2
Tmpo.3	1.39498e-190	1.52533	0.942	0.248	1.78446e-186	MP:Proliferating	Tmpo
Rrm2	0	1.47131	0.671	0.023	0	MP:Proliferating	Rrm2
Mcm6.2	1.6974e-199	1.46458	0.848	0.175	2.17131e-195	MP:Proliferating	Mcm6
Mcm5	2.10093e-295	1.41729	0.826	0.092	2.68751e-291	MP:Proliferating	Mcm5
Smc4.1	6.01245e-165	1.4067	0.855	0.216	7.69113e-161	MP:Proliferating	Smc4
Cdk1	0	1.39299	0.726	0.05	0	MP:Proliferating	Cdk1
Gmnn.2	1.11299e-215	1.38942	0.884	0.176	1.42374e-211	MP:Proliferating	Gmnn
Lig1	2.89618e-256	1.38673	0.79	0.101	3.70479e-252	MP:Proliferating	Lig1
Rrm1	1.84877e-279	1.3595	0.881	0.122	2.36494e-275	MP:Proliferating	Rrm1
Hist1h2ap	2.72385e-230	1.35443	0.461	0.025	3.48435e-226	MP:Proliferating	Hist1h2ap
Dut	1.33798e-306	1.34985	0.768	0.071	1.71155e-302	MP:Proliferating	Dut
Tk1	0	1.33305	0.735	0.035	0	MP:Proliferating	Tk1
Ccna2	0	1.32777	0.632	0.027	0	MP:Proliferating	Ccna2
Hist1h1b	3.35898e-300	1.30269	0.416	0.007	4.2968e-296	MP:Proliferating	Hist1h1b
Atad2	1.73042e-211	1.29377	0.826	0.145	2.21355e-207	MP:Proliferating	Atad2
Cdca8	4.37791e-283	1.27708	0.729	0.067	5.60023e-279	MP:Proliferating	Cdca8
Dek	1.70867e-120	1.2769	0.977	0.552	2.18573e-116	MP:Proliferating	Dek
Mcm7	6.43724e-260	1.2457	0.748	0.083	8.23452e-256	MP:Proliferating	Mcm7
Anp32b.3	1.81575e-137	1.2382	1	0.794	2.32271e-133	MP:Proliferating	Anp32b
Ranbp1.2	1.07007e-107	1.21133	0.968	0.705	1.36883e-103	MP:Proliferating	Ranbp1
Cks1b	2.40793e-219	1.20898	0.765	0.111	3.08022e-215	MP:Proliferating	Cks1b
Hist1h2ae	8.23807e-195	1.20559	0.41	0.024	1.05381e-190	MP:Proliferating	Hist1h2ae
Prc1	0	1.19214	0.552	0.021	0	MP:Proliferating	Prc1
Cdca3	4.95075e-259	1.19071	0.587	0.041	6.333e-255	MP:Proliferating	Cdca3
Uhrf1	0	1.18089	0.674	0.031	0	MP:Proliferating	Uhrf1
Tpx2	4.65201e-273	1.174	0.597	0.039	5.95085e-269	MP:Proliferating	Tpx2
Mcm3	5.78855e-159	1.16663	0.79	0.177	7.40472e-155	MP:Proliferating	Mcm3
Tubb4b.2	5.3771e-86	1.16238	0.845	0.361	6.87839e-82	MP:Proliferating	Tubb4b
Tyms	6.67969e-283	1.15134	0.723	0.066	8.54466e-279	MP:Proliferating	Tyms
Nusap1	0	1.14908	0.468	0.01	0	MP:Proliferating	Nusap1
Racgap1	1.38188e-265	1.14506	0.616	0.046	1.76771e-261	MP:Proliferating	Racgap1
Nap1l1.1	2.73326e-107	1.11071	0.971	0.639	3.49638e-103	MP:Proliferating	Nap1l1
Ezh2	5.39379e-237	1.10603	0.813	0.117	6.89974e-233	MP:Proliferating	Ezh2
Hmgn1.1	9.83231e-92	1.08381	0.897	0.423	1.25775e-87	MP:Proliferating	Hmgn1
Nucks1.1	2.87919e-94	1.07562	0.903	0.425	3.68307e-90	MP:Proliferating	Nucks1
Plp2.4	1.32607e-97	1.06255	0.874	0.338	1.6963e-93	MP:Proliferating	Plp2
Dnmt1.2	5.77671e-157	1.04305	0.81	0.19	7.38957e-153	MP:Proliferating	Dnmt1
Pbk	0	1.03049	0.535	0.012	0	MP:Proliferating	Pbk
Incenp	2.58426e-145	1.03044	0.658	0.127	3.30578e-141	MP:Proliferating	Incenp
Cenpf	6.79803e-226	1.02356	0.448	0.023	8.69604e-222	MP:Proliferating	Cenpf
Cenpe	5.1717e-289	1.01423	0.548	0.026	6.61564e-285	MP:Proliferating	Cenpe
Hells	6.45516e-273	1.01359	0.581	0.036	8.25744e-269	MP:Proliferating	Hells
H2afv.1	4.09049e-72	1.00333	0.829	0.36	5.23255e-68	MP:Proliferating	H2afv
Dnajc9	8.19532e-192	0.993273	0.806	0.143	1.04835e-187	MP:Proliferating	Dnajc9
Hnrnpab.3	1.26355e-89	0.992581	0.965	0.662	1.61634e-85	MP:Proliferating	Hnrnpab
Asf1b	1.1423e-284	0.99038	0.635	0.043	1.46123e-280	MP:Proliferating	Asf1b
Hmgb1.2	2.51847e-62	0.973489	0.977	0.847	3.22163e-58	MP:Proliferating	Hmgb1
Spc25	3.69544e-280	0.968905	0.571	0.032	4.72721e-276	MP:Proliferating	Spc25
Ccdc34	2.48139e-177	0.968423	0.768	0.139	3.1742e-173	MP:Proliferating	Ccdc34
Mcm2	1.71287e-199	0.958623	0.706	0.099	2.1911e-195	MP:Proliferating	Mcm2
Ube2s.3	5.06106e-55	0.949877	0.868	0.528	6.47411e-51	MP:Proliferating	Ube2s
Selenoh.4	2.32322e-100	0.949828	0.803	0.271	2.97186e-96	MP:Proliferating	Selenoh
Mcm4	5.71396e-193	0.949711	0.658	0.088	7.3093e-189	MP:Proliferating	Mcm4
Rad51	0	0.940646	0.584	0.014	0	MP:Proliferating	Rad51
Spc24	5.93298e-244	0.939473	0.584	0.044	7.58947e-240	MP:Proliferating	Spc24
Hat1.1	1.99014e-106	0.935382	0.803	0.262	2.54578e-102	MP:Proliferating	Hat1
Ccnb1	2.26019e-234	0.930247	0.471	0.024	2.89124e-230	MP:Proliferating	Ccnb1
Cbx3	1.39369e-90	0.925195	0.9	0.398	1.78281e-86	MP:Proliferating	Cbx3
Lsm2.1	1.00448e-112	0.922822	0.884	0.303	1.28493e-108	MP:Proliferating	Lsm2
Snrpd1.1	2.61972e-91	0.920399	0.955	0.563	3.35115e-87	MP:Proliferating	Snrpd1
Clspn	0	0.908938	0.603	0.019	0	MP:Proliferating	Clspn
Nasp.2	4.46677e-94	0.906511	0.832	0.304	5.71389e-90	MP:Proliferating	Nasp
Rbbp7	1.07286e-93	0.904754	0.858	0.327	1.3724e-89	MP:Proliferating	Rbbp7
Ccnd1.2	3.19666e-59	0.902873	0.684	0.256	4.08916e-55	MP:Proliferating	Ccnd1
Ccnb2	1.15647e-112	0.896145	0.39	0.047	1.47936e-108	MP:Proliferating	Ccnb2
Tacc3	2.20317e-189	0.892554	0.597	0.069	2.81829e-185	MP:Proliferating	Tacc3
Kif11	5.53461e-278	0.877994	0.49	0.019	7.07988e-274	MP:Proliferating	Kif11
Cdkn2c	1.13567e-130	0.866875	0.561	0.093	1.45275e-126	MP:Proliferating	Cdkn2c
Hmmr	1.22016e-213	0.866583	0.423	0.02	1.56083e-209	MP:Proliferating	Hmmr
Nsd2.3	6.75314e-89	0.865736	0.706	0.226	8.63862e-85	MP:Proliferating	Nsd2
Hmgn2	7.7829e-70	0.863804	0.777	0.309	9.95589e-66	MP:Proliferating	Hmgn2
Slfn9.1	4.27149e-197	0.862021	0.487	0.038	5.46409e-193	MP:Proliferating	Slfn9
Ckap4.4	1.50466e-61	0.857711	0.816	0.422	1.92476e-57	MP:Proliferating	Ckap4
Alyref.3	2.21289e-68	0.856829	0.9	0.536	2.83073e-64	MP:Proliferating	Alyref
Tipin	1.03958e-169	0.85663	0.7	0.115	1.32983e-165	MP:Proliferating	Tipin
Aurkb	2.51536e-264	0.855135	0.506	0.024	3.21765e-260	MP:Proliferating	Aurkb
Lmnb1.4	4.20834e-90	0.853392	0.826	0.284	5.38331e-86	MP:Proliferating	Lmnb1
Cbx5	4.79668e-158	0.851191	0.674	0.116	6.13592e-154	MP:Proliferating	Cbx5
Usp1	4.51072e-143	0.847327	0.784	0.178	5.77011e-139	MP:Proliferating	Usp1
Kcnn4.5	1.01611e-66	0.831879	0.745	0.303	1.29981e-62	MP:Proliferating	Kcnn4
Set.3	2.47939e-65	0.826741	0.958	0.741	3.17163e-61	MP:Proliferating	Set
Slbp	2.65684e-61	0.817129	0.829	0.405	3.39862e-57	MP:Proliferating	Slbp
Rpa2	2.42238e-173	0.816956	0.629	0.088	3.0987e-169	MP:Proliferating	Rpa2
Dtl	1.12563e-292	0.816538	0.555	0.026	1.43991e-288	MP:Proliferating	Dtl
Smc6	6.02809e-76	0.806064	0.852	0.348	7.71114e-72	MP:Proliferating	Smc6
Topbp1	4.85456e-158	0.804725	0.694	0.123	6.20995e-154	MP:Proliferating	Topbp1
Gins2	1.01303e-180	0.80403	0.642	0.088	1.29587e-176	MP:Proliferating	Gins2
Rfc5	4.29788e-184	0.799631	0.616	0.078	5.49784e-180	MP:Proliferating	Rfc5
Smc1a	3.1308e-78	0.795106	0.848	0.351	4.00492e-74	MP:Proliferating	Smc1a
Dhfr	1.01413e-223	0.793852	0.565	0.046	1.29727e-219	MP:Proliferating	Dhfr
Cks2	9.10482e-79	0.79295	0.632	0.185	1.16469e-74	MP:Proliferating	Cks2
Rad51ap1	0	0.784641	0.535	0.012	0	MP:Proliferating	Rad51ap1
Ssrp1	5.23377e-77	0.78036	0.894	0.397	6.69504e-73	MP:Proliferating	Ssrp1
Syce2	2.59199e-160	0.775696	0.658	0.106	3.31567e-156	MP:Proliferating	Syce2
Fen1	2.47136e-153	0.773489	0.635	0.103	3.16136e-149	MP:Proliferating	Fen1
Tuba1c.2	1.82435e-47	0.769695	0.877	0.531	2.33371e-43	MP:Proliferating	Tuba1c
Siva1.2	8.93391e-65	0.769355	0.794	0.361	1.14283e-60	MP:Proliferating	Siva1
Nrm	4.75536e-138	0.767908	0.645	0.118	6.08305e-134	MP:Proliferating	Nrm
Pmf1	1.8935e-117	0.766105	0.697	0.163	2.42216e-113	MP:Proliferating	Pmf1
Hpf1.2	3.71036e-68	0.765511	0.768	0.332	4.7463e-64	MP:Proliferating	Hpf1
H2afx	1.88468e-63	0.765364	0.526	0.16	2.41088e-59	MP:Proliferating	H2afx
Orc6	1.13648e-160	0.764632	0.603	0.087	1.45379e-156	MP:Proliferating	Orc6
Fam111a.1	1.53842e-65	0.761557	0.871	0.408	1.96794e-61	MP:Proliferating	Fam111a
Dtymk	4.73791e-93	0.758325	0.784	0.254	6.06073e-89	MP:Proliferating	Dtymk
Bub1	2.59694e-290	0.75637	0.506	0.019	3.32201e-286	MP:Proliferating	Bub1
Lpl.5	2.76823e-26	0.754422	0.755	0.497	3.54112e-22	MP:Proliferating	Lpl
Chaf1a	2.66809e-255	0.751987	0.565	0.036	3.41302e-251	MP:Proliferating	Chaf1a
Sae1.1	1.91895e-89	0.751376	0.835	0.3	2.45472e-85	MP:Proliferating	Sae1
Rpa1	4.13725e-135	0.750432	0.723	0.154	5.29238e-131	MP:Proliferating	Rpa1
Ndc80	5.22415e-286	0.739013	0.494	0.018	6.68273e-282	MP:Proliferating	Ndc80
Csrp1.2	9.95933e-83	0.736136	0.803	0.289	1.274e-78	MP:Proliferating	Csrp1
Lmna.2	6.25113e-31	0.73492	0.91	0.759	7.99644e-27	MP:Proliferating	Lmna
Ncapg	0	0.734156	0.487	0.01	0	MP:Proliferating	Ncapg
Ncapd2	5.69344e-231	0.733906	0.49	0.029	7.28305e-227	MP:Proliferating	Ncapd2
Rfc4	6.00086e-144	0.733845	0.587	0.093	7.67629e-140	MP:Proliferating	Rfc4
Psip1	2.32658e-127	0.728724	0.606	0.112	2.97617e-123	MP:Proliferating	Psip1
Mrpl18	7.94894e-64	0.726387	0.877	0.448	1.01683e-59	MP:Proliferating	Mrpl18
Tle5.4	4.00943e-48	0.725879	0.832	0.48	5.12886e-44	MP:Proliferating	Tle5
Ccne2	3.70942e-286	0.724519	0.435	0.01	4.74509e-282	MP:Proliferating	Ccne2
Mad2l1	4.67809e-221	0.723761	0.545	0.042	5.98421e-217	MP:Proliferating	Mad2l1
Ncl.1	1.07479e-49	0.723654	0.952	0.84	1.37487e-45	MP:Proliferating	Ncl
Rad21	1.31139e-63	0.720907	0.755	0.31	1.67753e-59	MP:Proliferating	Rad21
Spdl1	1.09512e-143	0.717291	0.523	0.07	1.40088e-139	MP:Proliferating	Spdl1
Pola1	2.28169e-191	0.71708	0.526	0.048	2.91874e-187	MP:Proliferating	Pola1
Hist1h1e	5.31155e-122	0.712622	0.381	0.042	6.79454e-118	MP:Proliferating	Hist1h1e
Cdk4.1	5.16975e-59	0.712283	0.894	0.476	6.61314e-55	MP:Proliferating	Cdk4
Smarca5.2	6.6043e-57	0.71149	0.881	0.5	8.44822e-53	MP:Proliferating	Smarca5
Rangap1.1	9.23259e-87	0.710914	0.742	0.239	1.18103e-82	MP:Proliferating	Rangap1
Cpd.5	1.49019e-43	0.709422	0.761	0.39	1.90625e-39	MP:Proliferating	Cpd
Cenpq	6.10192e-253	0.706066	0.51	0.027	7.80558e-249	MP:Proliferating	Cenpq
Anln	1.08074e-238	0.705846	0.439	0.019	1.38248e-234	MP:Proliferating	Anln
Rbbp4	3.54221e-60	0.705817	0.858	0.424	4.53119e-56	MP:Proliferating	Rbbp4
Prim1	1.69574e-207	0.705342	0.542	0.046	2.1692e-203	MP:Proliferating	Prim1
Diaph3	5.2465e-223	0.704439	0.484	0.029	6.71132e-219	MP:Proliferating	Diaph3
Knl1	1.94715e-271	0.70416	0.423	0.011	2.4908e-267	MP:Proliferating	Knl1
Naa50.3	2.57332e-52	0.704157	0.919	0.569	3.29179e-48	MP:Proliferating	Naa50
Parp1.3	3.75426e-54	0.701254	0.806	0.381	4.80245e-50	MP:Proliferating	Parp1
Cmc2.1	4.38496e-102	0.694347	0.69	0.181	5.60924e-98	MP:Proliferating	Cmc2
Ckap2l	2.1139e-204	0.689851	0.41	0.021	2.7041e-200	MP:Proliferating	Ckap2l
Kif15	2.62909e-281	0.688811	0.452	0.013	3.36313e-277	MP:Proliferating	Kif15
Prdx4.1	8.79899e-49	0.684985	0.868	0.445	1.12557e-44	MP:Proliferating	Prdx4
Chaf1b	2.42477e-169	0.684716	0.497	0.05	3.10177e-165	MP:Proliferating	Chaf1b
E2f1	1.69775e-94	0.683114	0.652	0.173	2.17176e-90	MP:Proliferating	E2f1
Nhp2.2	1.89486e-52	0.680565	0.894	0.517	2.4239e-48	MP:Proliferating	Nhp2
Anp32e.1	2.59889e-51	0.679347	0.858	0.43	3.3245e-47	MP:Proliferating	Anp32e
Rfc2.1	1.40373e-71	0.679035	0.771	0.294	1.79566e-67	MP:Proliferating	Rfc2
Shcbp1	1.49884e-280	0.674187	0.439	0.012	1.91732e-276	MP:Proliferating	Shcbp1
Kif23	3.85722e-144	0.669886	0.439	0.046	4.93416e-140	MP:Proliferating	Kif23
Dctpp1.1	5.24994e-78	0.669881	0.742	0.252	6.71573e-74	MP:Proliferating	Dctpp1
Smchd1	1.37527e-52	0.668533	0.842	0.418	1.75924e-48	MP:Proliferating	Smchd1
Ywhah.1	4.10106e-52	0.668415	0.968	0.84	5.24608e-48	MP:Proliferating	Ywhah
Kif20b	7.08357e-219	0.666501	0.416	0.019	9.0613e-215	MP:Proliferating	Kif20b
Cit	0	0.662971	0.49	0.013	0	MP:Proliferating	Cit
Ncaph	1.22092e-220	0.66173	0.503	0.034	1.56181e-216	MP:Proliferating	Ncaph
Nudc.1	1.40345e-52	0.652371	0.91	0.513	1.7953e-48	MP:Proliferating	Nudc
Hnrnpu.2	3.07757e-52	0.651505	0.945	0.804	3.93683e-48	MP:Proliferating	Hnrnpu
Hirip3	5.81218e-169	0.651471	0.49	0.048	7.43494e-165	MP:Proliferating	Hirip3
Nuf2	7.75198e-235	0.647367	0.439	0.019	9.91634e-231	MP:Proliferating	Nuf2
Pa2g4.2	3.3102e-50	0.645267	0.887	0.478	4.23441e-46	MP:Proliferating	Pa2g4
Nono	7.35244e-55	0.641361	0.926	0.511	9.40524e-51	MP:Proliferating	Nono
Hspd1.2	2.19204e-32	0.637807	0.894	0.61	2.80406e-28	MP:Proliferating	Hspd1
Cdt1	1.6402e-89	0.636628	0.61	0.155	2.09815e-85	MP:Proliferating	Cdt1
Anapc5.1	8.07489e-60	0.63647	0.868	0.397	1.03294e-55	MP:Proliferating	Anapc5
Rfc1	7.898e-78	0.636397	0.697	0.221	1.01031e-73	MP:Proliferating	Rfc1
Esco2	0	0.636065	0.394	0.003	0	MP:Proliferating	Esco2
Rbl1	2.35626e-153	0.634892	0.513	0.061	3.01413e-149	MP:Proliferating	Rbl1
Fignl1	7.63411e-255	0.633474	0.468	0.02	9.76556e-251	MP:Proliferating	Fignl1
Slc27a1.5	7.16931e-51	0.633058	0.713	0.296	9.17098e-47	MP:Proliferating	Slc27a1
Bub1b	4.78581e-200	0.63257	0.435	0.026	6.122e-196	MP:Proliferating	Bub1b
mt-Nd4l.4	1.90655e-34	0.631807	0.894	0.74	2.43885e-30	MP:Proliferating	mt-Nd4l
Dlgap5	5.21929e-246	0.628671	0.445	0.018	6.67652e-242	MP:Proliferating	Dlgap5
Tfdp1	6.1232e-93	0.627943	0.584	0.141	7.8328e-89	MP:Proliferating	Tfdp1
Anapc11	4.7118e-47	0.624333	0.923	0.539	6.02733e-43	MP:Proliferating	Anapc11
Paics.1	4.0873e-67	0.622953	0.81	0.327	5.22847e-63	MP:Proliferating	Paics
Qpct.3	1.67204e-45	0.622711	0.535	0.193	2.13888e-41	MP:Proliferating	Qpct
Cenpw	2.2243e-186	0.618438	0.481	0.039	2.84532e-182	MP:Proliferating	Cenpw
Wee1	2.96006e-94	0.618381	0.516	0.106	3.7865e-90	MP:Proliferating	Wee1
Ndc1	1.84816e-136	0.617508	0.506	0.069	2.36417e-132	MP:Proliferating	Ndc1
Cdc6	7.15051e-207	0.615974	0.439	0.025	9.14693e-203	MP:Proliferating	Cdc6
Haus4	3.20541e-140	0.615148	0.484	0.059	4.10036e-136	MP:Proliferating	Haus4
Kpnb1	6.65838e-51	0.614246	0.8	0.385	8.5174e-47	MP:Proliferating	Kpnb1
Mrpl51.1	4.20403e-52	0.613439	0.852	0.433	5.37779e-48	MP:Proliferating	Mrpl51
Pkmyt1	9.13214e-262	0.612585	0.452	0.016	1.16818e-257	MP:Proliferating	Pkmyt1
Snu13.4	5.56994e-37	0.612367	0.842	0.543	7.12507e-33	MP:Proliferating	Snu13
Melk	1.70572e-239	0.611407	0.416	0.015	2.18196e-235	MP:Proliferating	Melk
Cenpa	2.92893e-20	0.608423	0.471	0.251	3.74669e-16	MP:Proliferating	Cenpa
Cenph	1.61179e-294	0.608116	0.435	0.009	2.0618e-290	MP:Proliferating	Cenph
Dbf4	1.14871e-90	0.607417	0.529	0.116	1.46943e-86	MP:Proliferating	Dbf4
Brca1	2.49282e-248	0.605395	0.429	0.015	3.18881e-244	MP:Proliferating	Brca1
Baz1b	1.42962e-57	0.602185	0.742	0.3	1.82877e-53	MP:Proliferating	Baz1b
Mis18bp1	1.48459e-192	0.600148	0.435	0.028	1.89908e-188	MP:Proliferating	Mis18bp1
Stub1.1	2.52828e-49	0.599318	0.868	0.479	3.23418e-45	MP:Proliferating	Stub1
Srsf3.2	4.89395e-44	0.59858	0.971	0.839	6.26034e-40	MP:Proliferating	Srsf3
Mis18a	4.89543e-98	0.597274	0.558	0.119	6.26224e-94	MP:Proliferating	Mis18a
Rnaseh2b	1.91082e-79	0.596913	0.594	0.16	2.44432e-75	MP:Proliferating	Rnaseh2b
Hjurp	9.70635e-82	0.59684	0.513	0.118	1.24164e-77	MP:Proliferating	Hjurp
Rdx	3.34595e-49	0.595804	0.871	0.447	4.28014e-45	MP:Proliferating	Rdx
Mcm10	1.21544e-284	0.594504	0.429	0.01	1.55479e-280	MP:Proliferating	Mcm10
Ppil1	5.14182e-89	0.593945	0.555	0.129	6.57742e-85	MP:Proliferating	Ppil1
Ckb.3	1.29987e-23	0.593876	0.823	0.538	1.6628e-19	MP:Proliferating	Ckb
Uchl5.1	6.64288e-58	0.592274	0.81	0.353	8.49758e-54	MP:Proliferating	Uchl5
Ctla2b.3	1.1123e-30	0.591814	0.548	0.24	1.42286e-26	MP:Proliferating	Ctla2b
Brip1	8.16578e-272	0.58903	0.445	0.014	1.04457e-267	MP:Proliferating	Brip1
Rif1	2.80339e-85	0.588364	0.506	0.112	3.58609e-81	MP:Proliferating	Rif1
Srsf2.3	4.99721e-38	0.584961	0.929	0.769	6.39243e-34	MP:Proliferating	Srsf2
Cenpm	1.57602e-208	0.583362	0.406	0.019	2.01605e-204	MP:Proliferating	Cenpm
Ccne1	3.03281e-204	0.582188	0.365	0.014	3.87957e-200	MP:Proliferating	Ccne1
Ube2t	7.1817e-198	0.581853	0.423	0.025	9.18683e-194	MP:Proliferating	Ube2t
Knstrn	3.00305e-132	0.579291	0.384	0.036	3.8415e-128	MP:Proliferating	Knstrn
Smc3	2.15773e-61	0.573453	0.755	0.286	2.76017e-57	MP:Proliferating	Smc3
Ptges3.2	5.27755e-44	0.572091	0.913	0.593	6.75105e-40	MP:Proliferating	Ptges3
Cdkn3	1.06674e-114	0.569438	0.352	0.035	1.36457e-110	MP:Proliferating	Cdkn3
Eri1.1	4.31393e-58	0.567788	0.726	0.287	5.51838e-54	MP:Proliferating	Eri1
Suz12	6.29689e-67	0.565156	0.632	0.209	8.05498e-63	MP:Proliferating	Suz12
Cct6a.3	7.75599e-35	0.56269	0.794	0.475	9.92146e-31	MP:Proliferating	Cct6a
Fbxo5	1.17159e-195	0.562408	0.348	0.013	1.4987e-191	MP:Proliferating	Fbxo5
Kif4	5.8369e-254	0.562191	0.358	0.006	7.46656e-250	MP:Proliferating	Kif4
Banf1	5.93881e-38	0.558874	0.874	0.535	7.59693e-34	MP:Proliferating	Banf1
Sgo2a	3.73589e-262	0.555918	0.368	0.006	4.77895e-258	MP:Proliferating	Sgo2a
Prim2	4.32954e-124	0.555002	0.465	0.063	5.53834e-120	MP:Proliferating	Prim2
Kif20a	1.16404e-166	0.554258	0.342	0.018	1.48903e-162	MP:Proliferating	Kif20a
Hnrnpa1.4	3.35029e-32	0.552784	0.89	0.642	4.28569e-28	MP:Proliferating	Hnrnpa1
Eid1.3	1.60933e-29	0.551356	0.855	0.605	2.05866e-25	MP:Proliferating	Eid1
Ipo5.3	2.93209e-51	0.551105	0.745	0.323	3.75073e-47	MP:Proliferating	Ipo5
Casp8ap2	1.46244e-79	0.54901	0.555	0.139	1.87075e-75	MP:Proliferating	Casp8ap2
Ckap5	1.55293e-58	0.548091	0.51	0.153	1.98651e-54	MP:Proliferating	Ckap5
Bex3.3	3.18464e-57	0.547289	0.6	0.206	4.07379e-53	MP:Proliferating	Bex3
Cenps	8.9907e-190	0.546098	0.403	0.023	1.15009e-185	MP:Proliferating	Cenps
Xpo1	5.13148e-54	0.545538	0.732	0.299	6.56419e-50	MP:Proliferating	Xpo1
Psat1	1.0344e-89	0.543223	0.581	0.137	1.3232e-85	MP:Proliferating	Psat1
Cenpb.3	2.68783e-40	0.543029	0.848	0.469	3.43827e-36	MP:Proliferating	Cenpb
Plau.1	1.17122e-40	0.543007	0.506	0.184	1.49822e-36	MP:Proliferating	Plau
Nolc1.1	6.62272e-54	0.542806	0.632	0.231	8.47178e-50	MP:Proliferating	Nolc1
Hmgb3	5.29046e-124	0.541966	0.387	0.041	6.76756e-120	MP:Proliferating	Hmgb3
Mms22l	1.08167e-152	0.540807	0.419	0.037	1.38367e-148	MP:Proliferating	Mms22l
Plk4	8.00947e-135	0.539972	0.439	0.049	1.02457e-130	MP:Proliferating	Plk4
Kif22	8.13105e-223	0.53987	0.368	0.011	1.04012e-218	MP:Proliferating	Kif22
Slc43a3	1.69253e-199	0.539385	0.397	0.02	2.16509e-195	MP:Proliferating	Slc43a3
Aurka	3.7036e-150	0.539266	0.368	0.027	4.73764e-146	MP:Proliferating	Aurka
Ncapd3	5.53265e-135	0.538693	0.458	0.054	7.07737e-131	MP:Proliferating	Ncapd3
Ung	8.57038e-135	0.538549	0.335	0.025	1.09632e-130	MP:Proliferating	Ung
Syngr1.4	1.65226e-27	0.538013	0.703	0.36	2.11357e-23	MP:Proliferating	Syngr1
Gdf15.4	2.07224e-17	0.534934	0.429	0.214	2.6508e-13	MP:Proliferating	Gdf15
Ubap2	5.78305e-75	0.532586	0.565	0.151	7.39768e-71	MP:Proliferating	Ubap2
Tubg1	4.83819e-99	0.531984	0.494	0.091	6.18902e-95	MP:Proliferating	Tubg1
Cenpx.3	2.47694e-38	0.527619	0.832	0.473	3.1685e-34	MP:Proliferating	Cenpx
Vdac1.2	1.45903e-33	0.526662	0.884	0.586	1.86639e-29	MP:Proliferating	Vdac1
AY036118.1	5.09877e-14	0.525952	0.387	0.211	6.52235e-10	MP:Proliferating	AY036118
Sptssa.2	1.43313e-37	0.525505	0.955	0.692	1.83326e-33	MP:Proliferating	Sptssa
Cenpk	7.76481e-183	0.524976	0.381	0.021	9.93274e-179	MP:Proliferating	Cenpk
Plk1	1.3599e-190	0.524329	0.316	0.01	1.73958e-186	MP:Proliferating	Plk1
Pold1	8.8908e-131	0.524135	0.455	0.055	1.13731e-126	MP:Proliferating	Pold1
Serpinb6a.4	2.58993e-16	0.522737	0.748	0.515	3.31303e-12	MP:Proliferating	Serpinb6a
Pdlim5.2	2.1513e-23	0.521762	0.626	0.343	2.75195e-19	MP:Proliferating	Pdlim5
Nxt1	8.92708e-58	0.521159	0.616	0.216	1.14195e-53	MP:Proliferating	Nxt1
Itga6.4	2.11562e-34	0.519384	0.713	0.354	2.7063e-30	MP:Proliferating	Itga6
Ncaph2	6.88562e-57	0.519177	0.716	0.275	8.80808e-53	MP:Proliferating	Ncaph2
Lsm5	3.54435e-40	0.519005	0.826	0.421	4.53393e-36	MP:Proliferating	Lsm5
Tmx1	1.28732e-37	0.51899	0.823	0.449	1.64673e-33	MP:Proliferating	Tmx1
Dpy30	1.73171e-49	0.518345	0.819	0.371	2.21521e-45	MP:Proliferating	Dpy30
Pdap1.3	1.01944e-32	0.518176	0.845	0.513	1.30407e-28	MP:Proliferating	Pdap1
Gins1	3.94516e-148	0.515431	0.432	0.041	5.04665e-144	MP:Proliferating	Gins1
Bub3	2.10089e-31	0.515169	0.813	0.481	2.68746e-27	MP:Proliferating	Bub3
Mrpl12.1	8.7892e-41	0.514828	0.823	0.431	1.12431e-36	MP:Proliferating	Mrpl12
Aspm	8.75574e-182	0.51384	0.316	0.011	1.12003e-177	MP:Proliferating	Aspm
Cdca7l	3.32278e-112	0.513606	0.384	0.046	4.25049e-108	MP:Proliferating	Cdca7l
Arpp19	1.52593e-35	0.512946	0.916	0.612	1.95197e-31	MP:Proliferating	Arpp19
Gspt1.2	9.37884e-39	0.510615	0.835	0.454	1.19974e-34	MP:Proliferating	Gspt1
AI506816.2	7.33514e-50	0.510446	0.645	0.254	9.38311e-46	MP:Proliferating	AI506816
E2f8	1.49736e-176	0.509848	0.358	0.018	1.91542e-172	MP:Proliferating	E2f8
Ciao2a.6	2.9244e-26	0.509732	0.839	0.604	3.74089e-22	MP:Proliferating	Ciao2a
Rad54l	1.83565e-220	0.509596	0.394	0.015	2.34816e-216	MP:Proliferating	Rad54l
Dck.1	1.0863e-58	0.507503	0.658	0.229	1.3896e-54	MP:Proliferating	Dck
Neil3	1.96908e-282	0.507352	0.358	0.003	2.51885e-278	MP:Proliferating	Neil3
Rfc3	2.19915e-75	0.507203	0.468	0.104	2.81315e-71	MP:Proliferating	Rfc3
Tpm4	3.30344e-31	0.506582	0.935	0.711	4.22576e-27	MP:Proliferating	Tpm4
Rad50	4.17544e-70	0.505353	0.529	0.139	5.34122e-66	MP:Proliferating	Rad50
Atp5g3.1	3.26738e-36	0.503199	0.926	0.7	4.17963e-32	MP:Proliferating	Atp5g3
Cdv3.3	7.88398e-32	0.502299	0.816	0.487	1.00852e-27	MP:Proliferating	Cdv3
Impdh2.1	2.64027e-39	0.502167	0.771	0.371	3.37744e-35	MP:Proliferating	Impdh2
Ska1	1.22135e-238	0.501837	0.345	0.006	1.56236e-234	MP:Proliferating	Ska1
Tubgcp2	5.63261e-69	0.501275	0.465	0.113	7.20523e-65	MP:Proliferating	Tubgcp2
Ndufab1.2	1.10697e-34	0.501022	0.926	0.596	1.41604e-30	MP:Proliferating	Ndufab1
Plec.4	6.56736e-27	0.500557	0.832	0.54	8.40096e-23	MP:Proliferating	Plec
Timm50.1	9.10037e-59	0.498753	0.726	0.276	1.16412e-54	MP:Proliferating	Timm50
Aarsd1.2	2.54671e-63	0.498681	0.59	0.187	3.25775e-59	MP:Proliferating	Aarsd1
Vars	1.07645e-68	0.496598	0.552	0.154	1.37699e-64	MP:Proliferating	Vars
Oxct1.3	6.50114e-31	0.495456	0.81	0.476	8.31626e-27	MP:Proliferating	Oxct1
Atad5	1.2474e-152	0.495448	0.365	0.026	1.59567e-148	MP:Proliferating	Atad5
Actn4.3	8.61989e-35	0.494781	0.848	0.486	1.10266e-30	MP:Proliferating	Actn4
Lrr1	3.00211e-269	0.4935	0.352	0.004	3.84029e-265	MP:Proliferating	Lrr1
Trip13	6.0327e-187	0.493004	0.374	0.019	7.71703e-183	MP:Proliferating	Trip13
Dynll2.1	3.2815e-40	0.490697	0.723	0.331	4.1977e-36	MP:Proliferating	Dynll2
Ect2	7.99208e-219	0.488705	0.361	0.011	1.02235e-214	MP:Proliferating	Ect2
Rfwd3	2.0684e-78	0.488373	0.461	0.098	2.64589e-74	MP:Proliferating	Rfwd3
Nav2.1	1.03299e-54	0.488091	0.506	0.154	1.3214e-50	MP:Proliferating	Nav2
Rnps1	4.98265e-48	0.484802	0.761	0.328	6.3738e-44	MP:Proliferating	Rnps1
Nop56	9.20416e-42	0.484505	0.613	0.255	1.1774e-37	MP:Proliferating	Nop56
Jpt2	1.2627e-58	0.480558	0.477	0.136	1.61525e-54	MP:Proliferating	Jpt2
Itgb1.2	1.54506e-25	0.479251	0.913	0.794	1.97644e-21	MP:Proliferating	Itgb1
Ssna1	3.7393e-47	0.478063	0.826	0.375	4.78331e-43	MP:Proliferating	Ssna1
Haus8.2	2.82638e-42	0.478046	0.652	0.279	3.6155e-38	MP:Proliferating	Haus8
Cdc20	4.24928e-91	0.477903	0.255	0.023	5.43568e-87	MP:Proliferating	Cdc20
Lmnb2	5.40499e-99	0.477411	0.403	0.059	6.91407e-95	MP:Proliferating	Lmnb2
Eif4g1.3	1.36688e-29	0.47725	0.835	0.508	1.74852e-25	MP:Proliferating	Eif4g1
Ercc6l	7.1366e-175	0.47632	0.345	0.017	9.12914e-171	MP:Proliferating	Ercc6l
Cep55	3.20655e-180	0.475916	0.319	0.012	4.10182e-176	MP:Proliferating	Cep55
Mybl2	1.11338e-250	0.475832	0.339	0.004	1.42424e-246	MP:Proliferating	Mybl2
Suv39h1	5.94121e-133	0.475073	0.394	0.039	7.6e-129	MP:Proliferating	Suv39h1
Mrpl28	1.70376e-34	0.474096	0.832	0.456	2.17945e-30	MP:Proliferating	Mrpl28
Ap1s1.2	8.83872e-40	0.472423	0.858	0.451	1.13065e-35	MP:Proliferating	Ap1s1
Sms.2	2.75712e-35	0.471782	0.668	0.325	3.5269e-31	MP:Proliferating	Sms
Brip1os	3.29209e-66	0.470755	0.552	0.154	4.21124e-62	MP:Proliferating	Brip1os
Slc25a4.1	1.20583e-27	0.470205	0.832	0.521	1.54249e-23	MP:Proliferating	Slc25a4
Blm	2.55272e-148	0.469939	0.384	0.031	3.26544e-144	MP:Proliferating	Blm
Tceal9.3	5.37639e-30	0.469368	0.7	0.372	6.87748e-26	MP:Proliferating	Tceal9
Eif1ad	1.16294e-54	0.468798	0.635	0.231	1.48764e-50	MP:Proliferating	Eif1ad
Cip2a	1.57482e-136	0.468792	0.332	0.024	2.01451e-132	MP:Proliferating	Cip2a
Timm8a1.3	4.62879e-52	0.468313	0.568	0.196	5.92115e-48	MP:Proliferating	Timm8a1
Pold3	3.28473e-61	0.467494	0.535	0.157	4.20182e-57	MP:Proliferating	Pold3
Akip1	3.4824e-65	0.467428	0.465	0.116	4.45468e-61	MP:Proliferating	Akip1
Dnajc2	1.05478e-38	0.46691	0.716	0.342	1.34927e-34	MP:Proliferating	Dnajc2
Ranbp2.3	1.08503e-33	0.466801	0.739	0.378	1.38797e-29	MP:Proliferating	Ranbp2
Nop58.1	2.78526e-38	0.466609	0.661	0.289	3.5629e-34	MP:Proliferating	Nop58
Cdca5	1.38318e-238	0.466213	0.345	0.006	1.76936e-234	MP:Proliferating	Cdca5
Bin1.3	3.4561e-22	0.463176	0.874	0.596	4.42104e-18	MP:Proliferating	Bin1
Syncrip.3	6.34459e-32	0.462916	0.81	0.456	8.11599e-28	MP:Proliferating	Syncrip
Pold2	1.13786e-65	0.462768	0.403	0.089	1.45554e-61	MP:Proliferating	Pold2
Foxm1	8.65235e-213	0.462547	0.329	0.008	1.10681e-208	MP:Proliferating	Foxm1
Dtnbp1.3	9.27223e-25	0.462477	0.784	0.491	1.1861e-20	MP:Proliferating	Dtnbp1
Wdhd1	8.7825e-119	0.462185	0.368	0.038	1.12346e-114	MP:Proliferating	Wdhd1
Mthfd2	1.3059e-56	0.459685	0.49	0.142	1.67051e-52	MP:Proliferating	Mthfd2
Nup155	1.6723e-74	0.459662	0.397	0.077	2.13921e-70	MP:Proliferating	Nup155
Elof1	3.07882e-32	0.459185	0.781	0.431	3.93843e-28	MP:Proliferating	Elof1
Kif2c	6.29712e-177	0.458159	0.3	0.01	8.05528e-173	MP:Proliferating	Kif2c
Nmral1	2.35685e-58	0.457725	0.448	0.118	3.01489e-54	MP:Proliferating	Nmral1
Adss.2	2.2263e-33	0.457723	0.7	0.348	2.84788e-29	MP:Proliferating	Adss
Nup85	1.60847e-75	0.456442	0.468	0.102	2.05755e-71	MP:Proliferating	Nup85
Pmepa1.2	1.46395e-18	0.456269	0.413	0.195	1.87269e-14	MP:Proliferating	Pmepa1
Rnaseh2c	1.5503e-39	0.455901	0.79	0.377	1.98314e-35	MP:Proliferating	Rnaseh2c
Ctla2a	4.23152e-29	0.452812	0.268	0.077	5.41296e-25	MP:Proliferating	Ctla2a
Srsf1.1	1.21592e-46	0.451685	0.697	0.284	1.55541e-42	MP:Proliferating	Srsf1
Cep192	1.68437e-61	0.451018	0.461	0.119	2.15465e-57	MP:Proliferating	Cep192
Ppp1cc	5.38446e-27	0.450209	0.887	0.602	6.8878e-23	MP:Proliferating	Ppp1cc
G3bp1	2.11083e-30	0.450027	0.916	0.566	2.70017e-26	MP:Proliferating	G3bp1
Arhgap11a	5.9797e-71	0.449942	0.423	0.089	7.64923e-67	MP:Proliferating	Arhgap11a
Snx2.3	6.00418e-12	0.449577	0.919	0.813	7.68055e-08	MP:Proliferating	Snx2
Supt16	1.35633e-38	0.449529	0.706	0.327	1.73502e-34	MP:Proliferating	Supt16
Ptpn7	3.76983e-38	0.449447	0.623	0.272	4.82237e-34	MP:Proliferating	Ptpn7
Iqgap3	4.14066e-156	0.448167	0.303	0.014	5.29673e-152	MP:Proliferating	Iqgap3
Vps35.2	7.67267e-26	0.44764	0.919	0.645	9.81488e-22	MP:Proliferating	Vps35
Nudt5.1	1.35513e-50	0.447321	0.69	0.267	1.73348e-46	MP:Proliferating	Nudt5
Wdr76	2.55908e-125	0.446776	0.365	0.035	3.27358e-121	MP:Proliferating	Wdr76
Zfp367	8.34757e-94	0.446754	0.358	0.048	1.06782e-89	MP:Proliferating	Zfp367
Tcp1.1	4.79261e-28	0.445613	0.9	0.609	6.13071e-24	MP:Proliferating	Tcp1
Ppih	5.31043e-54	0.445529	0.594	0.202	6.7931e-50	MP:Proliferating	Ppih
Raly.1	7.81197e-27	0.443494	0.91	0.677	9.99307e-23	MP:Proliferating	Raly
Kpna3	2.7878e-46	0.443419	0.639	0.253	3.56616e-42	MP:Proliferating	Kpna3
Pcnt	1.39528e-62	0.442558	0.426	0.101	1.78484e-58	MP:Proliferating	Pcnt
Slc25a10	3.05345e-60	0.441331	0.426	0.105	3.90597e-56	MP:Proliferating	Slc25a10
Pds5b	4.58906e-52	0.440754	0.429	0.12	5.87032e-48	MP:Proliferating	Pds5b
Vrk1	3.52052e-52	0.440181	0.574	0.194	4.50345e-48	MP:Proliferating	Vrk1
Zfp91.3	6.20209e-29	0.438607	0.861	0.52	7.93371e-25	MP:Proliferating	Zfp91
Prelid3b.2	2.22667e-41	0.437808	0.626	0.266	2.84836e-37	MP:Proliferating	Prelid3b
Pgp.1	8.74684e-44	0.436913	0.668	0.275	1.1189e-39	MP:Proliferating	Pgp
Srpk1	6.3043e-48	0.436129	0.652	0.253	8.06446e-44	MP:Proliferating	Srpk1
Stil	3.04668e-217	0.435401	0.323	0.007	3.89732e-213	MP:Proliferating	Stil
Gatm.4	3.35176e-24	0.435213	0.694	0.353	4.28757e-20	MP:Proliferating	Gatm
Brca2	3.95413e-159	0.434769	0.319	0.016	5.05812e-155	MP:Proliferating	Brca2
Cdc45	1.36104e-165	0.434652	0.316	0.014	1.74104e-161	MP:Proliferating	Cdc45
Cela1.1	3.32378e-44	0.434378	0.487	0.164	4.25178e-40	MP:Proliferating	Cela1
Cenpn	3.33606e-194	0.433806	0.335	0.012	4.26749e-190	MP:Proliferating	Cenpn
Thrap3	1.14053e-25	0.433515	0.71	0.399	1.45896e-21	MP:Proliferating	Thrap3
Pole3	2.25532e-51	0.432982	0.594	0.208	2.88501e-47	MP:Proliferating	Pole3
Azin1.4	7.21332e-23	0.432798	0.739	0.435	9.22728e-19	MP:Proliferating	Azin1
Slc6a8.4	1.62146e-33	0.432499	0.535	0.223	2.07417e-29	MP:Proliferating	Slc6a8
Rnaseh2a	4.62041e-50	0.431075	0.542	0.184	5.91043e-46	MP:Proliferating	Rnaseh2a
Tubb6.2	7.30246e-21	0.430603	0.835	0.537	9.34131e-17	MP:Proliferating	Tubb6
Metap2.1	6.31965e-27	0.430453	0.91	0.651	8.08409e-23	MP:Proliferating	Metap2
Cgas	2.39103e-64	0.428581	0.41	0.092	3.05861e-60	MP:Proliferating	Cgas
Tfrc	3.25621e-31	0.428437	0.413	0.156	4.16535e-27	MP:Proliferating	Tfrc
Hnrnpd.4	7.81317e-24	0.427734	0.842	0.54	9.9946e-20	MP:Proliferating	Hnrnpd
Sptbn1.1	1.00745e-44	0.427223	0.558	0.203	1.28872e-40	MP:Proliferating	Sptbn1
Ybx3.3	2.16488e-23	0.425206	0.697	0.395	2.76932e-19	MP:Proliferating	Ybx3
Rad18	7.22322e-114	0.424107	0.332	0.031	9.23994e-110	MP:Proliferating	Rad18
E2f2	6.02255e-82	0.424067	0.348	0.053	7.70405e-78	MP:Proliferating	E2f2
Cbx1	3.01967e-36	0.423229	0.71	0.321	3.86277e-32	MP:Proliferating	Cbx1
Smarcc1	1.58064e-44	0.422102	0.658	0.267	2.02196e-40	MP:Proliferating	Smarcc1
Cse1l	3.60272e-51	0.421649	0.535	0.176	4.60859e-47	MP:Proliferating	Cse1l
Coro1c.2	9.61387e-26	0.42162	0.874	0.561	1.22981e-21	MP:Proliferating	Coro1c
Tcf19	7.09815e-166	0.421591	0.294	0.011	9.07996e-162	MP:Proliferating	Tcf19
Cdk2	2.11917e-61	0.420988	0.413	0.097	2.71084e-57	MP:Proliferating	Cdk2
Osbpl8.4	1.28378e-18	0.420439	0.806	0.545	1.64222e-14	MP:Proliferating	Osbpl8
Timm23.3	3.75715e-26	0.418681	0.784	0.48	4.80615e-22	MP:Proliferating	Timm23
Atrx.2	9.0805e-28	0.418469	0.832	0.471	1.16158e-23	MP:Proliferating	Atrx
Rcc1	5.43555e-69	0.41843	0.384	0.076	6.95316e-65	MP:Proliferating	Rcc1
Bola2.5	3.08679e-23	0.417764	0.874	0.661	3.94862e-19	MP:Proliferating	Bola2
Pds5a	5.1078e-39	0.417223	0.732	0.332	6.5339e-35	MP:Proliferating	Pds5a
Orc2	3.6962e-60	0.416288	0.423	0.103	4.72819e-56	MP:Proliferating	Orc2
Cdkn2d	1.13874e-25	0.416219	0.468	0.212	1.45668e-21	MP:Proliferating	Cdkn2d
Anapc15.1	2.71455e-39	0.415742	0.561	0.228	3.47246e-35	MP:Proliferating	Anapc15
Lsm8	1.39536e-38	0.415184	0.639	0.275	1.78494e-34	MP:Proliferating	Lsm8
Hspa4.3	2.93427e-26	0.41372	0.816	0.49	3.75352e-22	MP:Proliferating	Hspa4
Vdac3	2.59717e-26	0.412883	0.935	0.665	3.3223e-22	MP:Proliferating	Vdac3
Plod1.1	9.74309e-29	0.412156	0.768	0.412	1.24634e-24	MP:Proliferating	Plod1
Snrpa1.1	1.44824e-30	0.411672	0.713	0.364	1.85259e-26	MP:Proliferating	Snrpa1
Rtraf.3	8.25959e-21	0.411558	0.829	0.573	1.05657e-16	MP:Proliferating	Rtraf
BC030867	2.3775e-216	0.411096	0.297	0.004	3.0413e-212	MP:Proliferating	BC030867
Brd3	5.39992e-46	0.410764	0.474	0.152	6.90758e-42	MP:Proliferating	Brd3
Tsn	1.68256e-25	0.410701	0.906	0.579	2.15233e-21	MP:Proliferating	Tsn
Rsl1d1.1	1.6286e-27	0.41015	0.752	0.409	2.08331e-23	MP:Proliferating	Rsl1d1
Pnn	8.83288e-31	0.409832	0.674	0.331	1.1299e-26	MP:Proliferating	Pnn
Eif3a.3	4.10776e-21	0.409734	0.871	0.711	5.25464e-17	MP:Proliferating	Eif3a
Arl6ip4	2.50482e-40	0.408921	0.681	0.295	3.20417e-36	MP:Proliferating	Arl6ip4
Haus1	1.76748e-77	0.408086	0.381	0.067	2.26096e-73	MP:Proliferating	Haus1
Mtch1.3	4.01946e-26	0.406955	0.839	0.511	5.14169e-22	MP:Proliferating	Mtch1
Hspa9.2	5.47751e-24	0.406288	0.823	0.519	7.00684e-20	MP:Proliferating	Hspa9
Pola2	1.53931e-69	0.406198	0.368	0.069	1.96908e-65	MP:Proliferating	Pola2
Cdca7	5.7828e-105	0.406162	0.313	0.03	7.39736e-101	MP:Proliferating	Cdca7
Zwilch	1.20709e-187	0.405409	0.319	0.01	1.54411e-183	MP:Proliferating	Zwilch
Mrps26	8.95398e-40	0.403672	0.61	0.251	1.14539e-35	MP:Proliferating	Mrps26
Cdc25b	2.02574e-66	0.402657	0.29	0.045	2.59133e-62	MP:Proliferating	Cdc25b
Ulbp1	4.61042e-102	0.402595	0.323	0.034	5.89764e-98	MP:Proliferating	Ulbp1
Cd180.4	1.14904e-33	0.402272	0.703	0.335	1.46985e-29	MP:Proliferating	Cd180
Exosc8	4.47478e-38	0.402199	0.639	0.273	5.72414e-34	MP:Proliferating	Exosc8
Tmx4.4	7.57028e-25	0.401559	0.542	0.253	9.6839e-21	MP:Proliferating	Tmx4
Mis12	4.51428e-56	0.401375	0.448	0.119	5.77467e-52	MP:Proliferating	Mis12
Hras.3	3.72994e-29	0.401322	0.687	0.353	4.77134e-25	MP:Proliferating	Hras
Ddx39b.1	4.05761e-22	0.400443	0.839	0.538	5.19049e-18	MP:Proliferating	Ddx39b
U2af1.1	2.81456e-22	0.400406	0.839	0.556	3.60039e-18	MP:Proliferating	U2af1
Ska2	4.53485e-142	0.400333	0.313	0.019	5.80098e-138	MP:Proliferating	Ska2
Dnph1	4.81464e-98	0.399909	0.319	0.035	6.15889e-94	MP:Proliferating	Dnph1
Cd36.3	4.10615e-09	0.399644	0.732	0.611	5.25259e-05	MP:Proliferating	Cd36
Rab5if.4	5.21791e-19	0.399408	0.823	0.616	6.67475e-15	MP:Proliferating	Rab5if
Lockd	1.04029e-114	0.398683	0.258	0.016	1.33074e-110	MP:Proliferating	Lockd
Pin1.1	2.90353e-32	0.397898	0.787	0.413	3.7142e-28	MP:Proliferating	Pin1
Scaf11	2.21852e-24	0.397595	0.79	0.466	2.83794e-20	MP:Proliferating	Scaf11
Larp7	3.61544e-35	0.396528	0.581	0.247	4.62487e-31	MP:Proliferating	Larp7
Timm13.1	1.14342e-23	0.396135	0.903	0.739	1.46266e-19	MP:Proliferating	Timm13
Lamtor1.1	1.6164e-23	0.395996	0.913	0.715	2.0677e-19	MP:Proliferating	Lamtor1
Trim37	2.25754e-68	0.394915	0.345	0.062	2.88784e-64	MP:Proliferating	Trim37
Ptbp1.3	7.78786e-26	0.394751	0.848	0.505	9.96223e-22	MP:Proliferating	Ptbp1
Golt1b.1	1.39477e-41	0.394135	0.558	0.216	1.7842e-37	MP:Proliferating	Golt1b
Bckdk	9.8891e-46	0.39358	0.59	0.219	1.26501e-41	MP:Proliferating	Bckdk
Tex30	1.14484e-49	0.393272	0.474	0.143	1.46448e-45	MP:Proliferating	Tex30
Nup43	7.75604e-59	0.393099	0.365	0.079	9.92152e-55	MP:Proliferating	Nup43
Cbfb	1.58693e-33	0.39308	0.739	0.36	2.03001e-29	MP:Proliferating	Cbfb
A430005L14Rik	3.99156e-41	0.393018	0.539	0.199	5.106e-37	MP:Proliferating	A430005L14Rik
Gmps.1	1.6524e-35	0.39273	0.597	0.258	2.11375e-31	MP:Proliferating	Gmps
Dhx9.2	2.29557e-32	0.392205	0.658	0.314	2.93649e-28	MP:Proliferating	Dhx9
Haus6	1.53932e-68	0.391809	0.326	0.055	1.9691e-64	MP:Proliferating	Haus6
Cdk14.2	2.95447e-30	0.391411	0.6	0.281	3.77936e-26	MP:Proliferating	Cdk14
Lsm4	1.04203e-23	0.391322	0.9	0.602	1.33297e-19	MP:Proliferating	Lsm4
Rap2b.3	4.42366e-19	0.391129	0.81	0.537	5.65875e-15	MP:Proliferating	Rap2b
Cdca2	4.65466e-175	0.390993	0.268	0.006	5.95424e-171	MP:Proliferating	Cdca2
Zmynd19	6.15501e-77	0.390066	0.355	0.058	7.87349e-73	MP:Proliferating	Zmynd19
Cep128	6.54013e-100	0.390022	0.323	0.035	8.36614e-96	MP:Proliferating	Cep128
Sf3b2	1.38672e-22	0.389933	0.926	0.645	1.77389e-18	MP:Proliferating	Sf3b2
Nde1	5.23165e-39	0.389781	0.452	0.155	6.69232e-35	MP:Proliferating	Nde1
Nsmce4a	1.61051e-33	0.389761	0.645	0.297	2.06016e-29	MP:Proliferating	Nsmce4a
Galnt2.2	7.35283e-36	0.389307	0.561	0.237	9.40574e-32	MP:Proliferating	Galnt2
Maz	1.61821e-34	0.389168	0.603	0.268	2.07001e-30	MP:Proliferating	Maz
Prps1	2.45684e-47	0.388939	0.477	0.15	3.14279e-43	MP:Proliferating	Prps1
Adk	1.74603e-41	0.387704	0.51	0.183	2.23353e-37	MP:Proliferating	Adk
Csrp2	1.54408e-43	0.387597	0.41	0.123	1.97519e-39	MP:Proliferating	Csrp2
Ckap2	1.35325e-137	0.387057	0.268	0.012	1.73107e-133	MP:Proliferating	Ckap2
Coq7	3.57531e-44	0.38703	0.481	0.16	4.57353e-40	MP:Proliferating	Coq7
Cryl1	4.0454e-41	0.386521	0.497	0.175	5.17488e-37	MP:Proliferating	Cryl1
Lmf2	6.30353e-39	0.386037	0.439	0.15	8.06348e-35	MP:Proliferating	Lmf2
Kif2a	2.82819e-41	0.385961	0.568	0.218	3.61782e-37	MP:Proliferating	Kif2a
Ssb	3.37792e-22	0.385841	0.932	0.657	4.32104e-18	MP:Proliferating	Ssb
Rcc2	6.63552e-38	0.38558	0.648	0.276	8.48816e-34	MP:Proliferating	Rcc2
Cntln	1.07608e-77	0.384975	0.345	0.054	1.37652e-73	MP:Proliferating	Cntln
Tpr.1	1.33267e-22	0.384821	0.913	0.644	1.70476e-18	MP:Proliferating	Tpr
Caprin1.1	4.62251e-23	0.384723	0.855	0.541	5.91311e-19	MP:Proliferating	Caprin1
Nup93	2.39272e-44	0.384501	0.452	0.144	3.06076e-40	MP:Proliferating	Nup93
Trim59	3.26662e-89	0.384312	0.323	0.04	4.17866e-85	MP:Proliferating	Trim59
Psmc3ip	2.15098e-117	0.383643	0.313	0.026	2.75154e-113	MP:Proliferating	Psmc3ip
Pimreg	4.34173e-166	0.383062	0.265	0.007	5.55395e-162	MP:Proliferating	Pimreg
Nup205	1.96694e-47	0.382946	0.403	0.113	2.51611e-43	MP:Proliferating	Nup205
Tpm1	1.46002e-31	0.382767	0.584	0.258	1.86765e-27	MP:Proliferating	Tpm1
Tssc4	6.13977e-41	0.38261	0.4	0.125	7.85399e-37	MP:Proliferating	Tssc4
Mgst3.2	1.92447e-33	0.382316	0.623	0.271	2.46179e-29	MP:Proliferating	Mgst3
Idh2.1	3.09275e-26	0.381428	0.829	0.476	3.95625e-22	MP:Proliferating	Idh2
Trim28	5.22636e-33	0.381187	0.674	0.322	6.68557e-29	MP:Proliferating	Trim28
Rex1bd.4	6.0482e-25	0.380626	0.794	0.464	7.73686e-21	MP:Proliferating	Rex1bd
Cenpu	1.81302e-128	0.380395	0.303	0.02	2.31921e-124	MP:Proliferating	Cenpu
Ctcf	1.16467e-31	0.380377	0.635	0.299	1.48985e-27	MP:Proliferating	Ctcf
Calm3.1	1.2728e-24	0.380308	0.942	0.82	1.62816e-20	MP:Proliferating	Calm3
Galnt7.2	6.32938e-31	0.380218	0.577	0.26	8.09654e-27	MP:Proliferating	Galnt7
C1qbp.1	7.91328e-20	0.379499	0.765	0.48	1.01227e-15	MP:Proliferating	C1qbp
H2afy.2	4.09329e-19	0.379149	0.861	0.657	5.23614e-15	MP:Proliferating	H2afy
Nin.1	1.12746e-35	0.378715	0.558	0.23	1.44225e-31	MP:Proliferating	Nin
Ift27	1.10365e-48	0.378615	0.426	0.121	1.41179e-44	MP:Proliferating	Ift27
Mrpl14	3.64982e-27	0.378523	0.855	0.497	4.66885e-23	MP:Proliferating	Mrpl14
Rnf26	8.18817e-44	0.378042	0.39	0.113	1.04743e-39	MP:Proliferating	Rnf26
Kifc1	5.49775e-164	0.377071	0.268	0.008	7.03272e-160	MP:Proliferating	Kifc1
Cisd1	8.60367e-35	0.376619	0.542	0.226	1.10058e-30	MP:Proliferating	Cisd1
1810037I17Rik	8.21806e-20	0.376343	0.913	0.665	1.05125e-15	MP:Proliferating	1810037I17Rik
Agfg1.3	1.59654e-19	0.376181	0.613	0.341	2.04229e-15	MP:Proliferating	Agfg1
Usp14.1	2.75335e-30	0.375637	0.729	0.368	3.52208e-26	MP:Proliferating	Usp14
Ipo9	3.36705e-39	0.37524	0.416	0.137	4.30713e-35	MP:Proliferating	Ipo9
Snrpd2.2	2.8507e-21	0.37514	0.881	0.695	3.64661e-17	MP:Proliferating	Snrpd2
Actn1.1	4.51952e-36	0.374697	0.419	0.144	5.78137e-32	MP:Proliferating	Actn1
Aopep.4	6.18376e-15	0.37451	0.648	0.41	7.91027e-11	MP:Proliferating	Aopep
Nup153	1.23099e-41	0.37448	0.484	0.166	1.57468e-37	MP:Proliferating	Nup153
Sgo1	2.38267e-169	0.374246	0.274	0.008	3.04791e-165	MP:Proliferating	Sgo1
Ctdspl	9.86966e-74	0.374082	0.348	0.058	1.26253e-69	MP:Proliferating	Ctdspl
Donson	6.89024e-53	0.373865	0.371	0.09	8.81399e-49	MP:Proliferating	Donson
Nsmce1	1.52894e-30	0.373099	0.739	0.363	1.95582e-26	MP:Proliferating	Nsmce1
Sept7.1	1.7371e-21	0.37276	0.897	0.719	2.2221e-17	MP:Proliferating	2024-09-07
Dnaaf2	1.27868e-76	0.37263	0.335	0.051	1.63569e-72	MP:Proliferating	Dnaaf2
Fus	1.39676e-19	0.371914	0.903	0.631	1.78674e-15	MP:Proliferating	Fus
Kntc1	9.73489e-212	0.371877	0.297	0.005	1.24529e-207	MP:Proliferating	Kntc1
Mpp6	3.84044e-34	0.371178	0.639	0.286	4.91269e-30	MP:Proliferating	Mpp6
Srsf10.1	1.84129e-29	0.371105	0.723	0.362	2.35537e-25	MP:Proliferating	Srsf10
Snrnp25	1.85309e-37	0.371085	0.503	0.191	2.37047e-33	MP:Proliferating	Snrnp25
Hdgf.2	1.73505e-21	0.37105	0.865	0.552	2.21947e-17	MP:Proliferating	Hdgf
Pole	1.61665e-167	0.370951	0.29	0.01	2.06801e-163	MP:Proliferating	Pole
Gpaa1	6.7175e-41	0.370522	0.584	0.227	8.59303e-37	MP:Proliferating	Gpaa1
Eif4a3	3.9801e-27	0.370452	0.752	0.396	5.09135e-23	MP:Proliferating	Eif4a3
Impa2	3.87753e-50	0.37041	0.374	0.094	4.96014e-46	MP:Proliferating	Impa2
Zranb3.1	1.12249e-36	0.369976	0.371	0.113	1.43589e-32	MP:Proliferating	Zranb3
Myh9.3	1.68845e-16	0.368941	0.865	0.643	2.15986e-12	MP:Proliferating	Myh9
Scoc.3	1.71694e-26	0.368548	0.632	0.306	2.19631e-22	MP:Proliferating	Scoc
Akr1b8	5.01254e-26	0.368477	0.432	0.182	6.41204e-22	MP:Proliferating	Akr1b8
Commd10.1	3.94808e-34	0.368029	0.687	0.314	5.05038e-30	MP:Proliferating	Commd10
Hist1h4d	6.07422e-78	0.367888	0.252	0.027	7.77014e-74	MP:Proliferating	Hist1h4d
Ptpra.1	5.26495e-22	0.367451	0.826	0.521	6.73492e-18	MP:Proliferating	Ptpra
Gps1	1.84601e-31	0.367183	0.7	0.344	2.36142e-27	MP:Proliferating	Gps1
Reep4	1.45952e-33	0.366929	0.429	0.16	1.86701e-29	MP:Proliferating	Reep4
Casp7	1.24092e-40	0.366788	0.374	0.112	1.58739e-36	MP:Proliferating	Casp7
Twf1.1	5.94311e-22	0.366633	0.723	0.405	7.60243e-18	MP:Proliferating	Twf1
Cnih1	7.46782e-26	0.365824	0.771	0.432	9.55284e-22	MP:Proliferating	Cnih1
Poc1a	4.11755e-98	0.365356	0.294	0.029	5.26717e-94	MP:Proliferating	Poc1a
Chek1	3.48256e-146	0.364462	0.277	0.012	4.45489e-142	MP:Proliferating	Chek1
Cnot6	1.67713e-35	0.364381	0.655	0.287	2.14539e-31	MP:Proliferating	Cnot6
Steap3.1	3.93834e-38	0.364153	0.471	0.168	5.03792e-34	MP:Proliferating	Steap3
Nup50.2	1.25406e-33	0.364081	0.561	0.24	1.60419e-29	MP:Proliferating	Nup50
Slc25a13	9.04729e-46	0.363966	0.323	0.078	1.15733e-41	MP:Proliferating	Slc25a13
Nup62	1.30119e-34	0.362684	0.487	0.19	1.66449e-30	MP:Proliferating	Nup62
Ppat	3.09518e-63	0.362477	0.335	0.063	3.95935e-59	MP:Proliferating	Ppat
Wbp11	2.80044e-30	0.362104	0.755	0.379	3.58232e-26	MP:Proliferating	Wbp11
Emc8	3.912e-32	0.36204	0.635	0.297	5.00423e-28	MP:Proliferating	Emc8
Snrpb.1	8.0649e-22	0.361665	0.958	0.806	1.03166e-17	MP:Proliferating	Snrpb
Smc5	8.32833e-38	0.361141	0.448	0.157	1.06536e-33	MP:Proliferating	Smc5
Plxnb2.1	1.24563e-19	0.360848	0.855	0.595	1.59341e-15	MP:Proliferating	Plxnb2
Cdk2ap1.1	6.00276e-31	0.360813	0.581	0.262	7.67873e-27	MP:Proliferating	Cdk2ap1
Mrpl49	1.4078e-38	0.35947	0.461	0.162	1.80085e-34	MP:Proliferating	Mrpl49
Cyc1.1	2.22166e-20	0.359233	0.829	0.551	2.84195e-16	MP:Proliferating	Cyc1
Nqo2	5.30664e-35	0.358812	0.481	0.182	6.78826e-31	MP:Proliferating	Nqo2
Pelp1	1.79347e-39	0.358607	0.381	0.116	2.2942e-35	MP:Proliferating	Pelp1
Eif3b.1	6.01338e-21	0.358227	0.813	0.517	7.69231e-17	MP:Proliferating	Eif3b
Tmx2	3.22666e-31	0.356832	0.552	0.242	4.12755e-27	MP:Proliferating	Tmx2
Ywhaq	1.97068e-21	0.356679	0.903	0.716	2.5209e-17	MP:Proliferating	Ywhaq
Cav2	1.22131e-35	0.356204	0.481	0.179	1.5623e-31	MP:Proliferating	Cav2
Vat1.3	4.79976e-14	0.355958	0.771	0.534	6.13985e-10	MP:Proliferating	Vat1
Ilf2	3.00198e-29	0.355766	0.555	0.251	3.84013e-25	MP:Proliferating	Ilf2
Anxa1.4	2.86209e-14	0.355627	0.861	0.681	3.66119e-10	MP:Proliferating	Anxa1
Hnrnpr	2.85877e-30	0.355516	0.723	0.352	3.65693e-26	MP:Proliferating	Hnrnpr
Cct7.1	1.99751e-18	0.355383	0.887	0.621	2.55522e-14	MP:Proliferating	Cct7
Spag5	8.71732e-153	0.354859	0.258	0.008	1.11512e-148	MP:Proliferating	Spag5
Alg8	5.75771e-36	0.354622	0.419	0.145	7.36527e-32	MP:Proliferating	Alg8
Umps	9.74952e-34	0.353567	0.555	0.232	1.24716e-29	MP:Proliferating	Umps
Mfsd12.2	9.02655e-35	0.353482	0.548	0.227	1.15468e-30	MP:Proliferating	Mfsd12
Tmem109.1	1.8052e-30	0.353124	0.781	0.391	2.30921e-26	MP:Proliferating	Tmem109
Numa1	5.34864e-34	0.353043	0.558	0.234	6.84198e-30	MP:Proliferating	Numa1
Rnf168	1.50707e-43	0.352863	0.358	0.097	1.92785e-39	MP:Proliferating	Rnf168
Odr4.1	2.16315e-35	0.351957	0.494	0.19	2.7671e-31	MP:Proliferating	Odr4
Dhx15.1	2.09715e-24	0.351724	0.735	0.41	2.68268e-20	MP:Proliferating	Dhx15
Srsf7.2	2.43579e-19	0.351423	0.881	0.607	3.11586e-15	MP:Proliferating	Srsf7
Lbr.1	2.2582e-29	0.350987	0.506	0.212	2.88869e-25	MP:Proliferating	Lbr
Fkbp4	5.60583e-25	0.350784	0.752	0.405	7.17097e-21	MP:Proliferating	Fkbp4
Mdh1.2	1.0161e-18	0.350582	0.923	0.647	1.2998e-14	MP:Proliferating	Mdh1
Pgls.3	6.53051e-18	0.350022	0.877	0.655	8.35383e-14	MP:Proliferating	Pgls
Eea1.3	6.11744e-25	0.349923	0.755	0.411	7.82543e-21	MP:Proliferating	Eea1
Sf3b5	5.27196e-22	0.349244	0.926	0.67	6.74389e-18	MP:Proliferating	Sf3b5
Adssl1.4	2.77051e-17	0.348625	0.677	0.411	3.54403e-13	MP:Proliferating	Adssl1
Uba2	3.10689e-29	0.348535	0.752	0.383	3.97433e-25	MP:Proliferating	Uba2
Tmco1	6.88731e-20	0.348473	0.903	0.618	8.81025e-16	MP:Proliferating	Tmco1
Lyar.1	4.02757e-28	0.348408	0.568	0.26	5.15207e-24	MP:Proliferating	Lyar
Pycard.1	1.59361e-17	0.348341	0.865	0.719	2.03854e-13	MP:Proliferating	Pycard
Tardbp	7.33514e-23	0.3482	0.729	0.394	9.3831e-19	MP:Proliferating	Tardbp
Mrpl40	8.18777e-34	0.347999	0.613	0.269	1.04738e-29	MP:Proliferating	Mrpl40
Arhgef7	2.99718e-33	0.347646	0.465	0.18	3.83399e-29	MP:Proliferating	Arhgef7
Rcan1	1.26505e-26	0.347141	0.406	0.16	1.61825e-22	MP:Proliferating	Rcan1
Stag1	8.98778e-32	0.346331	0.581	0.257	1.14972e-27	MP:Proliferating	Stag1
Fzr1	1.77234e-27	0.34601	0.445	0.186	2.26717e-23	MP:Proliferating	Fzr1
Nfic.3	3.16883e-18	0.345521	0.726	0.431	4.05357e-14	MP:Proliferating	Nfic
Ncapg2.2	5.65139e-33	0.345273	0.51	0.205	7.22926e-29	MP:Proliferating	Ncapg2
Mphosph8.1	6.09631e-31	0.345029	0.503	0.211	7.7984e-27	MP:Proliferating	Mphosph8
Cdc25a	5.67535e-49	0.344462	0.284	0.058	7.2599e-45	MP:Proliferating	Cdc25a
Rufy1	2.16086e-34	0.344261	0.545	0.224	2.76417e-30	MP:Proliferating	Rufy1
Arl8b.3	1.59516e-19	0.343872	0.823	0.517	2.04053e-15	MP:Proliferating	Arl8b
Srm.1	1.36102e-24	0.34373	0.529	0.254	1.74101e-20	MP:Proliferating	Srm
Erg28.1	4.81117e-30	0.343354	0.503	0.216	6.15444e-26	MP:Proliferating	Erg28
Idh3a.1	3.27044e-32	0.34318	0.61	0.275	4.18355e-28	MP:Proliferating	Idh3a
Psmd7.1	8.55265e-18	0.342917	0.858	0.579	1.09406e-13	MP:Proliferating	Psmd7
Gtf3a	1.09207e-33	0.342667	0.571	0.24	1.39697e-29	MP:Proliferating	Gtf3a
Pole4.2	2.63653e-20	0.341779	0.765	0.457	3.37264e-16	MP:Proliferating	Pole4
Naa40	2.91197e-42	0.340981	0.371	0.106	3.72499e-38	MP:Proliferating	Naa40
Xrcc1	1.5398e-39	0.340804	0.39	0.12	1.96971e-35	MP:Proliferating	Xrcc1
Got2.2	2.11146e-24	0.340629	0.677	0.357	2.70098e-20	MP:Proliferating	Got2
Luc7l3	1.24425e-20	0.340609	0.719	0.418	1.59164e-16	MP:Proliferating	Luc7l3
Mtap	2.371e-34	0.340141	0.368	0.12	3.03298e-30	MP:Proliferating	Mtap
Nrp2.1	6.86287e-17	0.34014	0.697	0.436	8.77898e-13	MP:Proliferating	Nrp2
Gins4	1.41603e-42	0.33971	0.513	0.176	1.81139e-38	MP:Proliferating	Gins4
Pde4d.1	4.71117e-23	0.339654	0.374	0.155	6.02653e-19	MP:Proliferating	Pde4d
Mbd3.1	7.79142e-24	0.339553	0.732	0.403	9.96679e-20	MP:Proliferating	Mbd3
Sfxn1	5.96148e-27	0.338919	0.474	0.206	7.62592e-23	MP:Proliferating	Sfxn1
Tdp2	2.86269e-46	0.33873	0.345	0.086	3.66196e-42	MP:Proliferating	Tdp2
Rpp30	2.10248e-28	0.338625	0.49	0.213	2.68949e-24	MP:Proliferating	Rpp30
Ccdc25	7.06584e-32	0.338532	0.458	0.18	9.03863e-28	MP:Proliferating	Ccdc25
Bcap29	4.26413e-29	0.338335	0.571	0.263	5.45468e-25	MP:Proliferating	Bcap29
Nans.1	1.57913e-22	0.337989	0.719	0.397	2.02002e-18	MP:Proliferating	Nans
Carnmt1	7.97995e-31	0.337514	0.494	0.205	1.02079e-26	MP:Proliferating	Carnmt1
Phf5a	1.43858e-23	0.337278	0.781	0.448	1.84023e-19	MP:Proliferating	Phf5a
Msl3	1.3603e-34	0.336911	0.51	0.2	1.74009e-30	MP:Proliferating	Msl3
[truncated: 603 more rows]
